# Supplementary material for: Comparative Genomics and Transcriptomics of the Extreme Halophyte Puccinellia tenuiflora Provides Insights Into Salinity Tolerance Differentiation Between Halophytes and Glycophytes
Source: Front Plant Sci. 2021 Apr 22;12:649001. doi: 10.3389/fpls.2021.649001 (PMC8100201; doi:10.3389/fpls.2021.649001)
Supplement: Supplementary Table 1 — Members of the P. tenuiflora gene families that expanded during evolutionary history. [file Table_1.XLSX]

## Sheet: Table S1
#ID	GO term; Function	Swissprot
PtO_1728.12	GO:0005242; inward rectifier potassium channel activity; Molecular Function::GO:0005509; calcium ion binding; Molecular Function::GO:0006813; potassium ion transport; Biological Process::GO:0007156; homophilic cell adhesion; Biological Process::GO:0016020; membrane; Cellular Component::GO:0045735; nutrient reservoir activity; Molecular Function	12S seed storage globulin 1 OS=Avena sativa PE=2 SV=1
PtF_55.47	GO:0005242; inward rectifier potassium channel activity; Molecular Function::GO:0006813; potassium ion transport; Biological Process::GO:0016020; membrane; Cellular Component	NA
PtF_173.51	GO:0005242; inward rectifier potassium channel activity; Molecular Function::GO:0006813; potassium ion transport; Biological Process::GO:0016020; membrane; Cellular Component	NA
PtF_169.63	GO:0005242; inward rectifier potassium channel activity; Molecular Function::GO:0006813; potassium ion transport; Biological Process::GO:0016020; membrane; Cellular Component	NA
PtF_82.53	GO:0005242; inward rectifier potassium channel activity; Molecular Function::GO:0006813; potassium ion transport; Biological Process::GO:0016020; membrane; Cellular Component	NA
PtF_281.9	GO:0005242; inward rectifier potassium channel activity; Molecular Function::GO:0006813; potassium ion transport; Biological Process::GO:0016020; membrane; Cellular Component	NA
PtO_2110.15	GO:0005242; inward rectifier potassium channel activity; Molecular Function::GO:0006813; potassium ion transport; Biological Process::GO:0016020; membrane; Cellular Component::GO:0042742; defense response to bacterium; Biological Process::GO:0050832; defense response to fungus; Biological Process	Putative ripening-related protein 6 OS=Oryza sativa subsp. japonica GN=Os10g0489301 PE=3 SV=1
PtO_2110.10	GO:0005242; inward rectifier potassium channel activity; Molecular Function::GO:0006813; potassium ion transport; Biological Process::GO:0016020; membrane; Cellular Component::GO:0042742; defense response to bacterium; Biological Process::GO:0050832; defense response to fungus; Biological Process	Putative ripening-related protein 6 OS=Oryza sativa subsp. japonica GN=Os10g0489301 PE=3 SV=1
PtO_2371.46	GO:0005242; inward rectifier potassium channel activity; Molecular Function::GO:0006813; potassium ion transport; Biological Process::GO:0016020; membrane; Cellular Component::GO:0042742; defense response to bacterium; Biological Process::GO:0050832; defense response to fungus; Biological Process	Putative ripening-related protein 6 OS=Oryza sativa subsp. japonica GN=Os10g0489301 PE=3 SV=1
PtO_2137.84	GO:0005249; voltage-gated potassium channel activity; Molecular Function::GO:0005509; calcium ion binding; Molecular Function::GO:0006813; potassium ion transport; Biological Process::GO:0007156; homophilic cell adhesion; Biological Process::GO:0016020; membrane; Cellular Component::GO:0045735; nutrient reservoir activity; Molecular Function	12S seed storage globulin 1 OS=Avena sativa PE=2 SV=1
PtF_299.65	GO:0005249; voltage-gated potassium channel activity; Molecular Function::GO:0005515; protein binding; Molecular Function::GO:0006813; potassium ion transport; Biological Process::GO:0008076; voltage-gated potassium channel complex; Cellular Component	F-box protein At5g65850 OS=Arabidopsis thaliana GN=At5g65850 PE=2 SV=1
PtF_505.4	GO:0005249; voltage-gated potassium channel activity; Molecular Function::GO:0005515; protein binding; Molecular Function::GO:0006813; potassium ion transport; Biological Process::GO:0008076; voltage-gated potassium channel complex; Cellular Component	Protein argonaute 18 OS=Oryza sativa subsp. japonica GN=AGO18 PE=2 SV=1
PtF_342.45	GO:0005249; voltage-gated potassium channel activity; Molecular Function::GO:0005515; protein binding; Molecular Function::GO:0006813; potassium ion transport; Biological Process::GO:0016020; membrane; Cellular Component	Putative cyclic nucleotide-gated ion channel 8 OS=Arabidopsis thaliana GN=CNGC8 PE=3 SV=2
PtF_456.54	GO:0005249; voltage-gated potassium channel activity; Molecular Function::GO:0005515; protein binding; Molecular Function::GO:0006813; potassium ion transport; Biological Process::GO:0016020; membrane; Cellular Component	NA
PtF_502.72	GO:0005249; voltage-gated potassium channel activity; Molecular Function::GO:0005615; extracellular space; Cellular Component::GO:0006813; potassium ion transport; Biological Process::GO:0016020; membrane; Cellular Component	Putative serpin-Z8 OS=Oryza sativa subsp. japonica GN=Os11g0224800 PE=3 SV=2
PtF_262.17	GO:0005249; voltage-gated potassium channel activity; Molecular Function::GO:0006813; potassium ion transport; Biological Process::GO:0008076; voltage-gated potassium channel complex; Cellular Component	NA
PtF_159.175	GO:0005249; voltage-gated potassium channel activity; Molecular Function::GO:0006813; potassium ion transport; Biological Process::GO:0008076; voltage-gated potassium channel complex; Cellular Component	NA
PtO_753.25	GO:0005249; voltage-gated potassium channel activity; Molecular Function::GO:0006813; potassium ion transport; Biological Process::GO:0008076; voltage-gated potassium channel complex; Cellular Component	NA
PtO_1210.42	GO:0005249; voltage-gated potassium channel activity; Molecular Function::GO:0006813; potassium ion transport; Biological Process::GO:0008076; voltage-gated potassium channel complex; Cellular Component	NA
PtF_230.40	GO:0005249; voltage-gated potassium channel activity; Molecular Function::GO:0006813; potassium ion transport; Biological Process::GO:0008076; voltage-gated potassium channel complex; Cellular Component	NA
PtF_491.48	GO:0005249; voltage-gated potassium channel activity; Molecular Function::GO:0006813; potassium ion transport; Biological Process::GO:0008076; voltage-gated potassium channel complex; Cellular Component	NA
PtF_484.4	GO:0005249; voltage-gated potassium channel activity; Molecular Function::GO:0006813; potassium ion transport; Biological Process::GO:0008076; voltage-gated potassium channel complex; Cellular Component	NA
PtO_2630.19	GO:0005249; voltage-gated potassium channel activity; Molecular Function::GO:0006813; potassium ion transport; Biological Process::GO:0008076; voltage-gated potassium channel complex; Cellular Component	NA
PtO_663.8	GO:0005249; voltage-gated potassium channel activity; Molecular Function::GO:0006813; potassium ion transport; Biological Process::GO:0008076; voltage-gated potassium channel complex; Cellular Component	Putative leucine-rich repeat receptor-like protein kinase At2g19210 OS=Arabidopsis thaliana GN=At2g19210 PE=3 SV=1
PtF_157.17	GO:0005249; voltage-gated potassium channel activity; Molecular Function::GO:0006813; potassium ion transport; Biological Process::GO:0008076; voltage-gated potassium channel complex; Cellular Component	NA
PtF_159.23	GO:0005249; voltage-gated potassium channel activity; Molecular Function::GO:0006813; potassium ion transport; Biological Process::GO:0008076; voltage-gated potassium channel complex; Cellular Component	NA
PtF_67.88	GO:0005249; voltage-gated potassium channel activity; Molecular Function::GO:0006813; potassium ion transport; Biological Process::GO:0008076; voltage-gated potassium channel complex; Cellular Component	NA
PtF_260.64	GO:0005249; voltage-gated potassium channel activity; Molecular Function::GO:0006813; potassium ion transport; Biological Process::GO:0008076; voltage-gated potassium channel complex; Cellular Component	NA
PtF_334.48	GO:0005249; voltage-gated potassium channel activity; Molecular Function::GO:0006813; potassium ion transport; Biological Process::GO:0008076; voltage-gated potassium channel complex; Cellular Component	NA
PtO_749.12	GO:0005249; voltage-gated potassium channel activity; Molecular Function::GO:0006813; potassium ion transport; Biological Process::GO:0008076; voltage-gated potassium channel complex; Cellular Component	Protein argonaute 1C OS=Oryza sativa subsp. japonica GN=AGO1C PE=2 SV=1
PtO_620.23	GO:0005249; voltage-gated potassium channel activity; Molecular Function::GO:0006813; potassium ion transport; Biological Process::GO:0008076; voltage-gated potassium channel complex; Cellular Component	NA
PtO_919.124	GO:0005249; voltage-gated potassium channel activity; Molecular Function::GO:0006813; potassium ion transport; Biological Process::GO:0008076; voltage-gated potassium channel complex; Cellular Component::GO:0008270; zinc ion binding; Molecular Function	NA
PtF_344.7	GO:0005249; voltage-gated potassium channel activity; Molecular Function::GO:0006813; potassium ion transport; Biological Process::GO:0008076; voltage-gated potassium channel complex; Cellular Component::GO:0016491; oxidoreductase activity; Molecular Function::GO:0046872; metal ion binding; Molecular Function::GO:0055114; oxidation-reduction process; Biological Process	NA
PtF_314.7	GO:0005249; voltage-gated potassium channel activity; Molecular Function::GO:0006813; potassium ion transport; Biological Process::GO:0008076; voltage-gated potassium channel complex; Cellular Component::GO:0016539; intein-mediated protein splicing; Biological Process::GO:0055085; transmembrane transport; Biological Process	Probable metal-nicotianamine transporter YSL6 OS=Oryza sativa subsp. japonica GN=YSL6 PE=2 SV=1
PtF_210.10	GO:0005249; voltage-gated potassium channel activity; Molecular Function::GO:0006813; potassium ion transport; Biological Process::GO:0008076; voltage-gated potassium channel complex; Cellular Component::GO:0043531; ADP binding; Molecular Function	Putative disease resistance RPP13-like protein 2 OS=Arabidopsis thaliana GN=RPP13L2 PE=3 SV=1
PtF_526.4	GO:0005249; voltage-gated potassium channel activity; Molecular Function::GO:0006813; potassium ion transport; Biological Process::GO:0008076; voltage-gated potassium channel complex; Cellular Component::GO:0043531; ADP binding; Molecular Function	Disease resistance protein RPP13 OS=Arabidopsis thaliana GN=RPP13 PE=2 SV=2
PtO_1850.97	GO:0005249; voltage-gated potassium channel activity; Molecular Function::GO:0006813; potassium ion transport; Biological Process::GO:0016020; membrane; Cellular Component	Putative disease resistance protein RGA4 OS=Solanum bulbocastanum GN=RGA4 PE=2 SV=1
PtF_467.35	GO:0005249; voltage-gated potassium channel activity; Molecular Function::GO:0006813; potassium ion transport; Biological Process::GO:0016020; membrane; Cellular Component	LRR receptor-like serine/threonine-protein kinase FLS2 OS=Arabidopsis thaliana GN=FLS2 PE=1 SV=1
PtF_54.3	GO:0005249; voltage-gated potassium channel activity; Molecular Function::GO:0006813; potassium ion transport; Biological Process::GO:0016020; membrane; Cellular Component	NA
PtF_273.38	GO:0005249; voltage-gated potassium channel activity; Molecular Function::GO:0006813; potassium ion transport; Biological Process::GO:0016020; membrane; Cellular Component	NA
PtF_14.76	GO:0005249; voltage-gated potassium channel activity; Molecular Function::GO:0006813; potassium ion transport; Biological Process::GO:0016020; membrane; Cellular Component	NA
PtO_603.21	GO:0005249; voltage-gated potassium channel activity; Molecular Function::GO:0006813; potassium ion transport; Biological Process::GO:0016020; membrane; Cellular Component	NA
PtF_138.24	GO:0005249; voltage-gated potassium channel activity; Molecular Function::GO:0006813; potassium ion transport; Biological Process::GO:0016020; membrane; Cellular Component::GO:0043531; ADP binding; Molecular Function	Putative late blight resistance protein homolog R1B-14 OS=Solanum demissum GN=R1B-14 PE=3 SV=1
PtF_98.24	GO:0005249; voltage-gated potassium channel activity; Molecular Function::GO:0006813; potassium ion transport; Biological Process::GO:0016020; membrane; Cellular Component::GO:0043531; ADP binding; Molecular Function	Putative disease resistance RPP13-like protein 3 OS=Arabidopsis thaliana GN=RPP13L3 PE=3 SV=1
PtO_859.11	GO:0005249; voltage-gated potassium channel activity; Molecular Function::GO:0006813; potassium ion transport; Biological Process::GO:0016020; membrane; Cellular Component::GO:0043531; ADP binding; Molecular Function	Putative disease resistance protein RGA3 OS=Solanum bulbocastanum GN=RGA3 PE=2 SV=2
PtF_530.40	GO:0005249; voltage-gated potassium channel activity; Molecular Function::GO:0006813; potassium ion transport; Biological Process::GO:0016021; integral to membrane; Cellular Component	NA
PtO_822.9	GO:0006813; potassium ion transport; Biological Process::GO:0008270; zinc ion binding; Molecular Function::GO:0015467; G-protein activated inward rectifier potassium channel activity; Molecular Function::GO:0016020; membrane; Cellular Component	NA
PtF_223.95	GO:0006813; potassium ion transport; Biological Process::GO:0015272; ATP-activated inward rectifier potassium channel activity; Molecular Function::GO:0016020; membrane; Cellular Component	NA
PtF_16.43	GO:0006813; potassium ion transport; Biological Process::GO:0015467; G-protein activated inward rectifier potassium channel activity; Molecular Function::GO:0016020; membrane; Cellular Component	NA
PtF_1.104	GO:0006813; potassium ion transport; Biological Process::GO:0015467; G-protein activated inward rectifier potassium channel activity; Molecular Function::GO:0016020; membrane; Cellular Component	NA
PtF_311.59	GO:0006813; potassium ion transport; Biological Process::GO:0015467; G-protein activated inward rectifier potassium channel activity; Molecular Function::GO:0016020; membrane; Cellular Component	NA
PtF_359.55	GO:0006813; potassium ion transport; Biological Process::GO:0015467; G-protein activated inward rectifier potassium channel activity; Molecular Function::GO:0016020; membrane; Cellular Component::GO:0043531; ADP binding; Molecular Function	Disease resistance protein RPM1 OS=Arabidopsis thaliana GN=RPM1 PE=1 SV=1
PtF_283.15	GO:0005886; plasma membrane; Cellular Component::GO:0006807; nitrogen compound metabolic process; Biological Process::GO:0006813; potassium ion transport; Biological Process::GO:0015079; potassium ion transmembrane transporter activity; Molecular Function	NA
PtF_280.2	GO:0005886; plasma membrane; Cellular Component::GO:0006813; potassium ion transport; Biological Process::GO:0015079; potassium ion transmembrane transporter activity; Molecular Function	NA
PtF_427.150	GO:0005886; plasma membrane; Cellular Component::GO:0006813; potassium ion transport; Biological Process::GO:0015079; potassium ion transmembrane transporter activity; Molecular Function	NA
PtF_461.9	GO:0005886; plasma membrane; Cellular Component::GO:0006813; potassium ion transport; Biological Process::GO:0015079; potassium ion transmembrane transporter activity; Molecular Function	NA
PtO_2562.10	GO:0005886; plasma membrane; Cellular Component::GO:0006813; potassium ion transport; Biological Process::GO:0015079; potassium ion transmembrane transporter activity; Molecular Function	NA
PtO_2575.8	GO:0005886; plasma membrane; Cellular Component::GO:0006813; potassium ion transport; Biological Process::GO:0015079; potassium ion transmembrane transporter activity; Molecular Function::GO:0043531; ADP binding; Molecular Function	Disease resistance protein RPP13 OS=Arabidopsis thaliana GN=RPP13 PE=2 SV=2
PtF_254.60	GO:0001932; regulation of protein phosphorylation; Biological Process::GO:0005506; iron ion binding; Molecular Function::GO:0005952; cAMP-dependent protein kinase complex; Cellular Component::GO:0008603; cAMP-dependent protein kinase regulator activity; Molecular Function::GO:0009055; electron carrier activity; Molecular Function::GO:0016705; oxidoreductase activity, acting on paired donors, with…	Flavonoid 3',5'-hydroxylase 1 OS=Petunia hybrida GN=CYP75A1 PE=2 SV=1
PtO_820.20	GO:0005506; iron ion binding; Molecular Function::GO:0007186; G-protein coupled receptor signaling pathway; Biological Process::GO:0009055; electron carrier activity; Molecular Function::GO:0016021; integral to membrane; Cellular Component::GO:0016705; oxidoreductase activity, acting on paired donors, with incorporation or reduction of molecular oxygen; Molecular Function::GO:0020037; heme bindin…	Flavonoid 3',5'-hydroxylase 1 OS=Petunia hybrida GN=CYP75A1 PE=2 SV=1
PtF_517.39	GO:0005199; structural constituent of cell wall; Molecular Function::GO:0005506; iron ion binding; Molecular Function::GO:0009055; electron carrier activity; Molecular Function::GO:0016705; oxidoreductase activity, acting on paired donors, with incorporation or reduction of molecular oxygen; Molecular Function::GO:0020037; heme binding; Molecular Function::GO:0055114; oxidation-reduction process;…	Flavonoid 3',5'-hydroxylase 2 OS=Petunia hybrida GN=CYP75A3 PE=2 SV=1
PtF_43.100	GO:0005506; iron ion binding; Molecular Function::GO:0009055; electron carrier activity; Molecular Function::GO:0016705; oxidoreductase activity, acting on paired donors, with incorporation or reduction of molecular oxygen; Molecular Function::GO:0016714; oxidoreductase activity, acting on paired donors, with incorporation or reduction of molecular oxygen, reduced pteridine as one donor, and inco…	Flavonoid 3',5'-hydroxylase 2 OS=Petunia hybrida GN=CYP75A3 PE=2 SV=1
PtF_43.128	GO:0005506; iron ion binding; Molecular Function::GO:0005576; extracellular region; Cellular Component::GO:0006955; immune response; Biological Process::GO:0008009; chemokine activity; Molecular Function::GO:0009055; electron carrier activity; Molecular Function::GO:0016020; membrane; Cellular Component::GO:0016705; oxidoreductase activity, acting on paired donors, with incorporation or reduction…	Flavonoid 3',5'-hydroxylase OS=Campanula medium GN=CYP75A6 PE=2 SV=1
PtO_2576.57	GO:0003677; DNA binding; Molecular Function::GO:0003918; DNA topoisomerase type II (ATP-hydrolyzing) activity; Molecular Function::GO:0005524; ATP binding; Molecular Function::GO:0006265; DNA topological change; Biological Process::GO:0009058; biosynthetic process; Biological Process::GO:0016746; transferase activity, transferring acyl groups; Molecular Function	Chalcone synthase 1 OS=Hordeum vulgare GN=CHS1 PE=3 SV=1
PtO_2001.50	GO:0005179; hormone activity; Molecular Function::GO:0005576; extracellular region; Cellular Component::GO:0009058; biosynthetic process; Biological Process::GO:0016746; transferase activity, transferring acyl groups; Molecular Function	Chalcone synthase 1 OS=Oryza sativa subsp. indica GN=CHS1 PE=2 SV=1
PtO_902.14	GO:0003677; DNA binding; Molecular Function::GO:0003918; DNA topoisomerase type II (ATP-hydrolyzing) activity; Molecular Function::GO:0005524; ATP binding; Molecular Function::GO:0006265; DNA topological change; Biological Process::GO:0006807; nitrogen compound metabolic process; Biological Process::GO:0009058; biosynthetic process; Biological Process::GO:0016746; transferase activity, transferri…	Chalcone synthase 2 OS=Secale cereale GN=CHS2 PE=2 SV=1
PtO_2311.15	GO:0003677; DNA binding; Molecular Function::GO:0005496; steroid binding; Molecular Function::GO:0005634; nucleus; Cellular Component::GO:0006355; regulation of transcription, DNA-dependent; Biological Process::GO:0009058; biosynthetic process; Biological Process::GO:0016746; transferase activity, transferring acyl groups; Molecular Function::GO:0030284; estrogen receptor activity; Molecular Func…	Chalcone synthase C2 OS=Zea mays GN=C2 PE=3 SV=1
PtO_646.14	GO:0003684; damaged DNA binding; Molecular Function::GO:0005524; ATP binding; Molecular Function::GO:0006281; DNA repair; Biological Process::GO:0009058; biosynthetic process; Biological Process::GO:0016746; transferase activity, transferring acyl groups; Molecular Function	Chalcone synthase C2 OS=Zea mays GN=C2 PE=3 SV=1
PtF_11.46	GO:0006807; nitrogen compound metabolic process; Biological Process::GO:0009058; biosynthetic process; Biological Process::GO:0016746; transferase activity, transferring acyl groups; Molecular Function::GO:0055085; transmembrane transport; Biological Process	Chalcone synthase 1 OS=Oryza sativa subsp. japonica GN=CHS1 PE=2 SV=1
PtF_43.98	GO:0009058; biosynthetic process; Biological Process::GO:0016020; membrane; Cellular Component::GO:0016746; transferase activity, transferring acyl groups; Molecular Function	Chalcone synthase 1 OS=Oryza sativa subsp. japonica GN=CHS1 PE=2 SV=1
PtF_262.12	GO:0006807; nitrogen compound metabolic process; Biological Process::GO:0009058; biosynthetic process; Biological Process::GO:0016746; transferase activity, transferring acyl groups; Molecular Function::GO:0030100; regulation of endocytosis; Biological Process	Chalcone synthase 2 OS=Secale cereale GN=CHS2 PE=2 SV=1
PtO_848.7	GO:0009058; biosynthetic process; Biological Process::GO:0016746; transferase activity, transferring acyl groups; Molecular Function	Chalcone synthase 4 OS=Sorghum bicolor GN=CHS4 PE=3 SV=1
PtF_248.17	GO:0009058; biosynthetic process; Biological Process::GO:0016746; transferase activity, transferring acyl groups; Molecular Function	Chalcone synthase C2 OS=Zea mays GN=C2 PE=3 SV=1
PtO_2371.62	GO:0003677; DNA binding; Molecular Function::GO:0003918; DNA topoisomerase type II (ATP-hydrolyzing) activity; Molecular Function::GO:0005524; ATP binding; Molecular Function::GO:0005985; sucrose metabolic process; Biological Process::GO:0006265; DNA topological change; Biological Process::GO:0009058; biosynthetic process; Biological Process::GO:0016157; sucrose synthase activity; Molecular Funct…	Sucrose synthase 1 OS=Hordeum vulgare GN=SS1 PE=1 SV=1
PtF_178.54	GO:0005509; calcium ion binding; Molecular Function::GO:0005985; sucrose metabolic process; Biological Process::GO:0007156; homophilic cell adhesion; Biological Process::GO:0009058; biosynthetic process; Biological Process::GO:0016020; membrane; Cellular Component::GO:0016157; sucrose synthase activity; Molecular Function::GO:0016491; oxidoreductase activity; Molecular Function::GO:0045735; nutri…	Sucrose synthase 1 OS=Hordeum vulgare GN=SS1 PE=1 SV=1
PtF_178.53	GO:0005576; extracellular region; Cellular Component::GO:0005985; sucrose metabolic process; Biological Process::GO:0016157; sucrose synthase activity; Molecular Function::GO:0050525; cutinase activity; Molecular Function	Sucrose synthase 1 OS=Hordeum vulgare GN=SS1 PE=1 SV=1
PtO_1122.22	GO:0003677; DNA binding; Molecular Function::GO:0003707; steroid hormone receptor activity; Molecular Function::GO:0005496; steroid binding; Molecular Function::GO:0005634; nucleus; Cellular Component::GO:0005985; sucrose metabolic process; Biological Process::GO:0006355; regulation of transcription, DNA-dependent; Biological Process::GO:0009058; biosynthetic process; Biological Process::GO:00161…	Sucrose synthase 1 OS=Oryza sativa subsp. japonica GN=SUS1 PE=1 SV=1
PtO_1927.24	GO:0003677; DNA binding; Molecular Function::GO:0003918; DNA topoisomerase type II (ATP-hydrolyzing) activity; Molecular Function::GO:0005524; ATP binding; Molecular Function::GO:0005985; sucrose metabolic process; Biological Process::GO:0006265; DNA topological change; Biological Process::GO:0009058; biosynthetic process; Biological Process::GO:0016157; sucrose synthase activity; Molecular Funct…	Sucrose synthase 2 OS=Hordeum vulgare GN=SS2 PE=1 SV=1
PtO_1407.1	GO:0003677; DNA binding; Molecular Function::GO:0003707; steroid hormone receptor activity; Molecular Function::GO:0005496; steroid binding; Molecular Function::GO:0005634; nucleus; Cellular Component::GO:0005985; sucrose metabolic process; Biological Process::GO:0006355; regulation of transcription, DNA-dependent; Biological Process::GO:0009058; biosynthetic process; Biological Process::GO:00161…	Sucrose synthase 4 OS=Oryza sativa subsp. japonica GN=SUS4 PE=2 SV=1
PtO_2213.11.1	GO:0005576; extracellular region; Cellular Component::GO:0005985; sucrose metabolic process; Biological Process::GO:0009058; biosynthetic process; Biological Process::GO:0016157; sucrose synthase activity; Molecular Function::GO:0016491; oxidoreductase activity; Molecular Function::GO:0046872; metal ion binding; Molecular Function::GO:0055114; oxidation-reduction process; Biological Process	Sucrose synthase 5 OS=Oryza sativa subsp. japonica GN=SUS5 PE=2 SV=1
PtF_398.58.1	GO:0004948; calcitonin receptor activity; Molecular Function::GO:0005985; sucrose metabolic process; Biological Process::GO:0007186; G-protein coupled receptor signaling pathway; Biological Process::GO:0009058; biosynthetic process; Biological Process::GO:0016020; membrane; Cellular Component::GO:0016157; sucrose synthase activity; Molecular Function	Sucrose synthase 7 OS=Oryza sativa subsp. japonica GN=SUS7 PE=2 SV=2
PtO_1988.42	GO:0005509; calcium ion binding; Molecular Function::GO:0005576; extracellular region; Cellular Component::GO:0005985; sucrose metabolic process; Biological Process::GO:0007156; homophilic cell adhesion; Biological Process::GO:0009058; biosynthetic process; Biological Process::GO:0016020; membrane; Cellular Component::GO:0016157; sucrose synthase activity; Molecular Function	Sucrose synthase 7 OS=Oryza sativa subsp. japonica GN=SUS7 PE=2 SV=2
PtF_380.11	GO:0000015; phosphopyruvate hydratase complex; Cellular Component::GO:0000166; nucleotide binding; Molecular Function::GO:0000287; magnesium ion binding; Molecular Function::GO:0003700; sequence-specific DNA binding transcription factor activity; Molecular Function::GO:0004634; phosphopyruvate hydratase activity; Molecular Function::GO:0005515; protein binding; Molecular Function::GO:0005524; ATP…	Chaperone protein ClpC2, chloroplastic OS=Oryza sativa subsp. japonica GN=CLPC2 PE=2 SV=2
PtF_377.26	GO:0000015; phosphopyruvate hydratase complex; Cellular Component::GO:0000166; nucleotide binding; Molecular Function::GO:0000287; magnesium ion binding; Molecular Function::GO:0004634; phosphopyruvate hydratase activity; Molecular Function::GO:0005515; protein binding; Molecular Function::GO:0005524; ATP binding; Molecular Function::GO:0006096; glycolysis; Biological Process::GO:0017111; nucleos…	Chaperone protein ClpC1, chloroplastic OS=Oryza sativa subsp. japonica GN=CLPC1 PE=2 SV=2
PtF_39.71	GO:0000015; phosphopyruvate hydratase complex; Cellular Component::GO:0000287; magnesium ion binding; Molecular Function::GO:0004634; phosphopyruvate hydratase activity; Molecular Function::GO:0004672; protein kinase activity; Molecular Function::GO:0004713; protein tyrosine kinase activity; Molecular Function::GO:0005515; protein binding; Molecular Function::GO:0005524; ATP binding; Molecular Fu…	Probable LRR receptor-like serine/threonine-protein kinase At1g51880 OS=Arabidopsis thaliana GN=At1g51880 PE=2 SV=1
PtF_260.63.1	GO:0000015; phosphopyruvate hydratase complex; Cellular Component::GO:0000287; magnesium ion binding; Molecular Function::GO:0004634; phosphopyruvate hydratase activity; Molecular Function::GO:0006096; glycolysis; Biological Process	NA
PtO_1974.62	GO:0000077; DNA damage checkpoint; Biological Process::GO:0003676; nucleic acid binding; Molecular Function::GO:0005634; nucleus; Cellular Component::GO:0006139; nucleobase-containing compound metabolic process; Biological Process::GO:0006281; DNA repair; Biological Process::GO:0008408; 3'-5' exonuclease activity; Molecular Function	Werner syndrome ATP-dependent helicase homolog OS=Mus musculus GN=Wrn PE=1 SV=3
PtF_150.12	GO:0000122; negative regulation of transcription from RNA polymerase II promoter; Biological Process::GO:0004861; cyclin-dependent protein serine/threonine kinase inhibitor activity; Molecular Function::GO:0005634; nucleus; Cellular Component::GO:0005737; cytoplasm; Cellular Component::GO:0017069; snRNA binding; Molecular Function	NA
PtF_76.32	GO:0000148; 1,3-beta-D-glucan synthase complex; Cellular Component::GO:0003843; 1,3-beta-D-glucan synthase activity; Molecular Function::GO:0004930; G-protein coupled receptor activity; Molecular Function::GO:0006075; (1-&gt;3)-beta-D-glucan biosynthetic process; Biological Process::GO:0007186; G-protein coupled receptor signaling pathway; Biological Process::GO:0016020; membrane; Cellular Compon…	Callose synthase 3 OS=Arabidopsis thaliana GN=CALS3 PE=2 SV=3
PtO_1803.7	GO:0000148; 1,3-beta-D-glucan synthase complex; Cellular Component::GO:0003843; 1,3-beta-D-glucan synthase activity; Molecular Function::GO:0004965; G-protein coupled GABA receptor activity; Molecular Function::GO:0006075; (1-&gt;3)-beta-D-glucan biosynthetic process; Biological Process::GO:0007186; G-protein coupled receptor signaling pathway; Biological Process::GO:0016020; membrane; Cellular C…	Putative callose synthase 8 OS=Arabidopsis thaliana GN=CALS8 PE=2 SV=2
PtO_1952.11	GO:0000148; 1,3-beta-D-glucan synthase complex; Cellular Component::GO:0003843; 1,3-beta-D-glucan synthase activity; Molecular Function::GO:0005215; transporter activity; Molecular Function::GO:0006075; (1-&gt;3)-beta-D-glucan biosynthetic process; Biological Process::GO:0006810; transport; Biological Process::GO:0016020; membrane; Cellular Component	Callose synthase 10 OS=Arabidopsis thaliana GN=CALS10 PE=2 SV=5
PtO_2257.1	GO:0000148; 1,3-beta-D-glucan synthase complex; Cellular Component::GO:0003843; 1,3-beta-D-glucan synthase activity; Molecular Function::GO:0005452; inorganic anion exchanger activity; Molecular Function::GO:0006075; (1-&gt;3)-beta-D-glucan biosynthetic process; Biological Process::GO:0006820; anion transport; Biological Process::GO:0016020; membrane; Cellular Component	Callose synthase 10 OS=Arabidopsis thaliana GN=CALS10 PE=2 SV=5
PtO_2155.11	GO:0000148; 1,3-beta-D-glucan synthase complex; Cellular Component::GO:0003843; 1,3-beta-D-glucan synthase activity; Molecular Function::GO:0005506; iron ion binding; Molecular Function::GO:0006075; (1-&gt;3)-beta-D-glucan biosynthetic process; Biological Process::GO:0016020; membrane; Cellular Component::GO:0016712; oxidoreductase activity, acting on paired donors, with incorporation or reductio…	Callose synthase 12 OS=Arabidopsis thaliana GN=CALS12 PE=2 SV=1
PtF_355.26	GO:0000148; 1,3-beta-D-glucan synthase complex; Cellular Component::GO:0003843; 1,3-beta-D-glucan synthase activity; Molecular Function::GO:0005516; calmodulin binding; Molecular Function::GO:0006075; (1-&gt;3)-beta-D-glucan biosynthetic process; Biological Process::GO:0016020; membrane; Cellular Component	Callose synthase 5 OS=Arabidopsis thaliana GN=CALS5 PE=1 SV=1
PtF_76.25	GO:0000148; 1,3-beta-D-glucan synthase complex; Cellular Component::GO:0003843; 1,3-beta-D-glucan synthase activity; Molecular Function::GO:0006075; (1-&gt;3)-beta-D-glucan biosynthetic process; Biological Process::GO:0006811; ion transport; Biological Process::GO:0015379; potassium:chloride symporter activity; Molecular Function::GO:0016020; membrane; Cellular Component::GO:0016021; integral to …	Callose synthase 3 OS=Arabidopsis thaliana GN=CALS3 PE=2 SV=3
PtO_2183.1	GO:0000148; 1,3-beta-D-glucan synthase complex; Cellular Component::GO:0003843; 1,3-beta-D-glucan synthase activity; Molecular Function::GO:0006075; (1-&gt;3)-beta-D-glucan biosynthetic process; Biological Process::GO:0006814; sodium ion transport; Biological Process::GO:0006885; regulation of pH; Biological Process::GO:0015385; sodium:hydrogen antiporter activity; Molecular Function::GO:0016020;…	Callose synthase 3 OS=Arabidopsis thaliana GN=CALS3 PE=2 SV=3
PtO_2552.2	GO:0000148; 1,3-beta-D-glucan synthase complex; Cellular Component::GO:0003843; 1,3-beta-D-glucan synthase activity; Molecular Function::GO:0006075; (1-&gt;3)-beta-D-glucan biosynthetic process; Biological Process::GO:0006835; dicarboxylic acid transport; Biological Process::GO:0016020; membrane; Cellular Component::GO:0017153; sodium:dicarboxylate symporter activity; Molecular Function	Putative callose synthase 8 OS=Arabidopsis thaliana GN=CALS8 PE=2 SV=2
PtF_165.26	GO:0000148; 1,3-beta-D-glucan synthase complex; Cellular Component::GO:0003843; 1,3-beta-D-glucan synthase activity; Molecular Function::GO:0006075; (1-&gt;3)-beta-D-glucan biosynthetic process; Biological Process::GO:0007399; nervous system development; Biological Process::GO:0016020; membrane; Cellular Component::GO:0016021; integral to membrane; Cellular Component::GO:0018991; oviposition; Bio…	Callose synthase 3 OS=Arabidopsis thaliana GN=CALS3 PE=2 SV=3
PtO_981.10	GO:0000148; 1,3-beta-D-glucan synthase complex; Cellular Component::GO:0003843; 1,3-beta-D-glucan synthase activity; Molecular Function::GO:0006075; (1-&gt;3)-beta-D-glucan biosynthetic process; Biological Process::GO:0009306; protein secretion; Biological Process::GO:0016020; membrane; Cellular Component	Callose synthase 12 OS=Arabidopsis thaliana GN=CALS12 PE=2 SV=1
PtO_1952.12	GO:0000148; 1,3-beta-D-glucan synthase complex; Cellular Component::GO:0003843; 1,3-beta-D-glucan synthase activity; Molecular Function::GO:0006075; (1-&gt;3)-beta-D-glucan biosynthetic process; Biological Process::GO:0016020; membrane; Cellular Component::GO:0016021; integral to membrane; Cellular Component	Callose synthase 10 OS=Arabidopsis thaliana GN=CALS10 PE=2 SV=5
PtF_76.29	GO:0000148; 1,3-beta-D-glucan synthase complex; Cellular Component::GO:0003843; 1,3-beta-D-glucan synthase activity; Molecular Function::GO:0006075; (1-&gt;3)-beta-D-glucan biosynthetic process; Biological Process::GO:0016020; membrane; Cellular Component::GO:0042891; antibiotic transport; Biological Process	Callose synthase 3 OS=Arabidopsis thaliana GN=CALS3 PE=2 SV=3
PtF_375.115	GO:0000148; 1,3-beta-D-glucan synthase complex; Cellular Component::GO:0003843; 1,3-beta-D-glucan synthase activity; Molecular Function::GO:0006075; (1-&gt;3)-beta-D-glucan biosynthetic process; Biological Process::GO:0016020; membrane; Cellular Component	Callose synthase 3 OS=Arabidopsis thaliana GN=CALS3 PE=2 SV=3
PtF_301.21.1	GO:0000148; 1,3-beta-D-glucan synthase complex; Cellular Component::GO:0003843; 1,3-beta-D-glucan synthase activity; Molecular Function::GO:0006075; (1-&gt;3)-beta-D-glucan biosynthetic process; Biological Process::GO:0016020; membrane; Cellular Component	Callose synthase 3 OS=Arabidopsis thaliana GN=CALS3 PE=2 SV=3
PtO_2034.8	GO:0000148; 1,3-beta-D-glucan synthase complex; Cellular Component::GO:0003843; 1,3-beta-D-glucan synthase activity; Molecular Function::GO:0006075; (1-&gt;3)-beta-D-glucan biosynthetic process; Biological Process::GO:0016020; membrane; Cellular Component	Callose synthase 7 OS=Arabidopsis thaliana GN=CALS7 PE=3 SV=3
PtO_2180.17	GO:0000148; 1,3-beta-D-glucan synthase complex; Cellular Component::GO:0003843; 1,3-beta-D-glucan synthase activity; Molecular Function::GO:0006075; (1-&gt;3)-beta-D-glucan biosynthetic process; Biological Process::GO:0016020; membrane; Cellular Component	Callose synthase 9 OS=Arabidopsis thaliana GN=CALS9 PE=2 SV=2
PtF_113.48	GO:0000148; 1,3-beta-D-glucan synthase complex; Cellular Component::GO:0003843; 1,3-beta-D-glucan synthase activity; Molecular Function::GO:0006075; (1-&gt;3)-beta-D-glucan biosynthetic process; Biological Process::GO:0016020; membrane; Cellular Component	Putative callose synthase 6 OS=Arabidopsis thaliana GN=CALS6 PE=3 SV=2
PtF_113.51	GO:0000148; 1,3-beta-D-glucan synthase complex; Cellular Component::GO:0003843; 1,3-beta-D-glucan synthase activity; Molecular Function::GO:0006075; (1-&gt;3)-beta-D-glucan biosynthetic process; Biological Process::GO:0016020; membrane; Cellular Component::GO:0016539; intein-mediated protein splicing; Biological Process	Putative callose synthase 6 OS=Arabidopsis thaliana GN=CALS6 PE=3 SV=2
PtF_92.56	GO:0000151; ubiquitin ligase complex; Cellular Component::GO:0003677; DNA binding; Molecular Function::GO:0003707; steroid hormone receptor activity; Molecular Function::GO:0004672; protein kinase activity; Molecular Function::GO:0004713; protein tyrosine kinase activity; Molecular Function::GO:0004842; ubiquitin-protein ligase activity; Molecular Function::GO:0005524; ATP binding; Molecular Func…	U-box domain-containing protein 33 OS=Arabidopsis thaliana GN=PUB33 PE=2 SV=2
PtO_1059.1	GO:0000151; ubiquitin ligase complex; Cellular Component::GO:0003677; DNA binding; Molecular Function::GO:0003918; DNA topoisomerase type II (ATP-hydrolyzing) activity; Molecular Function::GO:0004672; protein kinase activity; Molecular Function::GO:0004713; protein tyrosine kinase activity; Molecular Function::GO:0004842; ubiquitin-protein ligase activity; Molecular Function::GO:0005524; ATP bind…	U-box domain-containing protein 33 OS=Arabidopsis thaliana GN=PUB33 PE=2 SV=2
PtF_273.32	GO:0000151; ubiquitin ligase complex; Cellular Component::GO:0004672; protein kinase activity; Molecular Function::GO:0004713; protein tyrosine kinase activity; Molecular Function::GO:0004842; ubiquitin-protein ligase activity; Molecular Function::GO:0004996; thyroid-stimulating hormone receptor activity; Molecular Function::GO:0005524; ATP binding; Molecular Function::GO:0006468; protein phospho…	U-box domain-containing protein 33 OS=Arabidopsis thaliana GN=PUB33 PE=2 SV=2
PtO_2214.22	GO:0000151; ubiquitin ligase complex; Cellular Component::GO:0004672; protein kinase activity; Molecular Function::GO:0004713; protein tyrosine kinase activity; Molecular Function::GO:0004842; ubiquitin-protein ligase activity; Molecular Function::GO:0004952; dopamine neurotransmitter receptor activity; Molecular Function::GO:0005515; protein binding; Molecular Function::GO:0005524; ATP binding; …	U-box domain-containing protein 33 OS=Arabidopsis thaliana GN=PUB33 PE=2 SV=2
PtF_209.41	GO:0000151; ubiquitin ligase complex; Cellular Component::GO:0004672; protein kinase activity; Molecular Function::GO:0004713; protein tyrosine kinase activity; Molecular Function::GO:0004842; ubiquitin-protein ligase activity; Molecular Function::GO:0005515; protein binding; Molecular Function::GO:0005524; ATP binding; Molecular Function::GO:0006468; protein phosphorylation; Biological Process::…	U-box domain-containing protein 33 OS=Arabidopsis thaliana GN=PUB33 PE=2 SV=2
PtF_72.79	GO:0000151; ubiquitin ligase complex; Cellular Component::GO:0004672; protein kinase activity; Molecular Function::GO:0004713; protein tyrosine kinase activity; Molecular Function::GO:0004842; ubiquitin-protein ligase activity; Molecular Function::GO:0005044; scavenger receptor activity; Molecular Function::GO:0005524; ATP binding; Molecular Function::GO:0006468; protein phosphorylation; Biologic…	U-box domain-containing protein 33 OS=Arabidopsis thaliana GN=PUB33 PE=2 SV=2
PtF_92.58	GO:0000151; ubiquitin ligase complex; Cellular Component::GO:0004672; protein kinase activity; Molecular Function::GO:0004713; protein tyrosine kinase activity; Molecular Function::GO:0004842; ubiquitin-protein ligase activity; Molecular Function::GO:0005524; ATP binding; Molecular Function::GO:0006468; protein phosphorylation; Biological Process::GO:0006950; response to stress; Biological Proces…	U-box domain-containing protein 33 OS=Arabidopsis thaliana GN=PUB33 PE=2 SV=2
PtO_1080.69	GO:0000151; ubiquitin ligase complex; Cellular Component::GO:0004842; ubiquitin-protein ligase activity; Molecular Function::GO:0005515; protein binding; Molecular Function::GO:0016567; protein ubiquitination; Biological Process	Hsp70-Hsp90 organizing protein OS=Triticum aestivum GN=HOP PE=1 SV=1
PtF_313.94	GO:0000155; phosphorelay sensor kinase activity; Molecular Function::GO:0000160; phosphorelay signal transduction system; Biological Process::GO:0003677; DNA binding; Molecular Function::GO:0004672; protein kinase activity; Molecular Function::GO:0004673; protein histidine kinase activity; Molecular Function::GO:0004713; protein tyrosine kinase activity; Molecular Function::GO:0005515; protein bi…	G-type lectin S-receptor-like serine/threonine-protein kinase At2g19130 OS=Arabidopsis thaliana GN=At2g19130 PE=2 SV=1
PtO_1139.3	GO:0000155; phosphorelay sensor kinase activity; Molecular Function::GO:0000160; phosphorelay signal transduction system; Biological Process::GO:0004673; protein histidine kinase activity; Molecular Function::GO:0006633; fatty acid biosynthetic process; Biological Process::GO:0008610; lipid biosynthetic process; Biological Process::GO:0016020; membrane; Cellular Component::GO:0016747; transferase…	3-ketoacyl-CoA synthase 6 OS=Arabidopsis thaliana GN=CUT1 PE=1 SV=1
PtO_2404.7	GO:0000166; nucleotide binding; Molecular Function::GO:0001539; ciliary or bacterial-type flagellar motility; Biological Process::GO:0005198; structural molecule activity; Molecular Function::GO:0005524; ATP binding; Molecular Function::GO:0009428; bacterial-type flagellum basal body, distal rod, P ring; Cellular Component::GO:0017111; nucleoside-triphosphatase activity; Molecular Function::GO:00…	Chaperone protein ClpB1 OS=Arabidopsis thaliana GN=CLPB1 PE=1 SV=2
PtF_510.79	GO:0000166; nucleotide binding; Molecular Function::GO:0003676; nucleic acid binding; Molecular Function::GO:0003887; DNA-directed DNA polymerase activity; Molecular Function::GO:0006139; nucleobase-containing compound metabolic process; Biological Process	NA
PtO_2621.24	GO:0000166; nucleotide binding; Molecular Function::GO:0003677; DNA binding; Molecular Function::GO:0003700; sequence-specific DNA binding transcription factor activity; Molecular Function::GO:0003899; DNA-directed RNA polymerase activity; Molecular Function::GO:0005524; ATP binding; Molecular Function::GO:0006352; DNA-dependent transcription, initiation; Biological Process::GO:0006355; regulatio…	Chaperone protein ClpD1, chloroplastic OS=Oryza sativa subsp. japonica GN=CLPD1 PE=2 SV=1
PtF_30.100	GO:0000166; nucleotide binding; Molecular Function::GO:0003677; DNA binding; Molecular Function::GO:0003917; DNA topoisomerase type I activity; Molecular Function::GO:0006265; DNA topological change; Biological Process::GO:0017111; nucleoside-triphosphatase activity; Molecular Function::GO:0043531; ADP binding; Molecular Function	Putative disease resistance protein RGA4 OS=Solanum bulbocastanum GN=RGA4 PE=2 SV=1
PtO_1986.27	GO:0000166; nucleotide binding; Molecular Function::GO:0003677; DNA binding; Molecular Function::GO:0003918; DNA topoisomerase type II (ATP-hydrolyzing) activity; Molecular Function::GO:0004812; aminoacyl-tRNA ligase activity; Molecular Function::GO:0004816; asparagine-tRNA ligase activity; Molecular Function::GO:0005524; ATP binding; Molecular Function::GO:0005694; chromosome; Cellular Component…	Asparagine--tRNA ligase, cytoplasmic 1 OS=Arabidopsis thaliana GN=SYNC1 PE=1 SV=1
PtF_214.27	GO:0000166; nucleotide binding; Molecular Function::GO:0003677; DNA binding; Molecular Function::GO:0003918; DNA topoisomerase type II (ATP-hydrolyzing) activity; Molecular Function::GO:0005524; ATP binding; Molecular Function::GO:0006265; DNA topological change; Biological Process::GO:0017111; nucleoside-triphosphatase activity; Molecular Function	ATP-dependent Clp protease ATP-binding subunit ClpC OS=Staphylococcus aureus (strain MSSA476) GN=clpC PE=3 SV=1
PtO_2363.6	GO:0000166; nucleotide binding; Molecular Function::GO:0003677; DNA binding; Molecular Function::GO:0003918; DNA topoisomerase type II (ATP-hydrolyzing) activity; Molecular Function::GO:0005524; ATP binding; Molecular Function::GO:0006265; DNA topological change; Biological Process::GO:0017111; nucleoside-triphosphatase activity; Molecular Function	Chaperone protein ClpC2, chloroplastic OS=Oryza sativa subsp. japonica GN=CLPC2 PE=2 SV=2
PtF_196.33	GO:0000166; nucleotide binding; Molecular Function::GO:0003677; DNA binding; Molecular Function::GO:0003918; DNA topoisomerase type II (ATP-hydrolyzing) activity; Molecular Function::GO:0005524; ATP binding; Molecular Function::GO:0006265; DNA topological change; Biological Process::GO:0017111; nucleoside-triphosphatase activity; Molecular Function::GO:0019538; protein metabolic process; Biologic…	Chaperone protein ClpC2, chloroplastic OS=Oryza sativa subsp. japonica GN=CLPC2 PE=2 SV=2
PtO_1401.10	GO:0000166; nucleotide binding; Molecular Function::GO:0003677; DNA binding; Molecular Function::GO:0004879; ligand-activated sequence-specific DNA binding RNA polymerase II transcription factor activity; Molecular Function::GO:0005524; ATP binding; Molecular Function::GO:0005634; nucleus; Cellular Component::GO:0006355; regulation of transcription, DNA-dependent; Biological Process::GO:0017111; …	ATP-dependent Clp protease ATP-binding subunit ClpC OS=Staphylococcus aureus (strain bovine RF122 / ET3-1) GN=clpC PE=3 SV=1
PtO_2501.12	GO:0000166; nucleotide binding; Molecular Function::GO:0003677; DNA binding; Molecular Function::GO:0004879; ligand-activated sequence-specific DNA binding RNA polymerase II transcription factor activity; Molecular Function::GO:0005524; ATP binding; Molecular Function::GO:0005634; nucleus; Cellular Component::GO:0006355; regulation of transcription, DNA-dependent; Biological Process::GO:0017111; …	ATP-dependent Clp protease ATP-binding subunit ClpC OS=Staphylococcus saprophyticus subsp. saprophyticus (strain ATCC 15305 / DSM 20229) GN=clpC PE=3 SV=1
PtF_271.84	GO:0000166; nucleotide binding; Molecular Function::GO:0003677; DNA binding; Molecular Function::GO:0005524; ATP binding; Molecular Function::GO:0005634; nucleus; Cellular Component::GO:0006355; regulation of transcription, DNA-dependent; Biological Process::GO:0017111; nucleoside-triphosphatase activity; Molecular Function	Chaperone protein ClpB1 OS=Arabidopsis thaliana GN=CLPB1 PE=1 SV=2
PtO_1691.8	GO:0000166; nucleotide binding; Molecular Function::GO:0003677; DNA binding; Molecular Function::GO:0005524; ATP binding; Molecular Function::GO:0006260; DNA replication; Biological Process::GO:0006810; transport; Biological Process::GO:0016021; integral to membrane; Cellular Component::GO:0016887; ATPase activity; Molecular Function::GO:0017111; nucleoside-triphosphatase activity; Molecular Func…	ABC transporter B family member 11 OS=Arabidopsis thaliana GN=ABCB11 PE=2 SV=1
PtO_2261.17	GO:0000166; nucleotide binding; Molecular Function::GO:0003677; DNA binding; Molecular Function::GO:0005524; ATP binding; Molecular Function::GO:0006281; DNA repair; Biological Process::GO:0017111; nucleoside-triphosphatase activity; Molecular Function::GO:0019538; protein metabolic process; Biological Process	Chaperone protein ClpB1 OS=Oryza sativa subsp. japonica GN=CLPB1 PE=2 SV=1
PtF_196.32	GO:0000166; nucleotide binding; Molecular Function::GO:0003677; DNA binding; Molecular Function::GO:0005524; ATP binding; Molecular Function::GO:0006306; DNA methylation; Biological Process::GO:0008170; N-methyltransferase activity; Molecular Function::GO:0017111; nucleoside-triphosphatase activity; Molecular Function	Chaperone protein ClpC2, chloroplastic OS=Oryza sativa subsp. japonica GN=CLPC2 PE=2 SV=2
PtO_2416.61	GO:0000166; nucleotide binding; Molecular Function::GO:0003677; DNA binding; Molecular Function::GO:0005524; ATP binding; Molecular Function::GO:0006355; regulation of transcription, DNA-dependent; Biological Process::GO:0007186; G-protein coupled receptor signaling pathway; Biological Process::GO:0016021; integral to membrane; Cellular Component::GO:0016520; growth hormone-releasing hormone rece…	ATP-dependent Clp protease ATP-binding subunit ClpC OS=Staphylococcus epidermidis (strain ATCC 12228) GN=clpC PE=3 SV=1
PtF_154.42	GO:0000166; nucleotide binding; Molecular Function::GO:0003677; DNA binding; Molecular Function::GO:0007186; G-protein coupled receptor signaling pathway; Biological Process::GO:0016021; integral to membrane; Cellular Component	GPN-loop GTPase 1 OS=Dictyostelium discoideum GN=gpn1 PE=3 SV=1
PtO_1626.42	GO:0000166; nucleotide binding; Molecular Function::GO:0003723; RNA binding; Molecular Function::GO:0003735; structural constituent of ribosome; Molecular Function::GO:0005524; ATP binding; Molecular Function::GO:0005840; ribosome; Cellular Component::GO:0006412; translation; Biological Process::GO:0017111; nucleoside-triphosphatase activity; Molecular Function	ATP-dependent Clp protease ATP-binding subunit ClpC OS=Staphylococcus epidermidis (strain ATCC 12228) GN=clpC PE=3 SV=1
PtF_121.152	GO:0000166; nucleotide binding; Molecular Function::GO:0004175; endopeptidase activity; Molecular Function::GO:0005839; proteasome core complex; Cellular Component::GO:0017111; nucleoside-triphosphatase activity; Molecular Function::GO:0043531; ADP binding; Molecular Function::GO:0051603; proteolysis involved in cellular protein catabolic process; Biological Process	Putative disease resistance protein RGA4 OS=Solanum bulbocastanum GN=RGA4 PE=2 SV=1
PtF_2.93	GO:0000166; nucleotide binding; Molecular Function::GO:0004672; protein kinase activity; Molecular Function::GO:0004824; lysine-tRNA ligase activity; Molecular Function::GO:0005351; sugar:hydrogen symporter activity; Molecular Function::GO:0005515; protein binding; Molecular Function::GO:0005524; ATP binding; Molecular Function::GO:0005737; cytoplasm; Cellular Component::GO:0006430; lysyl-tRNA am…	UDP-glycosyltransferase 91C1 OS=Arabidopsis thaliana GN=UGT91C1 PE=2 SV=1
PtF_229.2	GO:0000166; nucleotide binding; Molecular Function::GO:0004832; valine-tRNA ligase activity; Molecular Function::GO:0005524; ATP binding; Molecular Function::GO:0006438; valyl-tRNA aminoacylation; Biological Process::GO:0043531; ADP binding; Molecular Function	Disease resistance protein RPM1 OS=Arabidopsis thaliana GN=RPM1 PE=1 SV=1
PtF_148.153	GO:0000166; nucleotide binding; Molecular Function::GO:0005245; voltage-gated calcium channel activity; Molecular Function::GO:0005524; ATP binding; Molecular Function::GO:0005891; voltage-gated calcium channel complex; Cellular Component::GO:0017111; nucleoside-triphosphatase activity; Molecular Function::GO:0070588; calcium ion transmembrane transport; Biological Process	Chaperone protein ClpD2, chloroplastic OS=Oryza sativa subsp. japonica GN=CLPD2 PE=2 SV=2
PtF_228.8	GO:0000166; nucleotide binding; Molecular Function::GO:0005452; inorganic anion exchanger activity; Molecular Function::GO:0005524; ATP binding; Molecular Function::GO:0006820; anion transport; Biological Process::GO:0016020; membrane; Cellular Component::GO:0017111; nucleoside-triphosphatase activity; Molecular Function::GO:0019538; protein metabolic process; Biological Process	Chaperone protein ClpB2, chloroplastic OS=Oryza sativa subsp. japonica GN=CLPB2 PE=2 SV=1
PtF_470.51	GO:0000166; nucleotide binding; Molecular Function::GO:0005509; calcium ion binding; Molecular Function::GO:0005524; ATP binding; Molecular Function::GO:0005544; calcium-dependent phospholipid binding; Molecular Function::GO:0016491; oxidoreductase activity; Molecular Function::GO:0017111; nucleoside-triphosphatase activity; Molecular Function::GO:0046872; metal ion binding; Molecular Function::G…	ATP-dependent Clp protease ATP-binding subunit ClpC OS=Staphylococcus aureus (strain bovine RF122 / ET3-1) GN=clpC PE=3 SV=1
PtO_1517.22	GO:0000166; nucleotide binding; Molecular Function::GO:0005524; ATP binding; Molecular Function::GO:0006139; nucleobase-containing compound metabolic process; Biological Process::GO:0017111; nucleoside-triphosphatase activity; Molecular Function::GO:0019205; nucleobase-containing compound kinase activity; Molecular Function	ATP-dependent Clp protease ATP-binding subunit ClpC OS=Staphylococcus aureus (strain MSSA476) GN=clpC PE=3 SV=1
PtO_820.39	GO:0000166; nucleotide binding; Molecular Function::GO:0005524; ATP binding; Molecular Function::GO:0007186; G-protein coupled receptor signaling pathway; Biological Process::GO:0016021; integral to membrane; Cellular Component::GO:0017111; nucleoside-triphosphatase activity; Molecular Function	Chaperone protein ClpB OS=Oceanobacillus iheyensis (strain DSM 14371 / JCM 11309 / KCTC 3954 / HTE831) GN=clpB PE=3 SV=1
PtF_78.121	GO:0000166; nucleotide binding; Molecular Function::GO:0005524; ATP binding; Molecular Function::GO:0017111; nucleoside-triphosphatase activity; Molecular Function	ATP-dependent Clp protease ATP-binding subunit ClpC OS=Staphylococcus aureus (strain bovine RF122 / ET3-1) GN=clpC PE=3 SV=1
PtF_285.66	GO:0000166; nucleotide binding; Molecular Function::GO:0005524; ATP binding; Molecular Function::GO:0017111; nucleoside-triphosphatase activity; Molecular Function	ATP-dependent Clp protease ATP-binding subunit ClpC OS=Staphylococcus aureus (strain bovine RF122 / ET3-1) GN=clpC PE=3 SV=1
PtF_50.65	GO:0000166; nucleotide binding; Molecular Function::GO:0005524; ATP binding; Molecular Function::GO:0017111; nucleoside-triphosphatase activity; Molecular Function	ATP-dependent Clp protease ATP-binding subunit ClpC OS=Staphylococcus aureus (strain MSSA476) GN=clpC PE=3 SV=1
PtF_58.80	GO:0000166; nucleotide binding; Molecular Function::GO:0005524; ATP binding; Molecular Function::GO:0017111; nucleoside-triphosphatase activity; Molecular Function	ATP-dependent Clp protease ATP-binding subunit ClpC OS=Staphylococcus aureus (strain MSSA476) GN=clpC PE=3 SV=1
PtO_1215.18	GO:0000166; nucleotide binding; Molecular Function::GO:0005524; ATP binding; Molecular Function::GO:0017111; nucleoside-triphosphatase activity; Molecular Function	ATP-dependent Clp protease ATP-binding subunit ClpC OS=Staphylococcus epidermidis (strain ATCC 12228) GN=clpC PE=3 SV=1
PtO_1336.77	GO:0000166; nucleotide binding; Molecular Function::GO:0005524; ATP binding; Molecular Function::GO:0017111; nucleoside-triphosphatase activity; Molecular Function	ATP-dependent Clp protease ATP-binding subunit ClpC OS=Staphylococcus epidermidis (strain ATCC 12228) GN=clpC PE=3 SV=1
PtF_73.28	GO:0000166; nucleotide binding; Molecular Function::GO:0005524; ATP binding; Molecular Function::GO:0017111; nucleoside-triphosphatase activity; Molecular Function	ATP-dependent Clp protease ATP-binding subunit ClpC OS=Staphylococcus epidermidis (strain ATCC 12228) GN=clpC PE=3 SV=1
PtF_427.34	GO:0000166; nucleotide binding; Molecular Function::GO:0005524; ATP binding; Molecular Function::GO:0017111; nucleoside-triphosphatase activity; Molecular Function	ATP-dependent Clp protease ATP-binding subunit ClpC OS=Staphylococcus haemolyticus (strain JCSC1435) GN=clpC PE=3 SV=1
PtO_2203.103	GO:0000166; nucleotide binding; Molecular Function::GO:0005524; ATP binding; Molecular Function::GO:0017111; nucleoside-triphosphatase activity; Molecular Function	ATP-dependent Clp protease ATP-binding subunit ClpC OS=Staphylococcus saprophyticus subsp. saprophyticus (strain ATCC 15305 / DSM 20229) GN=clpC PE=3 SV=1
PtF_314.46	GO:0000166; nucleotide binding; Molecular Function::GO:0005524; ATP binding; Molecular Function::GO:0017111; nucleoside-triphosphatase activity; Molecular Function	Chaperone protein ClpB OS=Oceanobacillus iheyensis (strain DSM 14371 / JCM 11309 / KCTC 3954 / HTE831) GN=clpB PE=3 SV=1
PtF_325.6	GO:0000166; nucleotide binding; Molecular Function::GO:0005524; ATP binding; Molecular Function::GO:0017111; nucleoside-triphosphatase activity; Molecular Function::GO:0019538; protein metabolic process; Biological Process	Chaperone protein ClpB1 OS=Oryza sativa subsp. japonica GN=CLPB1 PE=2 SV=1
PtO_1852.1	GO:0000166; nucleotide binding; Molecular Function::GO:0005524; ATP binding; Molecular Function::GO:0017111; nucleoside-triphosphatase activity; Molecular Function::GO:0019538; protein metabolic process; Biological Process	Chaperone protein ClpB3, mitochondrial OS=Oryza sativa subsp. japonica GN=CLPB3 PE=2 SV=3
PtF_134.115	GO:0000166; nucleotide binding; Molecular Function::GO:0005737; cytoplasm; Cellular Component	NA
PtO_2390.10	GO:0000166; nucleotide binding; Molecular Function::GO:0005737; cytoplasm; Cellular Component	NA
PtO_2469.42	GO:0000166; nucleotide binding; Molecular Function::GO:0006952; defense response; Biological Process::GO:0017111; nucleoside-triphosphatase activity; Molecular Function::GO:0043531; ADP binding; Molecular Function	Disease resistance protein RPM1 OS=Arabidopsis thaliana GN=RPM1 PE=1 SV=1
PtO_2476.10	GO:0000166; nucleotide binding; Molecular Function::GO:0007186; G-protein coupled receptor signaling pathway; Biological Process::GO:0007631; feeding behavior; Biological Process::GO:0016021; integral to membrane; Cellular Component::GO:0016499; orexin receptor activity; Molecular Function::GO:0017111; nucleoside-triphosphatase activity; Molecular Function::GO:0043531; ADP binding; Molecular Func…	Putative disease resistance protein RGA4 OS=Solanum bulbocastanum GN=RGA4 PE=2 SV=1
PtO_798.37	GO:0000166; nucleotide binding; Molecular Function::GO:0017111; nucleoside-triphosphatase activity; Molecular Function::GO:0043531; ADP binding; Molecular Function	Disease resistance protein RGA2 OS=Solanum bulbocastanum GN=RGA2 PE=1 SV=1
PtO_2554.6	GO:0000166; nucleotide binding; Molecular Function::GO:0017111; nucleoside-triphosphatase activity; Molecular Function::GO:0043531; ADP binding; Molecular Function	Putative disease resistance protein RGA4 OS=Solanum bulbocastanum GN=RGA4 PE=2 SV=1
PtF_359.60	GO:0000226; microtubule cytoskeleton organization; Biological Process::GO:0005874; microtubule; Cellular Component::GO:0043531; ADP binding; Molecular Function	Disease susceptibility protein LOV1 OS=Arabidopsis thaliana GN=LOV1 PE=1 SV=1
PtF_223.131	GO:0000242; pericentriolar material; Cellular Component::GO:0051297; centrosome organization; Biological Process	NA
PtF_14.10	GO:0000242; pericentriolar material; Cellular Component::GO:0051297; centrosome organization; Biological Process	NA
PtO_1816.51	GO:0000272; polysaccharide catabolic process; Biological Process::GO:0016161; beta-amylase activity; Molecular Function	NA
PtO_2139.8	GO:0000276; mitochondrial proton-transporting ATP synthase complex, coupling factor F(o); Cellular Component::GO:0004707; MAP kinase activity; Molecular Function::GO:0005524; ATP binding; Molecular Function::GO:0006468; protein phosphorylation; Biological Process::GO:0015078; hydrogen ion transmembrane transporter activity; Molecular Function::GO:0015986; ATP synthesis coupled proton transport; B…	ATP synthase protein MI25 OS=Triticum aestivum PE=3 SV=1
PtF_225.4	GO:0000276; mitochondrial proton-transporting ATP synthase complex, coupling factor F(o); Cellular Component::GO:0004960; thromboxane receptor activity; Molecular Function::GO:0007186; G-protein coupled receptor signaling pathway; Biological Process::GO:0015078; hydrogen ion transmembrane transporter activity; Molecular Function::GO:0015986; ATP synthesis coupled proton transport; Biological Proc…	ATP synthase protein MI25 OS=Triticum aestivum PE=3 SV=1
PtF_230.11	GO:0000287; magnesium ion binding; Molecular Function::GO:0004743; pyruvate kinase activity; Molecular Function::GO:0006096; glycolysis; Biological Process::GO:0030955; potassium ion binding; Molecular Function	NA
PtF_528.62	GO:0000785; chromatin; Cellular Component::GO:0003677; DNA binding; Molecular Function::GO:0005634; nucleus; Cellular Component::GO:0006355; regulation of transcription, DNA-dependent; Biological Process	NA
PtO_1139.13	GO:0000785; chromatin; Cellular Component::GO:0003677; DNA binding; Molecular Function::GO:0005634; nucleus; Cellular Component::GO:0006355; regulation of transcription, DNA-dependent; Biological Process	NA
PtF_142.147	GO:0000785; chromatin; Cellular Component::GO:0003677; DNA binding; Molecular Function::GO:0005634; nucleus; Cellular Component::GO:0006355; regulation of transcription, DNA-dependent; Biological Process	NA
PtO_1840.25	GO:0000785; chromatin; Cellular Component::GO:0003677; DNA binding; Molecular Function::GO:0005634; nucleus; Cellular Component::GO:0006355; regulation of transcription, DNA-dependent; Biological Process	NA
PtF_319.21	GO:0000785; chromatin; Cellular Component::GO:0003677; DNA binding; Molecular Function::GO:0005634; nucleus; Cellular Component::GO:0006355; regulation of transcription, DNA-dependent; Biological Process	NA
PtF_318.31	GO:0000785; chromatin; Cellular Component::GO:0003677; DNA binding; Molecular Function::GO:0005634; nucleus; Cellular Component::GO:0006355; regulation of transcription, DNA-dependent; Biological Process	Reticulocyte-binding protein 2 homolog a OS=Plasmodium falciparum (isolate 3D7) GN=PF13_0198 PE=3 SV=1
PtO_1836.5	GO:0000785; chromatin; Cellular Component::GO:0003677; DNA binding; Molecular Function::GO:0005634; nucleus; Cellular Component::GO:0006355; regulation of transcription, DNA-dependent; Biological Process::GO:0008270; zinc ion binding; Molecular Function	NA
PtO_967.19	GO:0000785; chromatin; Cellular Component::GO:0003743; translation initiation factor activity; Molecular Function::GO:0005634; nucleus; Cellular Component::GO:0005737; cytoplasm; Cellular Component::GO:0005852; eukaryotic translation initiation factor 3 complex; Cellular Component::GO:0031492; nucleosomal DNA binding; Molecular Function	NA
PtO_2300.16	GO:0000785; chromatin; Cellular Component::GO:0005634; nucleus; Cellular Component::GO:0031492; nucleosomal DNA binding; Molecular Function	NA
PtO_1048.9	GO:0000785; chromatin; Cellular Component::GO:0005634; nucleus; Cellular Component::GO:0031492; nucleosomal DNA binding; Molecular Function	NA
PtF_265.23	GO:0000785; chromatin; Cellular Component::GO:0005634; nucleus; Cellular Component::GO:0031492; nucleosomal DNA binding; Molecular Function	NA
PtF_439.65	GO:0000785; chromatin; Cellular Component::GO:0005634; nucleus; Cellular Component::GO:0031492; nucleosomal DNA binding; Molecular Function	NA
PtF_534.26	GO:0000785; chromatin; Cellular Component::GO:0005634; nucleus; Cellular Component::GO:0031492; nucleosomal DNA binding; Molecular Function	NA
PtO_2044.17	GO:0000785; chromatin; Cellular Component::GO:0005634; nucleus; Cellular Component::GO:0031492; nucleosomal DNA binding; Molecular Function	NA
PtO_937.51	GO:0000785; chromatin; Cellular Component::GO:0005634; nucleus; Cellular Component::GO:0031492; nucleosomal DNA binding; Molecular Function	NA
PtO_1082.31	GO:0000785; chromatin; Cellular Component::GO:0005634; nucleus; Cellular Component::GO:0031492; nucleosomal DNA binding; Molecular Function	NA
PtO_2575.59	GO:0000785; chromatin; Cellular Component::GO:0005634; nucleus; Cellular Component::GO:0031492; nucleosomal DNA binding; Molecular Function	NA
PtF_11.127	GO:0000785; chromatin; Cellular Component::GO:0005634; nucleus; Cellular Component::GO:0031492; nucleosomal DNA binding; Molecular Function	Reticulocyte-binding protein 2 homolog a OS=Plasmodium falciparum (isolate 3D7) GN=PF13_0198 PE=3 SV=1
PtF_142.85	GO:0000785; chromatin; Cellular Component::GO:0005634; nucleus; Cellular Component::GO:0031492; nucleosomal DNA binding; Molecular Function	Serine/threonine-protein kinase D OS=Synechocystis sp. (strain PCC 6803 / Kazusa) GN=spkD PE=1 SV=1
PtO_1064.12	GO:0000786; nucleosome; Cellular Component::GO:0000976; transcription regulatory region sequence-specific DNA binding; Molecular Function::GO:0003677; DNA binding; Molecular Function::GO:0006334; nucleosome assembly; Biological Process	NA
PtF_32.3	GO:0000786; nucleosome; Cellular Component::GO:0003676; nucleic acid binding; Molecular Function::GO:0003677; DNA binding; Molecular Function::GO:0006139; nucleobase-containing compound metabolic process; Biological Process::GO:0006334; nucleosome assembly; Biological Process::GO:0008408; 3'-5' exonuclease activity; Molecular Function	Werner syndrome ATP-dependent helicase homolog OS=Mus musculus GN=Wrn PE=1 SV=3
PtO_2441.7	GO:0000786; nucleosome; Cellular Component::GO:0003676; nucleic acid binding; Molecular Function::GO:0003677; DNA binding; Molecular Function::GO:0006139; nucleobase-containing compound metabolic process; Biological Process::GO:0006334; nucleosome assembly; Biological Process::GO:0008408; 3'-5' exonuclease activity; Molecular Function	Werner syndrome ATP-dependent helicase homolog OS=Mus musculus GN=Wrn PE=1 SV=3
PtF_209.29	GO:0000786; nucleosome; Cellular Component::GO:0003677; DNA binding; Molecular Function::GO:0004672; protein kinase activity; Molecular Function::GO:0004713; protein tyrosine kinase activity; Molecular Function::GO:0005524; ATP binding; Molecular Function::GO:0005634; nucleus; Cellular Component::GO:0006334; nucleosome assembly; Biological Process::GO:0006468; protein phosphorylation; Biological …	Glycerophosphodiester phosphodiesterase protein kinase domain-containing GDPDL2 OS=Arabidopsis thaliana GN=GDPDL2 PE=1 SV=1
PtF_490.30	GO:0000786; nucleosome; Cellular Component::GO:0003677; DNA binding; Molecular Function::GO:0004672; protein kinase activity; Molecular Function::GO:0005524; ATP binding; Molecular Function::GO:0005634; nucleus; Cellular Component::GO:0006334; nucleosome assembly; Biological Process::GO:0006468; protein phosphorylation; Biological Process	Probable receptor-like protein kinase At1g67000 OS=Arabidopsis thaliana GN=At1g67000 PE=2 SV=2
PtF_119.132	GO:0000786; nucleosome; Cellular Component::GO:0003677; DNA binding; Molecular Function::GO:0005515; protein binding; Molecular Function::GO:0006334; nucleosome assembly; Biological Process	Protein argonaute 12 OS=Oryza sativa subsp. japonica GN=AGO12 PE=2 SV=2
PtO_1604.13	GO:0000786; nucleosome; Cellular Component::GO:0003677; DNA binding; Molecular Function::GO:0005634; nucleus; Cellular Component::GO:0006334; nucleosome assembly; Biological Process	NA
PtF_365.47	GO:0000786; nucleosome; Cellular Component::GO:0003677; DNA binding; Molecular Function::GO:0005634; nucleus; Cellular Component::GO:0006334; nucleosome assembly; Biological Process::GO:0016020; membrane; Cellular Component::GO:0030154; cell differentiation; Biological Process	NA
PtO_631.8	GO:0000786; nucleosome; Cellular Component::GO:0003677; DNA binding; Molecular Function::GO:0005634; nucleus; Cellular Component::GO:0006334; nucleosome assembly; Biological Process::GO:0016831; carboxy-lyase activity; Molecular Function::GO:0019752; carboxylic acid metabolic process; Biological Process::GO:0030170; pyridoxal phosphate binding; Molecular Function	Aromatic-L-amino-acid decarboxylase OS=Catharanthus roseus GN=TDC PE=2 SV=1
PtF_523.190	GO:0000786; nucleosome; Cellular Component::GO:0003677; DNA binding; Molecular Function::GO:0006334; nucleosome assembly; Biological Process	NA
PtF_264.23	GO:0000786; nucleosome; Cellular Component::GO:0003677; DNA binding; Molecular Function::GO:0006334; nucleosome assembly; Biological Process	NA
PtO_2315.11	GO:0000786; nucleosome; Cellular Component::GO:0003677; DNA binding; Molecular Function::GO:0006334; nucleosome assembly; Biological Process	NA
PtO_1374.4	GO:0000786; nucleosome; Cellular Component::GO:0003677; DNA binding; Molecular Function::GO:0006334; nucleosome assembly; Biological Process	NA
PtF_507.45	GO:0000786; nucleosome; Cellular Component::GO:0003677; DNA binding; Molecular Function::GO:0006334; nucleosome assembly; Biological Process	NA
PtF_143.125	GO:0000786; nucleosome; Cellular Component::GO:0003677; DNA binding; Molecular Function::GO:0006334; nucleosome assembly; Biological Process	NA
PtO_1066.30	GO:0000786; nucleosome; Cellular Component::GO:0003677; DNA binding; Molecular Function::GO:0006334; nucleosome assembly; Biological Process	NA
PtO_902.8	GO:0000786; nucleosome; Cellular Component::GO:0003677; DNA binding; Molecular Function::GO:0006334; nucleosome assembly; Biological Process	NA
PtF_402.3	GO:0000786; nucleosome; Cellular Component::GO:0003677; DNA binding; Molecular Function::GO:0006334; nucleosome assembly; Biological Process	NA
PtF_220.10	GO:0000786; nucleosome; Cellular Component::GO:0003677; DNA binding; Molecular Function::GO:0006334; nucleosome assembly; Biological Process	Serine/threonine-protein kinase D OS=Synechocystis sp. (strain PCC 6803 / Kazusa) GN=spkD PE=1 SV=1
PtO_1758.9	GO:0000786; nucleosome; Cellular Component::GO:0003677; DNA binding; Molecular Function::GO:0006334; nucleosome assembly; Biological Process::GO:0006355; regulation of transcription, DNA-dependent; Biological Process	NAC domain-containing protein 30 OS=Arabidopsis thaliana GN=NAC030 PE=1 SV=1
PtO_2527.17	GO:0000786; nucleosome; Cellular Component::GO:0003677; DNA binding; Molecular Function::GO:0006334; nucleosome assembly; Biological Process::GO:0008270; zinc ion binding; Molecular Function	NA
PtF_450.58	GO:0000930; gamma-tubulin complex; Cellular Component::GO:0007020; microtubule nucleation; Biological Process::GO:0030410; nicotianamine synthase activity; Molecular Function::GO:0030418; nicotianamine biosynthetic process; Biological Process::GO:0031122; cytoplasmic microtubule organization; Biological Process	Probable nicotianamine synthase 6 OS=Hordeum vulgare GN=NAS6 PE=2 SV=1
PtO_2185.2	GO:0000976; transcription regulatory region sequence-specific DNA binding; Molecular Function	NA
PtO_1331.15	GO:0000976; transcription regulatory region sequence-specific DNA binding; Molecular Function::GO:0003677; DNA binding; Molecular Function::GO:0006355; regulation of transcription, DNA-dependent; Biological Process::GO:0006807; nitrogen compound metabolic process; Biological Process::GO:0006952; defense response; Biological Process::GO:0043531; ADP binding; Molecular Function	Disease resistance RPP13-like protein 4 OS=Arabidopsis thaliana GN=RPP13L4 PE=1 SV=2
PtF_452.1	GO:0000976; transcription regulatory region sequence-specific DNA binding; Molecular Function::GO:0003924; GTPase activity; Molecular Function::GO:0004871; signal transducer activity; Molecular Function::GO:0007186; G-protein coupled receptor signaling pathway; Biological Process::GO:0019001; guanyl nucleotide binding; Molecular Function::GO:0031683; G-protein beta/gamma-subunit complex binding; …	Disease resistance protein RPP13 OS=Arabidopsis thaliana GN=RPP13 PE=2 SV=2
PtO_1655.13	GO:0000976; transcription regulatory region sequence-specific DNA binding; Molecular Function::GO:0004930; G-protein coupled receptor activity; Molecular Function::GO:0016020; membrane; Cellular Component	NA
PtO_2137.46	GO:0000976; transcription regulatory region sequence-specific DNA binding; Molecular Function::GO:0004930; G-protein coupled receptor activity; Molecular Function::GO:0016020; membrane; Cellular Component	NA
PtF_523.119	GO:0000976; transcription regulatory region sequence-specific DNA binding; Molecular Function::GO:0004993; serotonin receptor activity; Molecular Function::GO:0007186; G-protein coupled receptor signaling pathway; Biological Process::GO:0016021; integral to membrane; Cellular Component	NA
PtF_156.60	GO:0000976; transcription regulatory region sequence-specific DNA binding; Molecular Function::GO:0005452; inorganic anion exchanger activity; Molecular Function::GO:0006820; anion transport; Biological Process::GO:0016020; membrane; Cellular Component::GO:0043531; ADP binding; Molecular Function	Disease resistance protein RPM1 OS=Arabidopsis thaliana GN=RPM1 PE=1 SV=1
PtO_2248.25	GO:0000976; transcription regulatory region sequence-specific DNA binding; Molecular Function::GO:0006952; defense response; Biological Process::GO:0043531; ADP binding; Molecular Function	Disease resistance RPP13-like protein 4 OS=Arabidopsis thaliana GN=RPP13L4 PE=1 SV=2
PtO_2230.19	GO:0000976; transcription regulatory region sequence-specific DNA binding; Molecular Function::GO:0016021; integral to membrane; Cellular Component	NA
PtO_630.4	GO:0001503; ossification; Biological Process::GO:0005515; protein binding; Molecular Function::GO:0007155; cell adhesion; Biological Process	Putative F-box protein At1g47790 OS=Arabidopsis thaliana GN=At1g47790 PE=3 SV=1
PtO_2239.61	GO:0001503; ossification; Biological Process::GO:0007155; cell adhesion; Biological Process	NA
PtF_11.8	GO:0001505; regulation of neurotransmitter levels; Biological Process::GO:0004969; histamine receptor activity; Molecular Function::GO:0007186; G-protein coupled receptor signaling pathway; Biological Process::GO:0016021; integral to membrane; Cellular Component	NA
PtF_178.19	GO:0001505; regulation of neurotransmitter levels; Biological Process::GO:0004969; histamine receptor activity; Molecular Function::GO:0007186; G-protein coupled receptor signaling pathway; Biological Process::GO:0016021; integral to membrane; Cellular Component	NA
PtF_213.63	GO:0001505; regulation of neurotransmitter levels; Biological Process::GO:0004969; histamine receptor activity; Molecular Function::GO:0007186; G-protein coupled receptor signaling pathway; Biological Process::GO:0016021; integral to membrane; Cellular Component	NA
PtF_390.18	GO:0001505; regulation of neurotransmitter levels; Biological Process::GO:0004969; histamine receptor activity; Molecular Function::GO:0007186; G-protein coupled receptor signaling pathway; Biological Process::GO:0016021; integral to membrane; Cellular Component::GO:0016491; oxidoreductase activity; Molecular Function::GO:0046872; metal ion binding; Molecular Function::GO:0055114; oxidation-reduc…	UPF0392 protein Os08g0121900 OS=Oryza sativa subsp. japonica GN=Os08g0121900 PE=2 SV=1
PtO_2410.4	GO:0001507; acetylcholine catabolic process in synaptic cleft; Biological Process::GO:0003990; acetylcholinesterase activity; Molecular Function::GO:0005515; protein binding; Molecular Function	NA
PtO_2173.23	GO:0001518; voltage-gated sodium channel complex; Cellular Component::GO:0005248; voltage-gated sodium channel activity; Molecular Function::GO:0006814; sodium ion transport; Biological Process	NA
PtF_266.76	GO:0001518; voltage-gated sodium channel complex; Cellular Component::GO:0005248; voltage-gated sodium channel activity; Molecular Function::GO:0006814; sodium ion transport; Biological Process	NA
PtO_1706.16	GO:0001539; ciliary or bacterial-type flagellar motility; Biological Process::GO:0003677; DNA binding; Molecular Function::GO:0005198; structural molecule activity; Molecular Function::GO:0009428; bacterial-type flagellum basal body, distal rod, P ring; Cellular Component::GO:0030288; outer membrane-bounded periplasmic space; Cellular Component	Putative B3 domain-containing protein Os03g0621600 OS=Oryza sativa subsp. japonica GN=Os03g0621600 PE=3 SV=1
PtO_1059.27	GO:0001539; ciliary or bacterial-type flagellar motility; Biological Process::GO:0003774; motor activity; Molecular Function::GO:0005515; protein binding; Molecular Function::GO:0009431; bacterial-type flagellum basal body, MS ring; Cellular Component::GO:0043531; ADP binding; Molecular Function	Disease resistance protein RPS2 OS=Arabidopsis thaliana GN=RPS2 PE=1 SV=1
PtF_225.2	GO:0001539; ciliary or bacterial-type flagellar motility; Biological Process::GO:0003774; motor activity; Molecular Function::GO:0006935; chemotaxis; Biological Process::GO:0009425; bacterial-type flagellum basal body; Cellular Component	NA
PtO_1642.28	GO:0001539; ciliary or bacterial-type flagellar motility; Biological Process::GO:0003774; motor activity; Molecular Function::GO:0009288; bacterial-type flagellum; Cellular Component	NA
PtF_110.40	GO:0001539; ciliary or bacterial-type flagellar motility; Biological Process::GO:0003774; motor activity; Molecular Function::GO:0009288; bacterial-type flagellum; Cellular Component	NA
PtF_229.12	GO:0001539; ciliary or bacterial-type flagellar motility; Biological Process::GO:0003774; motor activity; Molecular Function::GO:0009288; bacterial-type flagellum; Cellular Component	Putative F-box/FBD/LRR-repeat protein At1g16940 OS=Arabidopsis thaliana GN=At1g16940 PE=3 SV=1
PtO_955.11	GO:0001539; ciliary or bacterial-type flagellar motility; Biological Process::GO:0004190; aspartic-type endopeptidase activity; Molecular Function::GO:0005198; structural molecule activity; Molecular Function::GO:0006508; proteolysis; Biological Process::GO:0009428; bacterial-type flagellum basal body, distal rod, P ring; Cellular Component::GO:0030288; outer membrane-bounded periplasmic space; C…	Basic 7S globulin 2 OS=Glycine max PE=1 SV=1
PtO_1797.11	GO:0001539; ciliary or bacterial-type flagellar motility; Biological Process::GO:0004553; hydrolase activity, hydrolyzing O-glycosyl compounds; Molecular Function::GO:0005198; structural molecule activity; Molecular Function::GO:0005975; carbohydrate metabolic process; Biological Process::GO:0009428; bacterial-type flagellum basal body, distal rod, P ring; Cellular Component::GO:0016798; hydrolas…	Endo-1,4-beta-xylanase C OS=Emericella nidulans (strain FGSC A4 / ATCC 38163 / CBS 112.46 / NRRL 194 / M139) GN=xlnC PE=1 SV=1
PtF_253.2	GO:0001539; ciliary or bacterial-type flagellar motility; Biological Process::GO:0004672; protein kinase activity; Molecular Function::GO:0004713; protein tyrosine kinase activity; Molecular Function::GO:0005198; structural molecule activity; Molecular Function::GO:0005515; protein binding; Molecular Function::GO:0005524; ATP binding; Molecular Function::GO:0006468; protein phosphorylation; Biolo…	Probable LRR receptor-like serine/threonine-protein kinase At1g56130 OS=Arabidopsis thaliana GN=At1g56130 PE=2 SV=2
PtF_180.69	GO:0001539; ciliary or bacterial-type flagellar motility; Biological Process::GO:0005198; structural molecule activity; Molecular Function::GO:0006486; protein glycosylation; Biological Process::GO:0008378; galactosyltransferase activity; Molecular Function::GO:0009428; bacterial-type flagellum basal body, distal rod, P ring; Cellular Component::GO:0016020; membrane; Cellular Component::GO:003028…	Uncharacterized protein At1g05835 OS=Arabidopsis thaliana GN=At1g05835 PE=2 SV=1
PtF_481.32	GO:0001539; ciliary or bacterial-type flagellar motility; Biological Process::GO:0005198; structural molecule activity; Molecular Function::GO:0006633; fatty acid biosynthetic process; Biological Process::GO:0008610; lipid biosynthetic process; Biological Process::GO:0009428; bacterial-type flagellum basal body, distal rod, P ring; Cellular Component::GO:0016020; membrane; Cellular Component::GO:…	3-ketoacyl-CoA synthase 6 OS=Arabidopsis thaliana GN=CUT1 PE=1 SV=1
PtO_827.15	GO:0001539; ciliary or bacterial-type flagellar motility; Biological Process::GO:0005198; structural molecule activity; Molecular Function::GO:0009428; bacterial-type flagellum basal body, distal rod, P ring; Cellular Component::GO:0016831; carboxy-lyase activity; Molecular Function::GO:0019752; carboxylic acid metabolic process; Biological Process::GO:0030170; pyridoxal phosphate binding; Molecu…	Tyrosine/DOPA decarboxylase 2 OS=Papaver somniferum GN=TYDC2 PE=2 SV=1
PtO_983.19	GO:0001539; ciliary or bacterial-type flagellar motility; Biological Process::GO:0005198; structural molecule activity; Molecular Function::GO:0009428; bacterial-type flagellum basal body, distal rod, P ring; Cellular Component::GO:0030288; outer membrane-bounded periplasmic space; Cellular Component	Pathogenesis-related protein PRMS OS=Zea mays GN=PRMS PE=2 SV=1
PtF_23.25	GO:0001607; neuromedin U receptor activity; Molecular Function::GO:0004672; protein kinase activity; Molecular Function::GO:0004713; protein tyrosine kinase activity; Molecular Function::GO:0005524; ATP binding; Molecular Function::GO:0006468; protein phosphorylation; Biological Process::GO:0007186; G-protein coupled receptor signaling pathway; Biological Process::GO:0016021; integral to membrane…	Putative receptor protein kinase ZmPK1 OS=Zea mays GN=PK1 PE=2 SV=2
PtF_389.34	GO:0001607; neuromedin U receptor activity; Molecular Function::GO:0005509; calcium ion binding; Molecular Function::GO:0005515; protein binding; Molecular Function::GO:0007156; homophilic cell adhesion; Biological Process::GO:0007186; G-protein coupled receptor signaling pathway; Biological Process::GO:0016020; membrane; Cellular Component::GO:0016021; integral to membrane; Cellular Component	F-box/kelch-repeat protein At2g43445 OS=Arabidopsis thaliana GN=At2g43445 PE=2 SV=1
PtF_146.115	GO:0001607; neuromedin U receptor activity; Molecular Function::GO:0005515; protein binding; Molecular Function::GO:0007186; G-protein coupled receptor signaling pathway; Biological Process::GO:0016021; integral to membrane; Cellular Component::GO:0043531; ADP binding; Molecular Function	Disease resistance protein RPS2 OS=Arabidopsis thaliana GN=RPS2 PE=1 SV=1
PtO_2488.5	GO:0001614; purinergic nucleotide receptor activity; Molecular Function::GO:0003676; nucleic acid binding; Molecular Function::GO:0005216; ion channel activity; Molecular Function::GO:0005524; ATP binding; Molecular Function::GO:0006139; nucleobase-containing compound metabolic process; Biological Process::GO:0006811; ion transport; Biological Process::GO:0008408; 3'-5' exonuclease activity; Mole…	Werner syndrome ATP-dependent helicase homolog OS=Mus musculus GN=Wrn PE=1 SV=3
PtF_146.114	GO:0001614; purinergic nucleotide receptor activity; Molecular Function::GO:0005216; ion channel activity; Molecular Function::GO:0005515; protein binding; Molecular Function::GO:0005524; ATP binding; Molecular Function::GO:0006811; ion transport; Biological Process::GO:0016020; membrane; Cellular Component::GO:0043531; ADP binding; Molecular Function	Disease resistance protein RPS2 OS=Arabidopsis thaliana GN=RPS2 PE=1 SV=1
PtF_189.36	GO:0001614; purinergic nucleotide receptor activity; Molecular Function::GO:0005216; ion channel activity; Molecular Function::GO:0005524; ATP binding; Molecular Function::GO:0006811; ion transport; Biological Process::GO:0008152; metabolic process; Biological Process::GO:0016020; membrane; Cellular Component::GO:0016758; transferase activity, transferring hexosyl groups; Molecular Function	Putative UDP-rhamnose:rhamnosyltransferase 1 OS=Fragaria ananassa GN=GT4 PE=2 SV=1
PtF_183.50	GO:0001614; purinergic nucleotide receptor activity; Molecular Function::GO:0005216; ion channel activity; Molecular Function::GO:0005524; ATP binding; Molecular Function::GO:0006811; ion transport; Biological Process::GO:0008152; metabolic process; Biological Process::GO:0016020; membrane; Cellular Component::GO:0016758; transferase activity, transferring hexosyl groups; Molecular Function	Putative UDP-rhamnose:rhamnosyltransferase 1 OS=Fragaria ananassa GN=GT4 PE=2 SV=1
PtO_2442.7	GO:0001614; purinergic nucleotide receptor activity; Molecular Function::GO:0005216; ion channel activity; Molecular Function::GO:0005524; ATP binding; Molecular Function::GO:0006811; ion transport; Biological Process::GO:0016020; membrane; Cellular Component::GO:0043531; ADP binding; Molecular Function	Disease resistance protein RPH8A OS=Arabidopsis thaliana GN=RPH8A PE=3 SV=1
PtO_1629.8	GO:0001614; purinergic nucleotide receptor activity; Molecular Function::GO:0005216; ion channel activity; Molecular Function::GO:0005524; ATP binding; Molecular Function::GO:0006811; ion transport; Biological Process::GO:0016020; membrane; Cellular Component	NA
PtF_253.1	GO:0001614; purinergic nucleotide receptor activity; Molecular Function::GO:0005216; ion channel activity; Molecular Function::GO:0005524; ATP binding; Molecular Function::GO:0006811; ion transport; Biological Process::GO:0016020; membrane; Cellular Component	NA
PtO_2276.7	GO:0001626; nociceptin receptor activity; Molecular Function::GO:0004672; protein kinase activity; Molecular Function::GO:0004713; protein tyrosine kinase activity; Molecular Function::GO:0005524; ATP binding; Molecular Function::GO:0006468; protein phosphorylation; Biological Process::GO:0007186; G-protein coupled receptor signaling pathway; Biological Process::GO:0016021; integral to membrane; …	Putative receptor protein kinase ZmPK1 OS=Zea mays GN=PK1 PE=2 SV=2
PtO_1484.96	GO:0001626; nociceptin receptor activity; Molecular Function::GO:0007186; G-protein coupled receptor signaling pathway; Biological Process::GO:0016021; integral to membrane; Cellular Component	NA
PtO_1454.64	GO:0001664; G-protein coupled receptor binding; Molecular Function::GO:0003924; GTPase activity; Molecular Function::GO:0004871; signal transducer activity; Molecular Function::GO:0005525; GTP binding; Molecular Function::GO:0006184; GTP catabolic process; Biological Process::GO:0007186; G-protein coupled receptor signaling pathway; Biological Process::GO:0007189; adenylate cyclase-activating G-p…	NA
PtF_136.61	GO:0001932; regulation of protein phosphorylation; Biological Process::GO:0005952; cAMP-dependent protein kinase complex; Cellular Component::GO:0008603; cAMP-dependent protein kinase regulator activity; Molecular Function	NA
PtO_2029.3	GO:0001932; regulation of protein phosphorylation; Biological Process::GO:0005952; cAMP-dependent protein kinase complex; Cellular Component::GO:0008603; cAMP-dependent protein kinase regulator activity; Molecular Function	NA
PtF_185.20	GO:0001932; regulation of protein phosphorylation; Biological Process::GO:0005952; cAMP-dependent protein kinase complex; Cellular Component::GO:0008603; cAMP-dependent protein kinase regulator activity; Molecular Function	NA
PtF_82.51	GO:0002685; regulation of leukocyte migration; Biological Process::GO:0006935; chemotaxis; Biological Process::GO:0006954; inflammatory response; Biological Process::GO:0007186; G-protein coupled receptor signaling pathway; Biological Process::GO:0008168; methyltransferase activity; Molecular Function::GO:0008171; O-methyltransferase activity; Molecular Function::GO:0016021; integral to membrane;…	Tricetin 3',4',5'-O-trimethyltransferase OS=Triticum aestivum GN=OMT2 PE=1 SV=1
PtO_1986.32	GO:0003676; nucleic acid binding; Molecular Function::GO:0003677; DNA binding; Molecular Function::GO:0003707; steroid hormone receptor activity; Molecular Function::GO:0005634; nucleus; Cellular Component::GO:0006139; nucleobase-containing compound metabolic process; Biological Process::GO:0006355; regulation of transcription, DNA-dependent; Biological Process::GO:0008408; 3'-5' exonuclease acti…	Werner syndrome ATP-dependent helicase homolog OS=Mus musculus GN=Wrn PE=1 SV=3
PtF_137.45	GO:0003676; nucleic acid binding; Molecular Function::GO:0003677; DNA binding; Molecular Function::GO:0003918; DNA topoisomerase type II (ATP-hydrolyzing) activity; Molecular Function::GO:0005524; ATP binding; Molecular Function::GO:0006265; DNA topological change; Biological Process::GO:0008270; zinc ion binding; Molecular Function	NA
PtO_2180.38	GO:0003676; nucleic acid binding; Molecular Function::GO:0003677; DNA binding; Molecular Function::GO:0004879; ligand-activated sequence-specific DNA binding RNA polymerase II transcription factor activity; Molecular Function::GO:0005634; nucleus; Cellular Component::GO:0006355; regulation of transcription, DNA-dependent; Biological Process::GO:0008270; zinc ion binding; Molecular Function	NA
PtO_2284.11	GO:0003676; nucleic acid binding; Molecular Function::GO:0003700; sequence-specific DNA binding transcription factor activity; Molecular Function::GO:0004715; non-membrane spanning protein tyrosine kinase activity; Molecular Function::GO:0005524; ATP binding; Molecular Function::GO:0005634; nucleus; Cellular Component::GO:0006139; nucleobase-containing compound metabolic process; Biological Proce…	Werner syndrome ATP-dependent helicase homolog OS=Mus musculus GN=Wrn PE=1 SV=3
PtF_506.57	GO:0003676; nucleic acid binding; Molecular Function::GO:0003700; sequence-specific DNA binding transcription factor activity; Molecular Function::GO:0005249; voltage-gated potassium channel activity; Molecular Function::GO:0005634; nucleus; Cellular Component::GO:0006355; regulation of transcription, DNA-dependent; Biological Process::GO:0006813; potassium ion transport; Biological Process::GO:0…	NA
PtO_1073.17	GO:0003676; nucleic acid binding; Molecular Function::GO:0003700; sequence-specific DNA binding transcription factor activity; Molecular Function::GO:0005634; nucleus; Cellular Component::GO:0006139; nucleobase-containing compound metabolic process; Biological Process::GO:0006355; regulation of transcription, DNA-dependent; Biological Process::GO:0008408; 3'-5' exonuclease activity; Molecular Fun…	Werner syndrome ATP-dependent helicase homolog OS=Mus musculus GN=Wrn PE=1 SV=3
PtO_1785.93	GO:0003676; nucleic acid binding; Molecular Function::GO:0003735; structural constituent of ribosome; Molecular Function::GO:0005622; intracellular; Cellular Component::GO:0005840; ribosome; Cellular Component::GO:0006139; nucleobase-containing compound metabolic process; Biological Process::GO:0006412; translation; Biological Process::GO:0008408; 3'-5' exonuclease activity; Molecular Function	Werner syndrome ATP-dependent helicase homolog OS=Mus musculus GN=Wrn PE=1 SV=3
PtF_87.151	GO:0003676; nucleic acid binding; Molecular Function::GO:0004064; arylesterase activity; Molecular Function::GO:0006139; nucleobase-containing compound metabolic process; Biological Process::GO:0008408; 3'-5' exonuclease activity; Molecular Function	Werner syndrome ATP-dependent helicase homolog OS=Mus musculus GN=Wrn PE=1 SV=3
PtO_1830.2	GO:0003676; nucleic acid binding; Molecular Function::GO:0004064; arylesterase activity; Molecular Function::GO:0006139; nucleobase-containing compound metabolic process; Biological Process::GO:0008408; 3'-5' exonuclease activity; Molecular Function	Werner syndrome ATP-dependent helicase homolog OS=Mus musculus GN=Wrn PE=1 SV=3
PtF_379.50	GO:0003676; nucleic acid binding; Molecular Function::GO:0004523; ribonuclease H activity; Molecular Function	NA
PtO_1125.11	GO:0003676; nucleic acid binding; Molecular Function::GO:0004523; ribonuclease H activity; Molecular Function::GO:0005158; insulin receptor binding; Molecular Function	NA
PtF_509.15	GO:0003676; nucleic acid binding; Molecular Function::GO:0004689; phosphorylase kinase activity; Molecular Function::GO:0005516; calmodulin binding; Molecular Function::GO:0005524; ATP binding; Molecular Function::GO:0005964; phosphorylase kinase complex; Cellular Component::GO:0005978; glycogen biosynthetic process; Biological Process::GO:0006139; nucleobase-containing compound metabolic process…	Werner syndrome ATP-dependent helicase homolog OS=Mus musculus GN=Wrn PE=1 SV=3
PtF_118.34	GO:0003676; nucleic acid binding; Molecular Function::GO:0004715; non-membrane spanning protein tyrosine kinase activity; Molecular Function::GO:0005524; ATP binding; Molecular Function::GO:0006139; nucleobase-containing compound metabolic process; Biological Process::GO:0006468; protein phosphorylation; Biological Process::GO:0007243; intracellular protein kinase cascade; Biological Process::GO:…	Werner syndrome ATP-dependent helicase homolog OS=Mus musculus GN=Wrn PE=1 SV=3
PtF_187.45	GO:0003676; nucleic acid binding; Molecular Function::GO:0004715; non-membrane spanning protein tyrosine kinase activity; Molecular Function::GO:0005524; ATP binding; Molecular Function::GO:0006139; nucleobase-containing compound metabolic process; Biological Process::GO:0006468; protein phosphorylation; Biological Process::GO:0007243; intracellular protein kinase cascade; Biological Process::GO:…	Werner syndrome ATP-dependent helicase homolog OS=Mus musculus GN=Wrn PE=1 SV=3
PtO_1447.40	GO:0003676; nucleic acid binding; Molecular Function::GO:0004871; signal transducer activity; Molecular Function::GO:0006139; nucleobase-containing compound metabolic process; Biological Process::GO:0007275; multicellular organismal development; Biological Process::GO:0008408; 3'-5' exonuclease activity; Molecular Function	Werner syndrome ATP-dependent helicase homolog OS=Mus musculus GN=Wrn PE=1 SV=3
PtF_3.55	GO:0003676; nucleic acid binding; Molecular Function::GO:0004871; signal transducer activity; Molecular Function::GO:0006139; nucleobase-containing compound metabolic process; Biological Process::GO:0007275; multicellular organismal development; Biological Process::GO:0008408; 3'-5' exonuclease activity; Molecular Function	Werner syndrome ATP-dependent helicase homolog OS=Mus musculus GN=Wrn PE=1 SV=3
PtF_523.294	GO:0003676; nucleic acid binding; Molecular Function::GO:0004934; mating-type alpha-factor pheromone receptor activity; Molecular Function::GO:0006139; nucleobase-containing compound metabolic process; Biological Process::GO:0007186; G-protein coupled receptor signaling pathway; Biological Process::GO:0008408; 3'-5' exonuclease activity; Molecular Function::GO:0016020; membrane; Cellular Component	Putative F-box protein At1g49610 OS=Arabidopsis thaliana GN=At1g49610 PE=4 SV=2
PtF_209.40	GO:0003676; nucleic acid binding; Molecular Function::GO:0004983; neuropeptide Y receptor activity; Molecular Function::GO:0006139; nucleobase-containing compound metabolic process; Biological Process::GO:0007186; G-protein coupled receptor signaling pathway; Biological Process::GO:0008408; 3'-5' exonuclease activity; Molecular Function::GO:0016021; integral to membrane; Cellular Component	Werner syndrome ATP-dependent helicase homolog OS=Mus musculus GN=Wrn PE=1 SV=3
PtF_43.76	GO:0003676; nucleic acid binding; Molecular Function::GO:0004990; oxytocin receptor activity; Molecular Function::GO:0006139; nucleobase-containing compound metabolic process; Biological Process::GO:0007186; G-protein coupled receptor signaling pathway; Biological Process::GO:0008408; 3'-5' exonuclease activity; Molecular Function::GO:0016021; integral to membrane; Cellular Component	Werner syndrome ATP-dependent helicase homolog OS=Mus musculus GN=Wrn PE=1 SV=3
PtO_1277.52	GO:0003676; nucleic acid binding; Molecular Function::GO:0004991; parathyroid hormone receptor activity; Molecular Function::GO:0006139; nucleobase-containing compound metabolic process; Biological Process::GO:0008408; 3'-5' exonuclease activity; Molecular Function::GO:0016020; membrane; Cellular Component	Werner syndrome ATP-dependent helicase homolog OS=Mus musculus GN=Wrn PE=1 SV=3
PtF_142.33	GO:0003676; nucleic acid binding; Molecular Function::GO:0005096; GTPase activator activity; Molecular Function::GO:0006139; nucleobase-containing compound metabolic process; Biological Process::GO:0008408; 3'-5' exonuclease activity; Molecular Function::GO:0032007; negative regulation of TOR signaling cascade; Biological Process::GO:0033596; TSC1-TSC2 complex; Cellular Component::GO:0043547; pos…	Werner syndrome ATP-dependent helicase homolog OS=Mus musculus GN=Wrn PE=1 SV=3
PtF_89.9	GO:0003676; nucleic acid binding; Molecular Function::GO:0005096; GTPase activator activity; Molecular Function::GO:0006139; nucleobase-containing compound metabolic process; Biological Process::GO:0008408; 3'-5' exonuclease activity; Molecular Function::GO:0032007; negative regulation of TOR signaling cascade; Biological Process::GO:0033596; TSC1-TSC2 complex; Cellular Component::GO:0043547; pos…	Werner syndrome ATP-dependent helicase homolog OS=Mus musculus GN=Wrn PE=1 SV=3
PtF_401.143	GO:0003676; nucleic acid binding; Molecular Function::GO:0005160; transforming growth factor beta receptor binding; Molecular Function::GO:0006139; nucleobase-containing compound metabolic process; Biological Process::GO:0008408; 3'-5' exonuclease activity; Molecular Function::GO:0016049; cell growth; Biological Process	Werner syndrome ATP-dependent helicase homolog OS=Mus musculus GN=Wrn PE=1 SV=3
PtO_616.3	GO:0003676; nucleic acid binding; Molecular Function::GO:0005179; hormone activity; Molecular Function::GO:0005509; calcium ion binding; Molecular Function::GO:0005576; extracellular region; Cellular Component::GO:0008270; zinc ion binding; Molecular Function	NA
PtO_901.7	GO:0003676; nucleic acid binding; Molecular Function::GO:0005199; structural constituent of cell wall; Molecular Function::GO:0008270; zinc ion binding; Molecular Function	NA
PtO_2070.3	GO:0003676; nucleic acid binding; Molecular Function::GO:0005200; structural constituent of cytoskeleton; Molecular Function::GO:0005525; GTP binding; Molecular Function::GO:0005874; microtubule; Cellular Component::GO:0006139; nucleobase-containing compound metabolic process; Biological Process::GO:0008408; 3'-5' exonuclease activity; Molecular Function	NA
PtO_2348.12	GO:0003676; nucleic acid binding; Molecular Function::GO:0005200; structural constituent of cytoskeleton; Molecular Function::GO:0005525; GTP binding; Molecular Function::GO:0005874; microtubule; Cellular Component::GO:0006139; nucleobase-containing compound metabolic process; Biological Process::GO:0008408; 3'-5' exonuclease activity; Molecular Function	Werner syndrome ATP-dependent helicase homolog OS=Mus musculus GN=Wrn PE=1 SV=3
PtF_236.86	GO:0003676; nucleic acid binding; Molecular Function::GO:0005200; structural constituent of cytoskeleton; Molecular Function::GO:0005525; GTP binding; Molecular Function::GO:0005874; microtubule; Cellular Component::GO:0006139; nucleobase-containing compound metabolic process; Biological Process::GO:0008408; 3'-5' exonuclease activity; Molecular Function	Werner syndrome ATP-dependent helicase homolog OS=Mus musculus GN=Wrn PE=1 SV=3
PtF_75.43	GO:0003676; nucleic acid binding; Molecular Function::GO:0005200; structural constituent of cytoskeleton; Molecular Function::GO:0005525; GTP binding; Molecular Function::GO:0005874; microtubule; Cellular Component::GO:0006139; nucleobase-containing compound metabolic process; Biological Process::GO:0008408; 3'-5' exonuclease activity; Molecular Function	Werner syndrome ATP-dependent helicase homolog OS=Mus musculus GN=Wrn PE=1 SV=3
PtF_85.103	GO:0003676; nucleic acid binding; Molecular Function::GO:0005200; structural constituent of cytoskeleton; Molecular Function::GO:0005525; GTP binding; Molecular Function::GO:0005874; microtubule; Cellular Component::GO:0006139; nucleobase-containing compound metabolic process; Biological Process::GO:0008408; 3'-5' exonuclease activity; Molecular Function	Werner syndrome ATP-dependent helicase homolog OS=Mus musculus GN=Wrn PE=1 SV=3
PtO_914.4	GO:0003676; nucleic acid binding; Molecular Function::GO:0005245; voltage-gated calcium channel activity; Molecular Function::GO:0005891; voltage-gated calcium channel complex; Cellular Component::GO:0006139; nucleobase-containing compound metabolic process; Biological Process::GO:0008408; 3'-5' exonuclease activity; Molecular Function::GO:0070588; calcium ion transmembrane transport; Biological …	Werner syndrome ATP-dependent helicase homolog OS=Mus musculus GN=Wrn PE=1 SV=3
PtF_153.80	GO:0003676; nucleic acid binding; Molecular Function::GO:0005245; voltage-gated calcium channel activity; Molecular Function::GO:0005891; voltage-gated calcium channel complex; Cellular Component::GO:0008270; zinc ion binding; Molecular Function::GO:0070588; calcium ion transmembrane transport; Biological Process	NA
PtO_1239.26	GO:0003676; nucleic acid binding; Molecular Function::GO:0005247; voltage-gated chloride channel activity; Molecular Function::GO:0006139; nucleobase-containing compound metabolic process; Biological Process::GO:0006821; chloride transport; Biological Process::GO:0008408; 3'-5' exonuclease activity; Molecular Function::GO:0016020; membrane; Cellular Component	Werner syndrome ATP-dependent helicase homolog OS=Mus musculus GN=Wrn PE=1 SV=3
PtF_232.28	GO:0003676; nucleic acid binding; Molecular Function::GO:0005249; voltage-gated potassium channel activity; Molecular Function::GO:0006813; potassium ion transport; Biological Process::GO:0008270; zinc ion binding; Molecular Function::GO:0016021; integral to membrane; Cellular Component	NA
PtF_176.11	GO:0003676; nucleic acid binding; Molecular Function::GO:0005576; extracellular region; Cellular Component::GO:0006139; nucleobase-containing compound metabolic process; Biological Process::GO:0008408; 3'-5' exonuclease activity; Molecular Function	Werner syndrome ATP-dependent helicase homolog OS=Mus musculus GN=Wrn PE=1 SV=3
PtF_164.28	GO:0003676; nucleic acid binding; Molecular Function::GO:0005576; extracellular region; Cellular Component::GO:0006139; nucleobase-containing compound metabolic process; Biological Process::GO:0008408; 3'-5' exonuclease activity; Molecular Function	Werner syndrome ATP-dependent helicase homolog OS=Mus musculus GN=Wrn PE=1 SV=3
PtO_642.18	GO:0003676; nucleic acid binding; Molecular Function::GO:0005856; cytoskeleton; Cellular Component::GO:0007160; cell-matrix adhesion; Biological Process::GO:0008270; zinc ion binding; Molecular Function	NA
PtF_263.17	GO:0003676; nucleic acid binding; Molecular Function::GO:0006139; nucleobase-containing compound metabolic process; Biological Process::GO:0006352; DNA-dependent transcription, initiation; Biological Process::GO:0006355; regulation of transcription, DNA-dependent; Biological Process::GO:0008270; zinc ion binding; Molecular Function::GO:0008408; 3'-5' exonuclease activity; Molecular Function	Exonuclease 3'-5' domain-containing protein 2 OS=Homo sapiens GN=EXD2 PE=1 SV=2
PtF_134.48	GO:0003676; nucleic acid binding; Molecular Function::GO:0006139; nucleobase-containing compound metabolic process; Biological Process::GO:0006812; cation transport; Biological Process::GO:0008408; 3'-5' exonuclease activity; Molecular Function::GO:0016021; integral to membrane; Cellular Component::GO:0019829; cation-transporting ATPase activity; Molecular Function	Werner syndrome ATP-dependent helicase homolog OS=Mus musculus GN=Wrn PE=1 SV=3
PtF_91.86	GO:0003676; nucleic acid binding; Molecular Function::GO:0006139; nucleobase-containing compound metabolic process; Biological Process::GO:0006812; cation transport; Biological Process::GO:0008408; 3'-5' exonuclease activity; Molecular Function::GO:0016021; integral to membrane; Cellular Component::GO:0019829; cation-transporting ATPase activity; Molecular Function	Werner syndrome ATP-dependent helicase homolog OS=Mus musculus GN=Wrn PE=1 SV=3
PtF_504.6	GO:0003676; nucleic acid binding; Molecular Function::GO:0006139; nucleobase-containing compound metabolic process; Biological Process::GO:0006814; sodium ion transport; Biological Process::GO:0006885; regulation of pH; Biological Process::GO:0008408; 3'-5' exonuclease activity; Molecular Function::GO:0015385; sodium:hydrogen antiporter activity; Molecular Function::GO:0016021; integral to membra…	Werner syndrome ATP-dependent helicase homolog OS=Mus musculus GN=Wrn PE=1 SV=3
PtF_446.12	GO:0003676; nucleic acid binding; Molecular Function::GO:0006139; nucleobase-containing compound metabolic process; Biological Process::GO:0007186; G-protein coupled receptor signaling pathway; Biological Process::GO:0008016; regulation of heart contraction; Biological Process::GO:0008408; 3'-5' exonuclease activity; Molecular Function::GO:0016021; integral to membrane; Cellular Component::GO:001…	Werner syndrome ATP-dependent helicase homolog OS=Mus musculus GN=Wrn PE=1 SV=3
PtO_827.13	GO:0003676; nucleic acid binding; Molecular Function::GO:0006139; nucleobase-containing compound metabolic process; Biological Process::GO:0007186; G-protein coupled receptor signaling pathway; Biological Process::GO:0008408; 3'-5' exonuclease activity; Molecular Function::GO:0016021; integral to membrane; Cellular Component	Werner syndrome ATP-dependent helicase homolog OS=Mus musculus GN=Wrn PE=1 SV=3
PtO_2170.3	GO:0003676; nucleic acid binding; Molecular Function::GO:0006139; nucleobase-containing compound metabolic process; Biological Process::GO:0007186; G-protein coupled receptor signaling pathway; Biological Process::GO:0008408; 3'-5' exonuclease activity; Molecular Function::GO:0016021; integral to membrane; Cellular Component	Werner syndrome ATP-dependent helicase homolog OS=Mus musculus GN=Wrn PE=1 SV=3
PtO_1138.26	GO:0003676; nucleic acid binding; Molecular Function::GO:0006139; nucleobase-containing compound metabolic process; Biological Process::GO:0008408; 3'-5' exonuclease activity; Molecular Function	NA
PtO_2128.14	GO:0003676; nucleic acid binding; Molecular Function::GO:0006139; nucleobase-containing compound metabolic process; Biological Process::GO:0008408; 3'-5' exonuclease activity; Molecular Function	Werner syndrome ATP-dependent helicase homolog OS=Mus musculus GN=Wrn PE=1 SV=3
PtF_456.61	GO:0003676; nucleic acid binding; Molecular Function::GO:0006139; nucleobase-containing compound metabolic process; Biological Process::GO:0008408; 3'-5' exonuclease activity; Molecular Function	Werner syndrome ATP-dependent helicase homolog OS=Mus musculus GN=Wrn PE=1 SV=3
PtO_1611.6	GO:0003676; nucleic acid binding; Molecular Function::GO:0006139; nucleobase-containing compound metabolic process; Biological Process::GO:0008408; 3'-5' exonuclease activity; Molecular Function	Werner syndrome ATP-dependent helicase homolog OS=Mus musculus GN=Wrn PE=1 SV=3
PtO_2472.15	GO:0003676; nucleic acid binding; Molecular Function::GO:0006139; nucleobase-containing compound metabolic process; Biological Process::GO:0008408; 3'-5' exonuclease activity; Molecular Function	Werner syndrome ATP-dependent helicase homolog OS=Mus musculus GN=Wrn PE=1 SV=3
PtF_28.38	GO:0003676; nucleic acid binding; Molecular Function::GO:0006139; nucleobase-containing compound metabolic process; Biological Process::GO:0008408; 3'-5' exonuclease activity; Molecular Function	Werner syndrome ATP-dependent helicase homolog OS=Mus musculus GN=Wrn PE=1 SV=3
PtF_146.181	GO:0003676; nucleic acid binding; Molecular Function::GO:0006139; nucleobase-containing compound metabolic process; Biological Process::GO:0008408; 3'-5' exonuclease activity; Molecular Function	Werner syndrome ATP-dependent helicase homolog OS=Mus musculus GN=Wrn PE=1 SV=3
PtF_423.59	GO:0003676; nucleic acid binding; Molecular Function::GO:0006139; nucleobase-containing compound metabolic process; Biological Process::GO:0008408; 3'-5' exonuclease activity; Molecular Function	Werner syndrome ATP-dependent helicase homolog OS=Mus musculus GN=Wrn PE=1 SV=3
PtO_1527.8	GO:0003676; nucleic acid binding; Molecular Function::GO:0006139; nucleobase-containing compound metabolic process; Biological Process::GO:0008408; 3'-5' exonuclease activity; Molecular Function	Werner syndrome ATP-dependent helicase homolog OS=Mus musculus GN=Wrn PE=1 SV=3
PtF_238.33	GO:0003676; nucleic acid binding; Molecular Function::GO:0006139; nucleobase-containing compound metabolic process; Biological Process::GO:0008408; 3'-5' exonuclease activity; Molecular Function	Werner syndrome ATP-dependent helicase homolog OS=Mus musculus GN=Wrn PE=1 SV=3
PtF_148.1	GO:0003676; nucleic acid binding; Molecular Function::GO:0006139; nucleobase-containing compound metabolic process; Biological Process::GO:0008408; 3'-5' exonuclease activity; Molecular Function	Werner syndrome ATP-dependent helicase homolog OS=Mus musculus GN=Wrn PE=1 SV=3
PtF_311.18	GO:0003676; nucleic acid binding; Molecular Function::GO:0006139; nucleobase-containing compound metabolic process; Biological Process::GO:0008408; 3'-5' exonuclease activity; Molecular Function::GO:0009279; cell outer membrane; Cellular Component	Werner syndrome ATP-dependent helicase homolog OS=Mus musculus GN=Wrn PE=1 SV=3
PtO_2110.8	GO:0003676; nucleic acid binding; Molecular Function::GO:0006139; nucleobase-containing compound metabolic process; Biological Process::GO:0008408; 3'-5' exonuclease activity; Molecular Function::GO:0009279; cell outer membrane; Cellular Component	Werner syndrome ATP-dependent helicase homolog OS=Mus musculus GN=Wrn PE=1 SV=3
PtF_471.2	GO:0003676; nucleic acid binding; Molecular Function::GO:0006139; nucleobase-containing compound metabolic process; Biological Process::GO:0008408; 3'-5' exonuclease activity; Molecular Function::GO:0009279; cell outer membrane; Cellular Component	Werner syndrome ATP-dependent helicase homolog OS=Mus musculus GN=Wrn PE=1 SV=3
PtF_470.117	GO:0003676; nucleic acid binding; Molecular Function::GO:0006139; nucleobase-containing compound metabolic process; Biological Process::GO:0008408; 3'-5' exonuclease activity; Molecular Function::GO:0016021; integral to membrane; Cellular Component	NA
PtF_266.8	GO:0003676; nucleic acid binding; Molecular Function::GO:0006139; nucleobase-containing compound metabolic process; Biological Process::GO:0008408; 3'-5' exonuclease activity; Molecular Function::GO:0045892; negative regulation of transcription, DNA-dependent; Biological Process::GO:0046677; response to antibiotic; Biological Process	Werner syndrome ATP-dependent helicase homolog OS=Mus musculus GN=Wrn PE=1 SV=3
PtF_127.44	GO:0003676; nucleic acid binding; Molecular Function::GO:0006139; nucleobase-containing compound metabolic process; Biological Process::GO:0008408; 3'-5' exonuclease activity; Molecular Function::GO:0045892; negative regulation of transcription, DNA-dependent; Biological Process::GO:0046677; response to antibiotic; Biological Process	Werner syndrome ATP-dependent helicase homolog OS=Mus musculus GN=Wrn PE=1 SV=3
PtO_2371.8	GO:0003676; nucleic acid binding; Molecular Function::GO:0006355; regulation of transcription, DNA-dependent; Biological Process::GO:0008270; zinc ion binding; Molecular Function::GO:0009584; detection of visible light; Biological Process	NA
PtO_1345.10	GO:0003676; nucleic acid binding; Molecular Function::GO:0008270; zinc ion binding; Molecular Function	NA
PtF_372.11	GO:0003676; nucleic acid binding; Molecular Function::GO:0008270; zinc ion binding; Molecular Function::GO:0009405; pathogenesis; Biological Process	NA
PtO_2282.49	GO:0003676; nucleic acid binding; Molecular Function::GO:0008270; zinc ion binding; Molecular Function::GO:0016020; membrane; Cellular Component::GO:0045227; capsule polysaccharide biosynthetic process; Biological Process	NA
PtO_820.107	GO:0003676; nucleic acid binding; Molecular Function::GO:0008270; zinc ion binding; Molecular Function::GO:0019534; toxin transporter activity; Molecular Function	NA
PtF_288.9	GO:0003677; DNA binding; Molecular Function	B3 domain-containing protein Os03g0212300 OS=Oryza sativa subsp. japonica GN=Os03g0212300 PE=2 SV=1
PtO_811.9	GO:0003677; DNA binding; Molecular Function	B3 domain-containing protein Os03g0212300 OS=Oryza sativa subsp. japonica GN=Os03g0212300 PE=2 SV=1
PtO_1345.8	GO:0003677; DNA binding; Molecular Function	B3 domain-containing protein Os03g0212300 OS=Oryza sativa subsp. japonica GN=Os03g0212300 PE=2 SV=1
PtO_2058.33	GO:0003677; DNA binding; Molecular Function	B3 domain-containing protein Os03g0212300 OS=Oryza sativa subsp. japonica GN=Os03g0212300 PE=2 SV=1
PtO_820.106	GO:0003677; DNA binding; Molecular Function	B3 domain-containing protein Os03g0212300 OS=Oryza sativa subsp. japonica GN=Os03g0212300 PE=2 SV=1
PtO_1677.9	GO:0003677; DNA binding; Molecular Function	Putative B3 domain-containing protein Os03g0621600 OS=Oryza sativa subsp. japonica GN=Os03g0621600 PE=3 SV=1
PtO_688.38	GO:0003677; DNA binding; Molecular Function	Putative B3 domain-containing protein Os03g0621600 OS=Oryza sativa subsp. japonica GN=Os03g0621600 PE=3 SV=1
PtO_2600.39	GO:0003677; DNA binding; Molecular Function	Putative B3 domain-containing protein Os03g0621600 OS=Oryza sativa subsp. japonica GN=Os03g0621600 PE=3 SV=1
PtO_963.20	GO:0003677; DNA binding; Molecular Function	Putative B3 domain-containing protein Os03g0621600 OS=Oryza sativa subsp. japonica GN=Os03g0621600 PE=3 SV=1
PtF_1.11	GO:0003677; DNA binding; Molecular Function	Putative B3 domain-containing protein Os03g0621600 OS=Oryza sativa subsp. japonica GN=Os03g0621600 PE=3 SV=1
PtO_2614.21	GO:0003677; DNA binding; Molecular Function	Putative B3 domain-containing protein Os03g0621600 OS=Oryza sativa subsp. japonica GN=Os03g0621600 PE=3 SV=1
PtF_263.3	GO:0003677; DNA binding; Molecular Function	Putative B3 domain-containing protein Os03g0621600 OS=Oryza sativa subsp. japonica GN=Os03g0621600 PE=3 SV=1
PtF_142.8	GO:0003677; DNA binding; Molecular Function	Putative B3 domain-containing protein Os03g0621600 OS=Oryza sativa subsp. japonica GN=Os03g0621600 PE=3 SV=1
PtF_405.1	GO:0003677; DNA binding; Molecular Function	Putative B3 domain-containing protein Os03g0621600 OS=Oryza sativa subsp. japonica GN=Os03g0621600 PE=3 SV=1
PtF_313.105	GO:0003677; DNA binding; Molecular Function	Putative B3 domain-containing protein Os03g0621600 OS=Oryza sativa subsp. japonica GN=Os03g0621600 PE=3 SV=1
PtF_118.13	GO:0003677; DNA binding; Molecular Function	Putative B3 domain-containing protein Os03g0621600 OS=Oryza sativa subsp. japonica GN=Os03g0621600 PE=3 SV=1
PtO_2247.2	GO:0003677; DNA binding; Molecular Function::GO:0003678; DNA helicase activity; Molecular Function::GO:0004672; protein kinase activity; Molecular Function::GO:0004713; protein tyrosine kinase activity; Molecular Function::GO:0005509; calcium ion binding; Molecular Function::GO:0005515; protein binding; Molecular Function::GO:0005524; ATP binding; Molecular Function::GO:0006270; DNA replication i…	Wall-associated receptor kinase 5 OS=Arabidopsis thaliana GN=WAK5 PE=2 SV=1
PtO_601.9	GO:0003677; DNA binding; Molecular Function::GO:0003678; DNA helicase activity; Molecular Function::GO:0005524; ATP binding; Molecular Function::GO:0005634; nucleus; Cellular Component::GO:0006270; DNA replication initiation; Biological Process::GO:0042555; MCM complex; Cellular Component::GO:0043531; ADP binding; Molecular Function	Disease resistance protein RPM1 OS=Arabidopsis thaliana GN=RPM1 PE=1 SV=1
PtF_129.2.1	GO:0003677; DNA binding; Molecular Function::GO:0003678; DNA helicase activity; Molecular Function::GO:0005524; ATP binding; Molecular Function::GO:0005634; nucleus; Cellular Component::GO:0006270; DNA replication initiation; Biological Process::GO:0042555; MCM complex; Cellular Component::GO:0055085; transmembrane transport; Biological Process	Probable metal-nicotianamine transporter YSL16 OS=Oryza sativa subsp. japonica GN=YSL16 PE=2 SV=2
PtO_1861.30	GO:0003677; DNA binding; Molecular Function::GO:0003700; sequence-specific DNA binding transcription factor activity; Molecular Function::GO:0004879; ligand-activated sequence-specific DNA binding RNA polymerase II transcription factor activity; Molecular Function::GO:0005634; nucleus; Cellular Component::GO:0006355; regulation of transcription, DNA-dependent; Biological Process	Ethylene-responsive transcription factor ERF008 OS=Arabidopsis thaliana GN=ERF008 PE=2 SV=1
PtF_62.85	GO:0003677; DNA binding; Molecular Function::GO:0003700; sequence-specific DNA binding transcription factor activity; Molecular Function::GO:0005198; structural molecule activity; Molecular Function::GO:0005634; nucleus; Cellular Component::GO:0006355; regulation of transcription, DNA-dependent; Biological Process::GO:0008270; zinc ion binding; Molecular Function::GO:0019028; viral capsid; Cellul…	NA
PtF_98.16	GO:0003677; DNA binding; Molecular Function::GO:0003700; sequence-specific DNA binding transcription factor activity; Molecular Function::GO:0005634; nucleus; Cellular Component::GO:0006355; regulation of transcription, DNA-dependent; Biological Process	NA
PtF_363.13	GO:0003677; DNA binding; Molecular Function::GO:0003700; sequence-specific DNA binding transcription factor activity; Molecular Function::GO:0005634; nucleus; Cellular Component::GO:0006355; regulation of transcription, DNA-dependent; Biological Process	Vacuolar-sorting receptor 2 OS=Arabidopsis thaliana GN=VSR2 PE=2 SV=1
PtO_2142.37	GO:0003677; DNA binding; Molecular Function::GO:0003700; sequence-specific DNA binding transcription factor activity; Molecular Function::GO:0006352; DNA-dependent transcription, initiation; Biological Process::GO:0006355; regulation of transcription, DNA-dependent; Biological Process::GO:0016987; sigma factor activity; Molecular Function	NA
PtF_324.34	GO:0003677; DNA binding; Molecular Function::GO:0003700; sequence-specific DNA binding transcription factor activity; Molecular Function::GO:0006355; regulation of transcription, DNA-dependent; Biological Process	Putative B3 domain-containing protein Os03g0621600 OS=Oryza sativa subsp. japonica GN=Os03g0621600 PE=3 SV=1
PtO_1940.3	GO:0003677; DNA binding; Molecular Function::GO:0003700; sequence-specific DNA binding transcription factor activity; Molecular Function::GO:0006355; regulation of transcription, DNA-dependent; Biological Process	Putative B3 domain-containing protein Os03g0621600 OS=Oryza sativa subsp. japonica GN=Os03g0621600 PE=3 SV=1
PtF_192.48	GO:0003677; DNA binding; Molecular Function::GO:0003707; steroid hormone receptor activity; Molecular Function::GO:0005496; steroid binding; Molecular Function::GO:0005515; protein binding; Molecular Function::GO:0005634; nucleus; Cellular Component::GO:0006355; regulation of transcription, DNA-dependent; Biological Process::GO:0043401; steroid hormone mediated signaling pathway; Biological Proce…	Protein argonaute 1B OS=Oryza sativa subsp. japonica GN=AGO1B PE=2 SV=3
PtF_129.43	GO:0003677; DNA binding; Molecular Function::GO:0003707; steroid hormone receptor activity; Molecular Function::GO:0005496; steroid binding; Molecular Function::GO:0005634; nucleus; Cellular Component::GO:0006355; regulation of transcription, DNA-dependent; Biological Process::GO:0043401; steroid hormone mediated signaling pathway; Biological Process	NA
PtF_418.37	GO:0003677; DNA binding; Molecular Function::GO:0003707; steroid hormone receptor activity; Molecular Function::GO:0005496; steroid binding; Molecular Function::GO:0005634; nucleus; Cellular Component::GO:0006355; regulation of transcription, DNA-dependent; Biological Process::GO:0043401; steroid hormone mediated signaling pathway; Biological Process	NA
PtF_332.40	GO:0003677; DNA binding; Molecular Function::GO:0003707; steroid hormone receptor activity; Molecular Function::GO:0005496; steroid binding; Molecular Function::GO:0005634; nucleus; Cellular Component::GO:0006355; regulation of transcription, DNA-dependent; Biological Process::GO:0008152; metabolic process; Biological Process::GO:0016758; transferase activity, transferring hexosyl groups; Molecul…	Putative UDP-rhamnose:rhamnosyltransferase 1 OS=Fragaria ananassa GN=GT4 PE=2 SV=1
PtF_523.48	GO:0003677; DNA binding; Molecular Function::GO:0003708; retinoic acid receptor activity; Molecular Function::GO:0005515; protein binding; Molecular Function::GO:0005634; nucleus; Cellular Component::GO:0006355; regulation of transcription, DNA-dependent; Biological Process::GO:0035556; intracellular signal transduction; Biological Process::GO:0048384; retinoic acid receptor signaling pathway; Bi…	Putative F-box protein At2g02030 OS=Arabidopsis thaliana GN=At2g02030 PE=3 SV=1
PtO_2303.33	GO:0003677; DNA binding; Molecular Function::GO:0003708; retinoic acid receptor activity; Molecular Function::GO:0005634; nucleus; Cellular Component::GO:0006355; regulation of transcription, DNA-dependent; Biological Process::GO:0048384; retinoic acid receptor signaling pathway; Biological Process	NA
PtO_990.58	GO:0003677; DNA binding; Molecular Function::GO:0003708; retinoic acid receptor activity; Molecular Function::GO:0005634; nucleus; Cellular Component::GO:0006355; regulation of transcription, DNA-dependent; Biological Process::GO:0048384; retinoic acid receptor signaling pathway; Biological Process	NA
PtF_243.5	GO:0003677; DNA binding; Molecular Function::GO:0003723; RNA binding; Molecular Function::GO:0003964; RNA-directed DNA polymerase activity; Molecular Function::GO:0004879; ligand-activated sequence-specific DNA binding RNA polymerase II transcription factor activity; Molecular Function::GO:0005634; nucleus; Cellular Component::GO:0006278; RNA-dependent DNA replication; Biological Process::GO:0006…	LINE-1 reverse transcriptase homolog OS=Nycticebus coucang PE=3 SV=1
PtO_1788.61	GO:0003677; DNA binding; Molecular Function::GO:0003723; RNA binding; Molecular Function::GO:0003964; RNA-directed DNA polymerase activity; Molecular Function::GO:0006278; RNA-dependent DNA replication; Biological Process::GO:0006355; regulation of transcription, DNA-dependent; Biological Process	NA
PtO_1336.79	GO:0003677; DNA binding; Molecular Function::GO:0003824; catalytic activity; Molecular Function::GO:0005524; ATP binding; Molecular Function::GO:0005694; chromosome; Cellular Component::GO:0006259; DNA metabolic process; Biological Process	NA
PtO_2251.11	GO:0003677; DNA binding; Molecular Function::GO:0003887; DNA-directed DNA polymerase activity; Molecular Function::GO:0006260; DNA replication; Biological Process	NA
PtO_1196.2	GO:0003677; DNA binding; Molecular Function::GO:0003887; DNA-directed DNA polymerase activity; Molecular Function::GO:0006260; DNA replication; Biological Process	NA
PtO_1779.28	GO:0003677; DNA binding; Molecular Function::GO:0003917; DNA topoisomerase type I activity; Molecular Function::GO:0004672; protein kinase activity; Molecular Function::GO:0004713; protein tyrosine kinase activity; Molecular Function::GO:0005524; ATP binding; Molecular Function::GO:0006265; DNA topological change; Biological Process::GO:0006468; protein phosphorylation; Biological Process	Wall-associated receptor kinase 5 OS=Arabidopsis thaliana GN=WAK5 PE=2 SV=1
PtO_2295.6	GO:0003677; DNA binding; Molecular Function::GO:0003917; DNA topoisomerase type I activity; Molecular Function::GO:0005216; ion channel activity; Molecular Function::GO:0006265; DNA topological change; Biological Process::GO:0006811; ion transport; Biological Process::GO:0016020; membrane; Cellular Component::GO:0055085; transmembrane transport; Biological Process	Cyclic nucleotide-gated ion channel 1 OS=Arabidopsis thaliana GN=CNGC1 PE=1 SV=1
PtO_1108.12	GO:0003677; DNA binding; Molecular Function::GO:0003917; DNA topoisomerase type I activity; Molecular Function::GO:0006265; DNA topological change; Biological Process	NA
PtF_469.56	GO:0003677; DNA binding; Molecular Function::GO:0003918; DNA topoisomerase type II (ATP-hydrolyzing) activity; Molecular Function::GO:0004672; protein kinase activity; Molecular Function::GO:0004713; protein tyrosine kinase activity; Molecular Function::GO:0005524; ATP binding; Molecular Function::GO:0006265; DNA topological change; Biological Process::GO:0006468; protein phosphorylation; Biologi…	G-type lectin S-receptor-like serine/threonine-protein kinase At2g19130 OS=Arabidopsis thaliana GN=At2g19130 PE=2 SV=1
PtF_195.37	GO:0003677; DNA binding; Molecular Function::GO:0003918; DNA topoisomerase type II (ATP-hydrolyzing) activity; Molecular Function::GO:0004672; protein kinase activity; Molecular Function::GO:0004713; protein tyrosine kinase activity; Molecular Function::GO:0005524; ATP binding; Molecular Function::GO:0005694; chromosome; Cellular Component::GO:0006265; DNA topological change; Biological Process::…	Putative leucine-rich repeat receptor-like protein kinase At2g19210 OS=Arabidopsis thaliana GN=At2g19210 PE=3 SV=1
PtO_1067.9	GO:0003677; DNA binding; Molecular Function::GO:0003918; DNA topoisomerase type II (ATP-hydrolyzing) activity; Molecular Function::GO:0005351; sugar:hydrogen symporter activity; Molecular Function::GO:0005524; ATP binding; Molecular Function::GO:0006265; DNA topological change; Biological Process::GO:0009401; phosphoenolpyruvate-dependent sugar phosphotransferase system; Biological Process	NA
PtF_155.47	GO:0003677; DNA binding; Molecular Function::GO:0003918; DNA topoisomerase type II (ATP-hydrolyzing) activity; Molecular Function::GO:0005524; ATP binding; Molecular Function::GO:0005694; chromosome; Cellular Component::GO:0006265; DNA topological change; Biological Process	NA
PtF_180.127	GO:0003677; DNA binding; Molecular Function::GO:0003918; DNA topoisomerase type II (ATP-hydrolyzing) activity; Molecular Function::GO:0005524; ATP binding; Molecular Function::GO:0005694; chromosome; Cellular Component::GO:0006265; DNA topological change; Biological Process	NA
PtF_172.81	GO:0003677; DNA binding; Molecular Function::GO:0003918; DNA topoisomerase type II (ATP-hydrolyzing) activity; Molecular Function::GO:0005524; ATP binding; Molecular Function::GO:0005694; chromosome; Cellular Component::GO:0006265; DNA topological change; Biological Process::GO:0043531; ADP binding; Molecular Function	Putative disease resistance protein RGA4 OS=Solanum bulbocastanum GN=RGA4 PE=2 SV=1
PtF_332.37	GO:0003677; DNA binding; Molecular Function::GO:0003918; DNA topoisomerase type II (ATP-hydrolyzing) activity; Molecular Function::GO:0005524; ATP binding; Molecular Function::GO:0005694; chromosome; Cellular Component::GO:0006265; DNA topological change; Biological Process::GO:0008152; metabolic process; Biological Process::GO:0016758; transferase activity, transferring hexosyl groups; Molecular…	Putative UDP-rhamnose:rhamnosyltransferase 1 OS=Fragaria ananassa GN=GT4 PE=2 SV=1
PtO_2084.59	GO:0003677; DNA binding; Molecular Function::GO:0003918; DNA topoisomerase type II (ATP-hydrolyzing) activity; Molecular Function::GO:0005524; ATP binding; Molecular Function::GO:0006265; DNA topological change; Biological Process	NA
PtF_377.27	GO:0003677; DNA binding; Molecular Function::GO:0003918; DNA topoisomerase type II (ATP-hydrolyzing) activity; Molecular Function::GO:0005524; ATP binding; Molecular Function::GO:0006265; DNA topological change; Biological Process	NA
PtF_513.2	GO:0003677; DNA binding; Molecular Function::GO:0003918; DNA topoisomerase type II (ATP-hydrolyzing) activity; Molecular Function::GO:0005524; ATP binding; Molecular Function::GO:0006265; DNA topological change; Biological Process	NA
PtF_284.39	GO:0003677; DNA binding; Molecular Function::GO:0003918; DNA topoisomerase type II (ATP-hydrolyzing) activity; Molecular Function::GO:0005524; ATP binding; Molecular Function::GO:0006265; DNA topological change; Biological Process	NA
PtO_1417.18	GO:0003677; DNA binding; Molecular Function::GO:0003918; DNA topoisomerase type II (ATP-hydrolyzing) activity; Molecular Function::GO:0005524; ATP binding; Molecular Function::GO:0006265; DNA topological change; Biological Process	NA
PtO_673.8	GO:0003677; DNA binding; Molecular Function::GO:0003918; DNA topoisomerase type II (ATP-hydrolyzing) activity; Molecular Function::GO:0005524; ATP binding; Molecular Function::GO:0006265; DNA topological change; Biological Process	NA
PtO_1952.86	GO:0003677; DNA binding; Molecular Function::GO:0003918; DNA topoisomerase type II (ATP-hydrolyzing) activity; Molecular Function::GO:0005524; ATP binding; Molecular Function::GO:0006265; DNA topological change; Biological Process	NA
PtF_278.3	GO:0003677; DNA binding; Molecular Function::GO:0003918; DNA topoisomerase type II (ATP-hydrolyzing) activity; Molecular Function::GO:0005524; ATP binding; Molecular Function::GO:0006265; DNA topological change; Biological Process::GO:0006633; fatty acid biosynthetic process; Biological Process::GO:0008610; lipid biosynthetic process; Biological Process::GO:0016020; membrane; Cellular Component::…	3-ketoacyl-CoA synthase 12 OS=Arabidopsis thaliana GN=KCS12 PE=2 SV=1
PtO_1216.29	GO:0003677; DNA binding; Molecular Function::GO:0003918; DNA topoisomerase type II (ATP-hydrolyzing) activity; Molecular Function::GO:0005524; ATP binding; Molecular Function::GO:0006265; DNA topological change; Biological Process::GO:0016747; transferase activity, transferring acyl groups other than amino-acyl groups; Molecular Function	Uncharacterized acetyltransferase At3g50280 OS=Arabidopsis thaliana GN=At3g50280 PE=3 SV=1
PtF_441.22	GO:0003677; DNA binding; Molecular Function::GO:0003918; DNA topoisomerase type II (ATP-hydrolyzing) activity; Molecular Function::GO:0005524; ATP binding; Molecular Function::GO:0006265; DNA topological change; Biological Process::GO:0043531; ADP binding; Molecular Function	Disease resistance protein RPM1 OS=Arabidopsis thaliana GN=RPM1 PE=1 SV=1
PtO_1331.23	GO:0003677; DNA binding; Molecular Function::GO:0003918; DNA topoisomerase type II (ATP-hydrolyzing) activity; Molecular Function::GO:0005524; ATP binding; Molecular Function::GO:0006265; DNA topological change; Biological Process::GO:0043531; ADP binding; Molecular Function	Disease resistance protein RPP13 OS=Arabidopsis thaliana GN=RPP13 PE=2 SV=2
PtF_3.19	GO:0003677; DNA binding; Molecular Function::GO:0004003; ATP-dependent DNA helicase activity; Molecular Function::GO:0005524; ATP binding; Molecular Function::GO:0005634; nucleus; Cellular Component::GO:0006289; nucleotide-excision repair; Biological Process::GO:0016539; intein-mediated protein splicing; Biological Process::GO:0016818; hydrolase activity, acting on acid anhydrides, in phosphorus-…	NA
PtF_418.167	GO:0003677; DNA binding; Molecular Function::GO:0004003; ATP-dependent DNA helicase activity; Molecular Function::GO:0005524; ATP binding; Molecular Function::GO:0005634; nucleus; Cellular Component::GO:0006289; nucleotide-excision repair; Biological Process::GO:0016539; intein-mediated protein splicing; Biological Process::GO:0016818; hydrolase activity, acting on acid anhydrides, in phosphorus-…	NA
PtO_674.12	GO:0003677; DNA binding; Molecular Function::GO:0004003; ATP-dependent DNA helicase activity; Molecular Function::GO:0005524; ATP binding; Molecular Function::GO:0005634; nucleus; Cellular Component::GO:0006289; nucleotide-excision repair; Biological Process::GO:0016539; intein-mediated protein splicing; Biological Process::GO:0016818; hydrolase activity, acting on acid anhydrides, in phosphorus-…	NA
PtO_991.43	GO:0003677; DNA binding; Molecular Function::GO:0004022; alcohol dehydrogenase (NAD) activity; Molecular Function::GO:0008152; metabolic process; Biological Process	Putative B3 domain-containing protein Os03g0621600 OS=Oryza sativa subsp. japonica GN=Os03g0621600 PE=3 SV=1
PtO_649.13	GO:0003677; DNA binding; Molecular Function::GO:0004553; hydrolase activity, hydrolyzing O-glycosyl compounds; Molecular Function::GO:0005975; carbohydrate metabolic process; Biological Process::GO:0006306; DNA methylation; Biological Process::GO:0008170; N-methyltransferase activity; Molecular Function	Alpha-xylosidase 1 OS=Arabidopsis thaliana GN=XYL1 PE=1 SV=1
PtF_487.29	GO:0003677; DNA binding; Molecular Function::GO:0004672; protein kinase activity; Molecular Function::GO:0004713; protein tyrosine kinase activity; Molecular Function::GO:0004879; ligand-activated sequence-specific DNA binding RNA polymerase II transcription factor activity; Molecular Function::GO:0005524; ATP binding; Molecular Function::GO:0005634; nucleus; Cellular Component::GO:0006355; regul…	G-type lectin S-receptor-like serine/threonine-protein kinase At2g19130 OS=Arabidopsis thaliana GN=At2g19130 PE=2 SV=1
PtO_2149.1	GO:0003677; DNA binding; Molecular Function::GO:0004672; protein kinase activity; Molecular Function::GO:0004713; protein tyrosine kinase activity; Molecular Function::GO:0004879; ligand-activated sequence-specific DNA binding RNA polymerase II transcription factor activity; Molecular Function::GO:0005524; ATP binding; Molecular Function::GO:0005634; nucleus; Cellular Component::GO:0006355; regul…	Probable receptor-like protein kinase At1g67000 OS=Arabidopsis thaliana GN=At1g67000 PE=2 SV=2
PtO_647.16	GO:0003677; DNA binding; Molecular Function::GO:0004672; protein kinase activity; Molecular Function::GO:0004713; protein tyrosine kinase activity; Molecular Function::GO:0004879; ligand-activated sequence-specific DNA binding RNA polymerase II transcription factor activity; Molecular Function::GO:0005524; ATP binding; Molecular Function::GO:0005634; nucleus; Cellular Component::GO:0006355; regul…	Probable receptor-like protein kinase At5g39030 OS=Arabidopsis thaliana GN=At5g39030 PE=2 SV=1
PtO_1381.37	GO:0003677; DNA binding; Molecular Function::GO:0004672; protein kinase activity; Molecular Function::GO:0004713; protein tyrosine kinase activity; Molecular Function::GO:0004879; ligand-activated sequence-specific DNA binding RNA polymerase II transcription factor activity; Molecular Function::GO:0005524; ATP binding; Molecular Function::GO:0005634; nucleus; Cellular Component::GO:0006355; regul…	Probable receptor-like protein kinase At5g39030 OS=Arabidopsis thaliana GN=At5g39030 PE=2 SV=1
PtO_644.13	GO:0003677; DNA binding; Molecular Function::GO:0004672; protein kinase activity; Molecular Function::GO:0004713; protein tyrosine kinase activity; Molecular Function::GO:0004879; ligand-activated sequence-specific DNA binding RNA polymerase II transcription factor activity; Molecular Function::GO:0005524; ATP binding; Molecular Function::GO:0005634; nucleus; Cellular Component::GO:0006355; regul…	Protein kinase APK1A, chloroplastic OS=Arabidopsis thaliana GN=APK1A PE=2 SV=1
PtF_443.33	GO:0003677; DNA binding; Molecular Function::GO:0004672; protein kinase activity; Molecular Function::GO:0004713; protein tyrosine kinase activity; Molecular Function::GO:0004884; ecdysteroid hormone receptor activity; Molecular Function::GO:0005496; steroid binding; Molecular Function::GO:0005524; ATP binding; Molecular Function::GO:0005634; nucleus; Cellular Component::GO:0006355; regulation of…	Probable LRR receptor-like serine/threonine-protein kinase At1g07560 OS=Arabidopsis thaliana GN=At1g07560 PE=2 SV=1
PtF_288.71	GO:0003677; DNA binding; Molecular Function::GO:0004672; protein kinase activity; Molecular Function::GO:0004713; protein tyrosine kinase activity; Molecular Function::GO:0005496; steroid binding; Molecular Function::GO:0005524; ATP binding; Molecular Function::GO:0005634; nucleus; Cellular Component::GO:0006355; regulation of transcription, DNA-dependent; Biological Process::GO:0006468; protein …	G-type lectin S-receptor-like serine/threonine-protein kinase SD2-5 OS=Arabidopsis thaliana GN=SD25 PE=1 SV=1
PtF_67.75	GO:0003677; DNA binding; Molecular Function::GO:0004672; protein kinase activity; Molecular Function::GO:0004713; protein tyrosine kinase activity; Molecular Function::GO:0005524; ATP binding; Molecular Function::GO:0006306; DNA methylation; Biological Process::GO:0006468; protein phosphorylation; Biological Process::GO:0008168; methyltransferase activity; Molecular Function::GO:0048544; recognit…	G-type lectin S-receptor-like serine/threonine-protein kinase At2g19130 OS=Arabidopsis thaliana GN=At2g19130 PE=2 SV=1
PtF_176.56	GO:0003677; DNA binding; Molecular Function::GO:0004842; ubiquitin-protein ligase activity; Molecular Function::GO:0005634; nucleus; Cellular Component::GO:0006281; DNA repair; Biological Process::GO:0008270; zinc ion binding; Molecular Function	NA
PtO_845.5	GO:0003677; DNA binding; Molecular Function::GO:0004842; ubiquitin-protein ligase activity; Molecular Function::GO:0005634; nucleus; Cellular Component::GO:0006281; DNA repair; Biological Process::GO:0008270; zinc ion binding; Molecular Function	Uncharacterized ATP-dependent helicase C29A10.10c OS=Schizosaccharomyces pombe (strain 972 / ATCC 24843) GN=SPBC29A10.10c PE=3 SV=1
PtO_2416.46	GO:0003677; DNA binding; Molecular Function::GO:0004879; ligand-activated sequence-specific DNA binding RNA polymerase II transcription factor activity; Molecular Function::GO:0005198; structural molecule activity; Molecular Function::GO:0005634; nucleus; Cellular Component::GO:0006355; regulation of transcription, DNA-dependent; Biological Process::GO:0019028; viral capsid; Cellular Component	NA
PtF_339.29	GO:0003677; DNA binding; Molecular Function::GO:0004879; ligand-activated sequence-specific DNA binding RNA polymerase II transcription factor activity; Molecular Function::GO:0005515; protein binding; Molecular Function::GO:0005634; nucleus; Cellular Component::GO:0006355; regulation of transcription, DNA-dependent; Biological Process	Putative F-box protein At1g67390 OS=Arabidopsis thaliana GN=At1g67390 PE=3 SV=1
PtO_1940.62	GO:0003677; DNA binding; Molecular Function::GO:0004879; ligand-activated sequence-specific DNA binding RNA polymerase II transcription factor activity; Molecular Function::GO:0005634; nucleus; Cellular Component::GO:0006355; regulation of transcription, DNA-dependent; Biological Process::GO:0008146; sulfotransferase activity; Molecular Function	Cytosolic sulfotransferase 5 OS=Arabidopsis thaliana GN=SOT5 PE=1 SV=1
PtF_146.35	GO:0003677; DNA binding; Molecular Function::GO:0004879; ligand-activated sequence-specific DNA binding RNA polymerase II transcription factor activity; Molecular Function::GO:0005634; nucleus; Cellular Component::GO:0006355; regulation of transcription, DNA-dependent; Biological Process::GO:0043531; ADP binding; Molecular Function	Disease resistance protein RPM1 OS=Arabidopsis thaliana GN=RPM1 PE=1 SV=1
PtO_1576.8	GO:0003677; DNA binding; Molecular Function::GO:0004879; ligand-activated sequence-specific DNA binding RNA polymerase II transcription factor activity; Molecular Function::GO:0005634; nucleus; Cellular Component::GO:0006355; regulation of transcription, DNA-dependent; Biological Process	NA
PtO_2142.22	GO:0003677; DNA binding; Molecular Function::GO:0004879; ligand-activated sequence-specific DNA binding RNA polymerase II transcription factor activity; Molecular Function::GO:0005634; nucleus; Cellular Component::GO:0006355; regulation of transcription, DNA-dependent; Biological Process::GO:0006807; nitrogen compound metabolic process; Biological Process	NA
PtF_220.215	GO:0003677; DNA binding; Molecular Function::GO:0004879; ligand-activated sequence-specific DNA binding RNA polymerase II transcription factor activity; Molecular Function::GO:0005634; nucleus; Cellular Component::GO:0006355; regulation of transcription, DNA-dependent; Biological Process	NA
PtF_53.7	GO:0003677; DNA binding; Molecular Function::GO:0004879; ligand-activated sequence-specific DNA binding RNA polymerase II transcription factor activity; Molecular Function::GO:0005634; nucleus; Cellular Component::GO:0006355; regulation of transcription, DNA-dependent; Biological Process	NA
PtO_1446.12	GO:0003677; DNA binding; Molecular Function::GO:0004879; ligand-activated sequence-specific DNA binding RNA polymerase II transcription factor activity; Molecular Function::GO:0005634; nucleus; Cellular Component::GO:0006355; regulation of transcription, DNA-dependent; Biological Process	NA
PtO_1386.14	GO:0003677; DNA binding; Molecular Function::GO:0004879; ligand-activated sequence-specific DNA binding RNA polymerase II transcription factor activity; Molecular Function::GO:0005634; nucleus; Cellular Component::GO:0006355; regulation of transcription, DNA-dependent; Biological Process	NA
PtO_1394.42	GO:0003677; DNA binding; Molecular Function::GO:0004879; ligand-activated sequence-specific DNA binding RNA polymerase II transcription factor activity; Molecular Function::GO:0005634; nucleus; Cellular Component::GO:0006355; regulation of transcription, DNA-dependent; Biological Process	NA
PtO_2441.20	GO:0003677; DNA binding; Molecular Function::GO:0004879; ligand-activated sequence-specific DNA binding RNA polymerase II transcription factor activity; Molecular Function::GO:0005634; nucleus; Cellular Component::GO:0006355; regulation of transcription, DNA-dependent; Biological Process	Periaxin OS=Rattus norvegicus GN=Prx PE=1 SV=2
PtF_471.39	GO:0003677; DNA binding; Molecular Function::GO:0004883; glucocorticoid receptor activity; Molecular Function::GO:0005496; steroid binding; Molecular Function::GO:0005509; calcium ion binding; Molecular Function::GO:0005515; protein binding; Molecular Function::GO:0005634; nucleus; Cellular Component::GO:0006355; regulation of transcription, DNA-dependent; Biological Process::GO:0042921; glucocor…	Vacuolar-sorting receptor 1 OS=Arabidopsis thaliana GN=VSR1 PE=1 SV=2
PtO_2236.2	GO:0003677; DNA binding; Molecular Function::GO:0004883; glucocorticoid receptor activity; Molecular Function::GO:0005496; steroid binding; Molecular Function::GO:0005634; nucleus; Cellular Component::GO:0006355; regulation of transcription, DNA-dependent; Biological Process::GO:0042921; glucocorticoid receptor signaling pathway; Biological Process::GO:0043402; glucocorticoid mediated signaling p…	Pathogenesis-related protein PRB1-3 OS=Hordeum vulgare PE=2 SV=1
PtO_1263.17	GO:0003677; DNA binding; Molecular Function::GO:0004883; glucocorticoid receptor activity; Molecular Function::GO:0005496; steroid binding; Molecular Function::GO:0005634; nucleus; Cellular Component::GO:0006355; regulation of transcription, DNA-dependent; Biological Process::GO:0042921; glucocorticoid receptor signaling pathway; Biological Process::GO:0043402; glucocorticoid mediated signaling p…	Pathogenesis-related protein PRB1-3 OS=Hordeum vulgare PE=2 SV=1
PtO_1905.19	GO:0003677; DNA binding; Molecular Function::GO:0004883; glucocorticoid receptor activity; Molecular Function::GO:0005496; steroid binding; Molecular Function::GO:0005634; nucleus; Cellular Component::GO:0006355; regulation of transcription, DNA-dependent; Biological Process::GO:0042921; glucocorticoid receptor signaling pathway; Biological Process::GO:0043402; glucocorticoid mediated signaling p…	Putative B3 domain-containing protein Os03g0621600 OS=Oryza sativa subsp. japonica GN=Os03g0621600 PE=3 SV=1
PtF_310.13	GO:0003677; DNA binding; Molecular Function::GO:0004884; ecdysteroid hormone receptor activity; Molecular Function::GO:0005496; steroid binding; Molecular Function::GO:0005634; nucleus; Cellular Component::GO:0006355; regulation of transcription, DNA-dependent; Biological Process::GO:0035076; ecdysone receptor-mediated signaling pathway; Biological Process::GO:0043531; ADP binding; Molecular Func…	Disease resistance protein RPS2 OS=Arabidopsis thaliana GN=RPS2 PE=1 SV=1
PtO_2142.44	GO:0003677; DNA binding; Molecular Function::GO:0004887; thyroid hormone receptor activity; Molecular Function::GO:0005634; nucleus; Cellular Component::GO:0006355; regulation of transcription, DNA-dependent; Biological Process	NA
PtF_71.2	GO:0003677; DNA binding; Molecular Function::GO:0004887; thyroid hormone receptor activity; Molecular Function::GO:0005634; nucleus; Cellular Component::GO:0006355; regulation of transcription, DNA-dependent; Biological Process	NA
PtF_359.43	GO:0003677; DNA binding; Molecular Function::GO:0004887; thyroid hormone receptor activity; Molecular Function::GO:0005634; nucleus; Cellular Component::GO:0006355; regulation of transcription, DNA-dependent; Biological Process::GO:0016491; oxidoreductase activity; Molecular Function::GO:0016831; carboxy-lyase activity; Molecular Function::GO:0019752; carboxylic acid metabolic process; Biological…	Tyrosine/DOPA decarboxylase 2 OS=Papaver somniferum GN=TYDC2 PE=2 SV=1
PtF_271.141	GO:0003677; DNA binding; Molecular Function::GO:0004930; G-protein coupled receptor activity; Molecular Function::GO:0007186; G-protein coupled receptor signaling pathway; Biological Process::GO:0016021; integral to membrane; Cellular Component::GO:0043531; ADP binding; Molecular Function	Disease resistance protein RGA2 OS=Solanum bulbocastanum GN=RGA2 PE=1 SV=1
PtO_1850.94	GO:0003677; DNA binding; Molecular Function::GO:0004946; bombesin receptor activity; Molecular Function::GO:0006355; regulation of transcription, DNA-dependent; Biological Process::GO:0016021; integral to membrane; Cellular Component::GO:0031989; bombesin receptor signaling pathway; Biological Process	NAC domain-containing protein 68 OS=Oryza sativa subsp. japonica GN=NAC68 PE=2 SV=1
PtF_201.46	GO:0003677; DNA binding; Molecular Function::GO:0004989; octopamine receptor activity; Molecular Function::GO:0007186; G-protein coupled receptor signaling pathway; Biological Process::GO:0016021; integral to membrane; Cellular Component::GO:0043531; ADP binding; Molecular Function	Putative disease resistance RPP13-like protein 1 OS=Arabidopsis thaliana GN=RPPL1 PE=3 SV=1
PtF_206.4	GO:0003677; DNA binding; Molecular Function::GO:0004993; serotonin receptor activity; Molecular Function::GO:0005887; integral to plasma membrane; Cellular Component::GO:0007186; G-protein coupled receptor signaling pathway; Biological Process::GO:0007626; locomotory behavior; Biological Process::GO:0007631; feeding behavior; Biological Process	Putative B3 domain-containing protein Os03g0621600 OS=Oryza sativa subsp. japonica GN=Os03g0621600 PE=3 SV=1
PtF_177.6	GO:0003677; DNA binding; Molecular Function::GO:0004994; somatostatin receptor activity; Molecular Function::GO:0006355; regulation of transcription, DNA-dependent; Biological Process::GO:0007186; G-protein coupled receptor signaling pathway; Biological Process::GO:0016021; integral to membrane; Cellular Component	NAC transcription factor 29 OS=Arabidopsis thaliana GN=NAC029 PE=2 SV=1
PtF_241.58	GO:0003677; DNA binding; Molecular Function::GO:0005000; vasopressin receptor activity; Molecular Function::GO:0006355; regulation of transcription, DNA-dependent; Biological Process::GO:0007186; G-protein coupled receptor signaling pathway; Biological Process::GO:0016021; integral to membrane; Cellular Component	NAC domain-containing protein 19 OS=Arabidopsis thaliana GN=NAC019 PE=1 SV=1
PtO_577.10	GO:0003677; DNA binding; Molecular Function::GO:0005044; scavenger receptor activity; Molecular Function::GO:0016020; membrane; Cellular Component	B3 domain-containing protein Os03g0212300 OS=Oryza sativa subsp. japonica GN=Os03g0212300 PE=2 SV=1
PtF_116.57	GO:0003677; DNA binding; Molecular Function::GO:0005158; insulin receptor binding; Molecular Function::GO:0006355; regulation of transcription, DNA-dependent; Biological Process	NA
PtO_2058.34	GO:0003677; DNA binding; Molecular Function::GO:0005245; voltage-gated calcium channel activity; Molecular Function::GO:0005891; voltage-gated calcium channel complex; Cellular Component::GO:0006807; nitrogen compound metabolic process; Biological Process::GO:0070588; calcium ion transmembrane transport; Biological Process	Putative B3 domain-containing protein Os03g0621600 OS=Oryza sativa subsp. japonica GN=Os03g0621600 PE=3 SV=1
PtF_280.14	GO:0003677; DNA binding; Molecular Function::GO:0005267; potassium channel activity; Molecular Function::GO:0016021; integral to membrane; Cellular Component::GO:0071805; potassium ion transmembrane transport; Biological Process	Putative B3 domain-containing protein Os03g0621600 OS=Oryza sativa subsp. japonica GN=Os03g0621600 PE=3 SV=1
PtO_1520.22	GO:0003677; DNA binding; Molecular Function::GO:0005452; inorganic anion exchanger activity; Molecular Function::GO:0006355; regulation of transcription, DNA-dependent; Biological Process::GO:0006820; anion transport; Biological Process::GO:0016020; membrane; Cellular Component	Putative B3 domain-containing protein Os03g0621600 OS=Oryza sativa subsp. japonica GN=Os03g0621600 PE=3 SV=1
PtF_344.9	GO:0003677; DNA binding; Molecular Function::GO:0005452; inorganic anion exchanger activity; Molecular Function::GO:0006820; anion transport; Biological Process::GO:0016020; membrane; Cellular Component	Putative B3 domain-containing protein Os03g0621600 OS=Oryza sativa subsp. japonica GN=Os03g0621600 PE=3 SV=1
PtF_317.23	GO:0003677; DNA binding; Molecular Function::GO:0005452; inorganic anion exchanger activity; Molecular Function::GO:0006820; anion transport; Biological Process::GO:0016020; membrane; Cellular Component	Putative B3 domain-containing protein Os03g0621600 OS=Oryza sativa subsp. japonica GN=Os03g0621600 PE=3 SV=1
PtF_5.63	GO:0003677; DNA binding; Molecular Function::GO:0005452; inorganic anion exchanger activity; Molecular Function::GO:0006820; anion transport; Biological Process::GO:0016020; membrane; Cellular Component	Putative B3 domain-containing protein Os03g0621600 OS=Oryza sativa subsp. japonica GN=Os03g0621600 PE=3 SV=1
PtO_1273.27	GO:0003677; DNA binding; Molecular Function::GO:0005452; inorganic anion exchanger activity; Molecular Function::GO:0006820; anion transport; Biological Process::GO:0016020; membrane; Cellular Component	Putative B3 domain-containing protein Os03g0621600 OS=Oryza sativa subsp. japonica GN=Os03g0621600 PE=3 SV=1
PtO_705.9	GO:0003677; DNA binding; Molecular Function::GO:0005496; steroid binding; Molecular Function::GO:0005634; nucleus; Cellular Component::GO:0006355; regulation of transcription, DNA-dependent; Biological Process::GO:0030284; estrogen receptor activity; Molecular Function::GO:0043401; steroid hormone mediated signaling pathway; Biological Process	NA
PtO_2571.6	GO:0003677; DNA binding; Molecular Function::GO:0005506; iron ion binding; Molecular Function::GO:0009055; electron carrier activity; Molecular Function::GO:0051536; iron-sulfur cluster binding; Molecular Function	Photosystem I iron-sulfur center OS=Sorghum bicolor GN=psaC PE=3 SV=1
PtO_1200.6	GO:0003677; DNA binding; Molecular Function::GO:0005515; protein binding; Molecular Function::GO:0005524; ATP binding; Molecular Function::GO:0005634; nucleus; Cellular Component::GO:0006355; regulation of transcription, DNA-dependent; Biological Process	F-box/kelch-repeat protein At3g06240 OS=Arabidopsis thaliana GN=At3g06240 PE=2 SV=1
PtF_305.93	GO:0003677; DNA binding; Molecular Function::GO:0005515; protein binding; Molecular Function::GO:0006355; regulation of transcription, DNA-dependent; Biological Process::GO:0015629; actin cytoskeleton; Cellular Component::GO:0030042; actin filament depolymerization; Biological Process	NA
PtF_342.35	GO:0003677; DNA binding; Molecular Function::GO:0005524; ATP binding; Molecular Function::GO:0005634; nucleus; Cellular Component::GO:0006355; regulation of transcription, DNA-dependent; Biological Process	Putative B3 domain-containing protein Os03g0621600 OS=Oryza sativa subsp. japonica GN=Os03g0621600 PE=3 SV=1
PtF_26.40	GO:0003677; DNA binding; Molecular Function::GO:0005524; ATP binding; Molecular Function::GO:0005634; nucleus; Cellular Component::GO:0006355; regulation of transcription, DNA-dependent; Biological Process	Putative B3 domain-containing protein Os03g0621600 OS=Oryza sativa subsp. japonica GN=Os03g0621600 PE=3 SV=1
PtO_1758.3	GO:0003677; DNA binding; Molecular Function::GO:0005524; ATP binding; Molecular Function::GO:0005634; nucleus; Cellular Component::GO:0006355; regulation of transcription, DNA-dependent; Biological Process	Putative B3 domain-containing protein Os03g0621600 OS=Oryza sativa subsp. japonica GN=Os03g0621600 PE=3 SV=1
PtF_418.110	GO:0003677; DNA binding; Molecular Function::GO:0005524; ATP binding; Molecular Function::GO:0006260; DNA replication; Biological Process	TPR and ankyrin repeat-containing protein 1 OS=Homo sapiens GN=TRANK1 PE=2 SV=4
PtO_1672.33	GO:0003677; DNA binding; Molecular Function::GO:0005576; extracellular region; Cellular Component::GO:0006355; regulation of transcription, DNA-dependent; Biological Process::GO:0009405; pathogenesis; Biological Process	NA
PtO_2359.11	GO:0003677; DNA binding; Molecular Function::GO:0005634; nucleus; Cellular Component	NA
PtO_1417.77	GO:0003677; DNA binding; Molecular Function::GO:0005634; nucleus; Cellular Component	NA
PtO_1445.15	GO:0003677; DNA binding; Molecular Function::GO:0005634; nucleus; Cellular Component::GO:0006355; regulation of transcription, DNA-dependent; Biological Process::GO:0008434; calcitriol receptor activity; Molecular Function	NA
PtO_839.21	GO:0003677; DNA binding; Molecular Function::GO:0005634; nucleus; Cellular Component::GO:0006355; regulation of transcription, DNA-dependent; Biological Process::GO:0008434; calcitriol receptor activity; Molecular Function	NA
PtF_338.6	GO:0003677; DNA binding; Molecular Function::GO:0005794; Golgi apparatus; Cellular Component::GO:0006355; regulation of transcription, DNA-dependent; Biological Process::GO:0007165; signal transduction; Biological Process	NAC domain-containing protein 68 OS=Oryza sativa subsp. japonica GN=NAC68 PE=2 SV=1
PtO_2538.11	GO:0003677; DNA binding; Molecular Function::GO:0005794; Golgi apparatus; Cellular Component::GO:0007165; signal transduction; Biological Process::GO:0046983; protein dimerization activity; Molecular Function	NA
PtF_184.68	GO:0003677; DNA binding; Molecular Function::GO:0006281; DNA repair; Biological Process::GO:0006633; fatty acid biosynthetic process; Biological Process::GO:0016020; membrane; Cellular Component::GO:0016747; transferase activity, transferring acyl groups other than amino-acyl groups; Molecular Function	3-ketoacyl-CoA synthase 5 OS=Arabidopsis thaliana GN=KCS5 PE=1 SV=1
PtO_2203.77	GO:0003677; DNA binding; Molecular Function::GO:0006306; DNA methylation; Biological Process::GO:0008168; methyltransferase activity; Molecular Function	NA
PtF_101.5	GO:0003677; DNA binding; Molecular Function::GO:0006355; regulation of transcription, DNA-dependent; Biological Process	NA
PtO_2117.24	GO:0003677; DNA binding; Molecular Function::GO:0006355; regulation of transcription, DNA-dependent; Biological Process	NA
PtF_196.8	GO:0003677; DNA binding; Molecular Function::GO:0006355; regulation of transcription, DNA-dependent; Biological Process	NA
PtF_302.16	GO:0003677; DNA binding; Molecular Function::GO:0006355; regulation of transcription, DNA-dependent; Biological Process	NAC domain-containing protein 17 OS=Arabidopsis thaliana GN=NAC017 PE=2 SV=1
PtF_180.53	GO:0003677; DNA binding; Molecular Function::GO:0006355; regulation of transcription, DNA-dependent; Biological Process::GO:0006807; nitrogen compound metabolic process; Biological Process::GO:0006812; cation transport; Biological Process::GO:0016021; integral to membrane; Cellular Component::GO:0019829; cation-transporting ATPase activity; Molecular Function	NA
PtF_513.17	GO:0003677; DNA binding; Molecular Function::GO:0006355; regulation of transcription, DNA-dependent; Biological Process::GO:0007186; G-protein coupled receptor signaling pathway; Biological Process::GO:0016021; integral to membrane; Cellular Component	NA
PtF_443.58	GO:0003677; DNA binding; Molecular Function::GO:0006355; regulation of transcription, DNA-dependent; Biological Process::GO:0008017; microtubule binding; Molecular Function	NAC domain-containing protein 89 OS=Arabidopsis thaliana GN=NAC089 PE=1 SV=1
PtF_229.11	GO:0003677; DNA binding; Molecular Function::GO:0006355; regulation of transcription, DNA-dependent; Biological Process::GO:0016020; membrane; Cellular Component::GO:0043531; ADP binding; Molecular Function	Disease resistance protein RPM1 OS=Arabidopsis thaliana GN=RPM1 PE=1 SV=1
PtO_2117.27	GO:0003677; DNA binding; Molecular Function::GO:0006355; regulation of transcription, DNA-dependent; Biological Process::GO:0016021; integral to membrane; Cellular Component	Putative F-box protein At4g22660 OS=Arabidopsis thaliana GN=At4g22660 PE=4 SV=1
PtO_2248.133	GO:0003677; DNA binding; Molecular Function::GO:0006952; defense response; Biological Process	NA
PtF_363.39	GO:0003677; DNA binding; Molecular Function::GO:0008061; chitin binding; Molecular Function	B3 domain-containing protein Os03g0212300 OS=Oryza sativa subsp. japonica GN=Os03g0212300 PE=2 SV=1
PtO_1501.1	GO:0003677; DNA binding; Molecular Function::GO:0016020; membrane; Cellular Component::GO:0019885; antigen processing and presentation of endogenous peptide antigen via MHC class I; Biological Process	Putative B3 domain-containing protein Os03g0621600 OS=Oryza sativa subsp. japonica GN=Os03g0621600 PE=3 SV=1
PtO_2047.70	GO:0003677; DNA binding; Molecular Function::GO:0019048; modulation by virus of host morphology or physiology; Biological Process::GO:0019966; interleukin-1 binding; Molecular Function	B3 domain-containing protein Os03g0212300 OS=Oryza sativa subsp. japonica GN=Os03g0212300 PE=2 SV=1
PtO_1919.30	GO:0003677; DNA binding; Molecular Function::GO:0031110; regulation of microtubule polymerization or depolymerization; Biological Process::GO:0046983; protein dimerization activity; Molecular Function	Agamous-like MADS-box protein AGL92 OS=Arabidopsis thaliana GN=AGL92 PE=1 SV=1
PtO_1919.31	GO:0003677; DNA binding; Molecular Function::GO:0043066; negative regulation of apoptotic process; Biological Process::GO:0046983; protein dimerization activity; Molecular Function	Agamous-like MADS-box protein AGL92 OS=Arabidopsis thaliana GN=AGL92 PE=1 SV=1
PtO_2437.63	GO:0003677; DNA binding; Molecular Function::GO:0045735; nutrient reservoir activity; Molecular Function	Putative B3 domain-containing protein Os03g0621600 OS=Oryza sativa subsp. japonica GN=Os03g0621600 PE=3 SV=1
PtO_765.1	GO:0003677; DNA binding; Molecular Function::GO:0045735; nutrient reservoir activity; Molecular Function	Putative B3 domain-containing protein Os03g0621600 OS=Oryza sativa subsp. japonica GN=Os03g0621600 PE=3 SV=1
PtF_513.29	GO:0003677; DNA binding; Molecular Function::GO:0045735; nutrient reservoir activity; Molecular Function	Putative B3 domain-containing protein Os03g0621600 OS=Oryza sativa subsp. japonica GN=Os03g0621600 PE=3 SV=1
PtO_1785.39	GO:0003697; single-stranded DNA binding; Molecular Function::GO:0004519; endonuclease activity; Molecular Function::GO:0004672; protein kinase activity; Molecular Function::GO:0004713; protein tyrosine kinase activity; Molecular Function::GO:0005351; sugar:hydrogen symporter activity; Molecular Function::GO:0005524; ATP binding; Molecular Function::GO:0005634; nucleus; Cellular Component::GO:0006…	G-type lectin S-receptor-like serine/threonine-protein kinase At2g19130 OS=Arabidopsis thaliana GN=At2g19130 PE=2 SV=1
PtO_1464.4	GO:0003697; single-stranded DNA binding; Molecular Function::GO:0004672; protein kinase activity; Molecular Function::GO:0004713; protein tyrosine kinase activity; Molecular Function::GO:0005524; ATP binding; Molecular Function::GO:0006281; DNA repair; Biological Process::GO:0006468; protein phosphorylation; Biological Process::GO:0009432; SOS response; Biological Process	Probable LRR receptor-like serine/threonine-protein kinase At3g47570 OS=Arabidopsis thaliana GN=At3g47570 PE=2 SV=1
PtF_165.82	GO:0003697; single-stranded DNA binding; Molecular Function::GO:0005524; ATP binding; Molecular Function::GO:0006281; DNA repair; Biological Process::GO:0008270; zinc ion binding; Molecular Function::GO:0009432; SOS response; Biological Process	NA
PtO_952.46	GO:0003697; single-stranded DNA binding; Molecular Function::GO:0005524; ATP binding; Molecular Function::GO:0006281; DNA repair; Biological Process::GO:0009432; SOS response; Biological Process	NA
PtF_487.20	GO:0003697; single-stranded DNA binding; Molecular Function::GO:0005524; ATP binding; Molecular Function::GO:0006281; DNA repair; Biological Process::GO:0009432; SOS response; Biological Process::GO:0043531; ADP binding; Molecular Function	Disease resistance protein RPP13 OS=Arabidopsis thaliana GN=RPP13 PE=2 SV=2
PtO_1806.11	GO:0003697; single-stranded DNA binding; Molecular Function::GO:0005524; ATP binding; Molecular Function::GO:0006281; DNA repair; Biological Process::GO:0009432; SOS response; Biological Process::GO:0043531; ADP binding; Molecular Function	Putative disease resistance RPP13-like protein 2 OS=Arabidopsis thaliana GN=RPP13L2 PE=3 SV=1
PtO_2048.13	GO:0003700; sequence-specific DNA binding transcription factor activity; Molecular Function::GO:0003735; structural constituent of ribosome; Molecular Function::GO:0005622; intracellular; Cellular Component::GO:0005840; ribosome; Cellular Component::GO:0006355; regulation of transcription, DNA-dependent; Biological Process::GO:0006412; translation; Biological Process	Ethylene-responsive transcription factor ERF008 OS=Arabidopsis thaliana GN=ERF008 PE=2 SV=1
PtF_113.35	GO:0003700; sequence-specific DNA binding transcription factor activity; Molecular Function::GO:0003735; structural constituent of ribosome; Molecular Function::GO:0005622; intracellular; Cellular Component::GO:0005840; ribosome; Cellular Component::GO:0006355; regulation of transcription, DNA-dependent; Biological Process::GO:0006412; translation; Biological Process	NA
PtO_1064.13	GO:0003700; sequence-specific DNA binding transcription factor activity; Molecular Function::GO:0003779; actin binding; Molecular Function::GO:0005634; nucleus; Cellular Component::GO:0006355; regulation of transcription, DNA-dependent; Biological Process	NA
PtF_270.48	GO:0003700; sequence-specific DNA binding transcription factor activity; Molecular Function::GO:0003993; acid phosphatase activity; Molecular Function::GO:0005524; ATP binding; Molecular Function::GO:0006355; regulation of transcription, DNA-dependent; Biological Process::GO:0016307; phosphatidylinositol phosphate kinase activity; Molecular Function::GO:0030288; outer membrane-bounded periplasmic…	Putative 1-phosphatidylinositol-3-phosphate 5-kinase FAB1C OS=Arabidopsis thaliana GN=FAB1C PE=2 SV=1
PtF_453.124	GO:0003700; sequence-specific DNA binding transcription factor activity; Molecular Function::GO:0004499; N,N-dimethylaniline monooxygenase activity; Molecular Function::GO:0006355; regulation of transcription, DNA-dependent; Biological Process::GO:0008270; zinc ion binding; Molecular Function::GO:0043565; sequence-specific DNA binding; Molecular Function::GO:0055114; oxidation-reduction process; …	NA
PtF_43.193	GO:0003700; sequence-specific DNA binding transcription factor activity; Molecular Function::GO:0004672; protein kinase activity; Molecular Function::GO:0004713; protein tyrosine kinase activity; Molecular Function::GO:0005509; calcium ion binding; Molecular Function::GO:0005515; protein binding; Molecular Function::GO:0005524; ATP binding; Molecular Function::GO:0005634; nucleus; Cellular Compon…	Wall-associated receptor kinase 5 OS=Arabidopsis thaliana GN=WAK5 PE=2 SV=1
PtF_264.50	GO:0003700; sequence-specific DNA binding transcription factor activity; Molecular Function::GO:0005136; interleukin-4 receptor binding; Molecular Function::GO:0005576; extracellular region; Cellular Component::GO:0005634; nucleus; Cellular Component::GO:0006355; regulation of transcription, DNA-dependent; Biological Process::GO:0006955; immune response; Biological Process::GO:0008083; growth fac…	NA
PtF_119.65	GO:0003700; sequence-specific DNA binding transcription factor activity; Molecular Function::GO:0005139; interleukin-7 receptor binding; Molecular Function::GO:0005576; extracellular region; Cellular Component::GO:0005634; nucleus; Cellular Component::GO:0006355; regulation of transcription, DNA-dependent; Biological Process::GO:0006955; immune response; Biological Process::GO:0008083; growth fac…	NA
PtF_119.50	GO:0003700; sequence-specific DNA binding transcription factor activity; Molecular Function::GO:0005179; hormone activity; Molecular Function::GO:0005576; extracellular region; Cellular Component::GO:0006355; regulation of transcription, DNA-dependent; Biological Process	NA
PtO_1902.32	GO:0003700; sequence-specific DNA binding transcription factor activity; Molecular Function::GO:0005198; structural molecule activity; Molecular Function::GO:0006355; regulation of transcription, DNA-dependent; Biological Process::GO:0008242; omega peptidase activity; Molecular Function::GO:0008270; zinc ion binding; Molecular Function::GO:0019028; viral capsid; Cellular Component::GO:0043565; se…	NA
PtF_13.6	GO:0003700; sequence-specific DNA binding transcription factor activity; Molecular Function::GO:0005524; ATP binding; Molecular Function::GO:0005887; integral to plasma membrane; Cellular Component::GO:0006355; regulation of transcription, DNA-dependent; Biological Process::GO:0007186; G-protein coupled receptor signaling pathway; Biological Process::GO:0016307; phosphatidylinositol phosphate kin…	1-phosphatidylinositol-3-phosphate 5-kinase FAB1B OS=Arabidopsis thaliana GN=FAB1B PE=2 SV=1
PtF_306.49	GO:0003700; sequence-specific DNA binding transcription factor activity; Molecular Function::GO:0005634; nucleus; Cellular Component::GO:0005667; transcription factor complex; Cellular Component::GO:0005737; cytoplasm; Cellular Component::GO:0006355; regulation of transcription, DNA-dependent; Biological Process	NA
PtF_310.25	GO:0003700; sequence-specific DNA binding transcription factor activity; Molecular Function::GO:0005634; nucleus; Cellular Component::GO:0006355; regulation of transcription, DNA-dependent; Biological Process	NA
PtO_1476.33	GO:0003700; sequence-specific DNA binding transcription factor activity; Molecular Function::GO:0005634; nucleus; Cellular Component::GO:0006355; regulation of transcription, DNA-dependent; Biological Process	NA
PtO_2497.20	GO:0003700; sequence-specific DNA binding transcription factor activity; Molecular Function::GO:0005634; nucleus; Cellular Component::GO:0006355; regulation of transcription, DNA-dependent; Biological Process::GO:0007186; G-protein coupled receptor signaling pathway; Biological Process::GO:0008188; neuropeptide receptor activity; Molecular Function::GO:0016021; integral to membrane; Cellular Comp…	Probable helicase senataxin OS=Mus musculus GN=Setx PE=1 SV=1
PtO_2106.22	GO:0003700; sequence-specific DNA binding transcription factor activity; Molecular Function::GO:0005634; nucleus; Cellular Component::GO:0006355; regulation of transcription, DNA-dependent; Biological Process::GO:0008270; zinc ion binding; Molecular Function::GO:0043565; sequence-specific DNA binding; Molecular Function	NA
PtF_480.16	GO:0003700; sequence-specific DNA binding transcription factor activity; Molecular Function::GO:0006355; regulation of transcription, DNA-dependent; Biological Process	NA
PtF_526.45	GO:0003700; sequence-specific DNA binding transcription factor activity; Molecular Function::GO:0006355; regulation of transcription, DNA-dependent; Biological Process::GO:0007186; G-protein coupled receptor signaling pathway; Biological Process::GO:0007601; visual perception; Biological Process::GO:0016021; integral to membrane; Cellular Component	Ethylene-responsive transcription factor ERF008 OS=Arabidopsis thaliana GN=ERF008 PE=2 SV=1
PtO_1106.3	GO:0003700; sequence-specific DNA binding transcription factor activity; Molecular Function::GO:0006355; regulation of transcription, DNA-dependent; Biological Process::GO:0009279; cell outer membrane; Cellular Component::GO:0043565; sequence-specific DNA binding; Molecular Function	NA
PtO_1728.10	GO:0003700; sequence-specific DNA binding transcription factor activity; Molecular Function::GO:0006355; regulation of transcription, DNA-dependent; Biological Process::GO:0016779; nucleotidyltransferase activity; Molecular Function::GO:0043565; sequence-specific DNA binding; Molecular Function	NA
PtO_837.2	GO:0003700; sequence-specific DNA binding transcription factor activity; Molecular Function::GO:0006355; regulation of transcription, DNA-dependent; Biological Process::GO:0042309; homoiothermy; Biological Process::GO:0050825; ice binding; Molecular Function::GO:0050826; response to freezing; Biological Process	Ethylene-responsive transcription factor ERF008 OS=Arabidopsis thaliana GN=ERF008 PE=2 SV=1
PtF_34.50	GO:0003700; sequence-specific DNA binding transcription factor activity; Molecular Function::GO:0006355; regulation of transcription, DNA-dependent; Biological Process::GO:0043565; sequence-specific DNA binding; Molecular Function	NA
PtO_963.13	GO:0003700; sequence-specific DNA binding transcription factor activity; Molecular Function::GO:0006355; regulation of transcription, DNA-dependent; Biological Process::GO:0043565; sequence-specific DNA binding; Molecular Function	NA
PtO_2248.135	GO:0003723; RNA binding; Molecular Function	NA
PtO_2236.4	GO:0003723; RNA binding; Molecular Function::GO:0003964; RNA-directed DNA polymerase activity; Molecular Function::GO:0004672; protein kinase activity; Molecular Function::GO:0004713; protein tyrosine kinase activity; Molecular Function::GO:0005524; ATP binding; Molecular Function::GO:0006278; RNA-dependent DNA replication; Biological Process::GO:0006468; protein phosphorylation; Biological Proce…	Wall-associated receptor kinase 4 OS=Arabidopsis thaliana GN=WAK4 PE=2 SV=1
PtO_1354.39	GO:0003723; RNA binding; Molecular Function::GO:0003964; RNA-directed DNA polymerase activity; Molecular Function::GO:0004937; alpha1-adrenergic receptor activity; Molecular Function::GO:0006278; RNA-dependent DNA replication; Biological Process::GO:0006937; regulation of muscle contraction; Biological Process::GO:0007186; G-protein coupled receptor signaling pathway; Biological Process::GO:00160…	LINE-1 reverse transcriptase homolog OS=Nycticebus coucang PE=3 SV=1
PtO_1014.17	GO:0003723; RNA binding; Molecular Function::GO:0003964; RNA-directed DNA polymerase activity; Molecular Function::GO:0006278; RNA-dependent DNA replication; Biological Process	14 kDa proline-rich protein DC2.15 OS=Daucus carota PE=2 SV=1
PtO_1679.12	GO:0003723; RNA binding; Molecular Function::GO:0003964; RNA-directed DNA polymerase activity; Molecular Function::GO:0006278; RNA-dependent DNA replication; Biological Process	NA
PtF_184.65	GO:0003723; RNA binding; Molecular Function::GO:0003964; RNA-directed DNA polymerase activity; Molecular Function::GO:0006278; RNA-dependent DNA replication; Biological Process::GO:0006633; fatty acid biosynthetic process; Biological Process::GO:0008610; lipid biosynthetic process; Biological Process::GO:0016020; membrane; Cellular Component::GO:0016747; transferase activity, transferring acyl gr…	3-ketoacyl-CoA synthase 12 OS=Arabidopsis thaliana GN=KCS12 PE=2 SV=1
PtF_465.33	GO:0003723; RNA binding; Molecular Function::GO:0003968; RNA-directed RNA polymerase activity; Molecular Function::GO:0005515; protein binding; Molecular Function::GO:0006351; transcription, DNA-dependent; Biological Process	NA
PtF_311.42	GO:0003723; RNA binding; Molecular Function::GO:0005524; ATP binding; Molecular Function::GO:0005634; nucleus; Cellular Component::GO:0006396; RNA processing; Biological Process::GO:0030529; ribonucleoprotein complex; Cellular Component	TPR and ankyrin repeat-containing protein 1 OS=Homo sapiens GN=TRANK1 PE=2 SV=4
PtF_311.40	GO:0003723; RNA binding; Molecular Function::GO:0005524; ATP binding; Molecular Function::GO:0005634; nucleus; Cellular Component::GO:0006396; RNA processing; Biological Process::GO:0030529; ribonucleoprotein complex; Cellular Component	TPR and ankyrin repeat-containing protein 1 OS=Mus musculus GN=Trank1 PE=2 SV=3
PtO_2575.73	GO:0003735; structural constituent of ribosome; Molecular Function::GO:0005351; sugar:hydrogen symporter activity; Molecular Function::GO:0005622; intracellular; Cellular Component::GO:0005840; ribosome; Cellular Component::GO:0006412; translation; Biological Process::GO:0006633; fatty acid biosynthetic process; Biological Process::GO:0008610; lipid biosynthetic process; Biological Process::GO:00…	3-ketoacyl-CoA synthase 17 OS=Arabidopsis thaliana GN=KCS17 PE=2 SV=2
PtF_216.40	GO:0003735; structural constituent of ribosome; Molecular Function::GO:0005622; intracellular; Cellular Component::GO:0005840; ribosome; Cellular Component::GO:0006412; translation; Biological Process	NA
PtF_215.13	GO:0003735; structural constituent of ribosome; Molecular Function::GO:0005622; intracellular; Cellular Component::GO:0005840; ribosome; Cellular Component::GO:0006412; translation; Biological Process	Zinc finger CCCH domain-containing protein 43 OS=Oryza sativa subsp. japonica GN=Os06g0520600 PE=2 SV=1
PtF_134.91	GO:0003746; translation elongation factor activity; Molecular Function::GO:0004601; peroxidase activity; Molecular Function::GO:0005853; eukaryotic translation elongation factor 1 complex; Cellular Component::GO:0006414; translational elongation; Biological Process::GO:0006979; response to oxidative stress; Biological Process::GO:0007186; G-protein coupled receptor signaling pathway; Biological P…	Peroxidase 2 OS=Zea mays GN=PER2 PE=2 SV=1
PtF_523.127	GO:0003747; translation release factor activity; Molecular Function::GO:0005525; GTP binding; Molecular Function::GO:0006415; translational termination; Biological Process	NA
PtO_2052.24	GO:0003755; peptidyl-prolyl cis-trans isomerase activity; Molecular Function::GO:0016020; membrane; Cellular Component	NA
PtF_146.33	GO:0003774; motor activity; Molecular Function::GO:0005524; ATP binding; Molecular Function::GO:0016459; myosin complex; Cellular Component::GO:0016539; intein-mediated protein splicing; Biological Process::GO:0043531; ADP binding; Molecular Function	Disease resistance protein RPM1 OS=Arabidopsis thaliana GN=RPM1 PE=1 SV=1
PtF_40.30	GO:0003777; microtubule motor activity; Molecular Function::GO:0005524; ATP binding; Molecular Function::GO:0007018; microtubule-based movement; Biological Process::GO:0008017; microtubule binding; Molecular Function	NA
PtO_576.9	GO:0003777; microtubule motor activity; Molecular Function::GO:0005871; kinesin complex; Cellular Component	NA
PtO_1151.10	GO:0003779; actin binding; Molecular Function	NA
PtO_1969.14	GO:0003796; lysozyme activity; Molecular Function::GO:0016998; cell wall macromolecule catabolic process; Biological Process	Pathogenesis-related protein PRMS OS=Zea mays GN=PRMS PE=2 SV=1
PtF_105.12	GO:0003824; catalytic activity; Molecular Function::GO:0004672; protein kinase activity; Molecular Function::GO:0004713; protein tyrosine kinase activity; Molecular Function::GO:0005524; ATP binding; Molecular Function::GO:0005576; extracellular region; Cellular Component::GO:0006468; protein phosphorylation; Biological Process::GO:0009405; pathogenesis; Biological Process::GO:0046872; metal ion …	G-type lectin S-receptor-like serine/threonine-protein kinase SD2-5 OS=Arabidopsis thaliana GN=SD25 PE=1 SV=1
PtO_1425.1	GO:0003824; catalytic activity; Molecular Function::GO:0005524; ATP binding; Molecular Function::GO:0006003; fructose 2,6-bisphosphate metabolic process; Biological Process	NA
PtO_1187.3	GO:0003824; catalytic activity; Molecular Function::GO:0005576; extracellular region; Cellular Component::GO:0008270; zinc ion binding; Molecular Function::GO:0009405; pathogenesis; Biological Process	NA
PtO_1785.65	GO:0003824; catalytic activity; Molecular Function::GO:0005576; extracellular region; Cellular Component::GO:0009405; pathogenesis; Biological Process::GO:0043531; ADP binding; Molecular Function::GO:0046872; metal ion binding; Molecular Function	Putative late blight resistance protein homolog R1C-3 OS=Solanum demissum GN=R1C-3 PE=3 SV=1
PtO_1703.25	GO:0003824; catalytic activity; Molecular Function::GO:0005975; carbohydrate metabolic process; Biological Process::GO:0043169; cation binding; Molecular Function	NA
PtF_19.21	GO:0003824; catalytic activity; Molecular Function::GO:0005975; carbohydrate metabolic process; Biological Process::GO:0043169; cation binding; Molecular Function	NA
PtO_1106.19	GO:0003840; gamma-glutamyltransferase activity; Molecular Function::GO:0004672; protein kinase activity; Molecular Function::GO:0004713; protein tyrosine kinase activity; Molecular Function::GO:0005524; ATP binding; Molecular Function::GO:0006468; protein phosphorylation; Biological Process::GO:0006749; glutathione metabolic process; Biological Process::GO:0048544; recognition of pollen; Biologic…	G-type lectin S-receptor-like serine/threonine-protein kinase At2g19130 OS=Arabidopsis thaliana GN=At2g19130 PE=2 SV=1
PtF_75.9	GO:0003840; gamma-glutamyltransferase activity; Molecular Function::GO:0005515; protein binding; Molecular Function::GO:0006749; glutathione metabolic process; Biological Process	Putative F-box/LRR-repeat protein At3g59170 OS=Arabidopsis thaliana GN=At3g59170 PE=3 SV=1
PtO_2034.6	GO:0003843; 1,3-beta-D-glucan synthase activity; Molecular Function::GO:0004871; signal transducer activity; Molecular Function::GO:0005525; GTP binding; Molecular Function::GO:0006184; GTP catabolic process; Biological Process::GO:0007186; G-protein coupled receptor signaling pathway; Biological Process	Putative callose synthase 6 OS=Arabidopsis thaliana GN=CALS6 PE=3 SV=2
PtO_2149.63	GO:0003872; 6-phosphofructokinase activity; Molecular Function::GO:0005515; protein binding; Molecular Function::GO:0006002; fructose 6-phosphate metabolic process; Biological Process::GO:0006096; glycolysis; Biological Process	Putative F-box protein At4g09190 OS=Arabidopsis thaliana GN=At4g09190 PE=4 SV=1
PtO_2405.8	GO:0003872; 6-phosphofructokinase activity; Molecular Function::GO:0006002; fructose 6-phosphate metabolic process; Biological Process::GO:0006096; glycolysis; Biological Process::GO:0006633; fatty acid biosynthetic process; Biological Process::GO:0008610; lipid biosynthetic process; Biological Process::GO:0016020; membrane; Cellular Component::GO:0016747; transferase activity, transferring acyl …	3-ketoacyl-CoA synthase 6 OS=Arabidopsis thaliana GN=CUT1 PE=1 SV=1
PtO_827.17	GO:0003872; 6-phosphofructokinase activity; Molecular Function::GO:0006002; fructose 6-phosphate metabolic process; Biological Process::GO:0006096; glycolysis; Biological Process::GO:0016831; carboxy-lyase activity; Molecular Function::GO:0019752; carboxylic acid metabolic process; Biological Process::GO:0030170; pyridoxal phosphate binding; Molecular Function	Tyrosine/DOPA decarboxylase 2 OS=Papaver somniferum GN=TYDC2 PE=2 SV=1
PtF_213.4	GO:0003924; GTPase activity; Molecular Function::GO:0004871; signal transducer activity; Molecular Function::GO:0006633; fatty acid biosynthetic process; Biological Process::GO:0007186; G-protein coupled receptor signaling pathway; Biological Process::GO:0008610; lipid biosynthetic process; Biological Process::GO:0016020; membrane; Cellular Component::GO:0016747; transferase activity, transferrin…	3-ketoacyl-CoA synthase 5 OS=Arabidopsis thaliana GN=KCS5 PE=1 SV=1
PtO_1671.3	GO:0003924; GTPase activity; Molecular Function::GO:0004871; signal transducer activity; Molecular Function::GO:0007186; G-protein coupled receptor signaling pathway; Biological Process::GO:0019001; guanyl nucleotide binding; Molecular Function::GO:0031683; G-protein beta/gamma-subunit complex binding; Molecular Function	NA
PtO_612.18	GO:0003924; GTPase activity; Molecular Function::GO:0005525; GTP binding; Molecular Function	NA
PtO_1394.57	GO:0003924; GTPase activity; Molecular Function::GO:0005525; GTP binding; Molecular Function::GO:0006184; GTP catabolic process; Biological Process::GO:0006886; intracellular protein transport; Biological Process::GO:0006913; nucleocytoplasmic transport; Biological Process::GO:0007165; signal transduction; Biological Process	NA
PtO_1637.21	GO:0003956; NAD(P)+-protein-arginine ADP-ribosyltransferase activity; Molecular Function::GO:0006471; protein ADP-ribosylation; Biological Process::GO:0016747; transferase activity, transferring acyl groups other than amino-acyl groups; Molecular Function	Uncharacterized acetyltransferase At3g50280 OS=Arabidopsis thaliana GN=At3g50280 PE=3 SV=1
PtO_1767.23	GO:0003989; acetyl-CoA carboxylase activity; Molecular Function::GO:0006633; fatty acid biosynthetic process; Biological Process::GO:0009317; acetyl-CoA carboxylase complex; Cellular Component	NA
PtF_487.2	GO:0004022; alcohol dehydrogenase (NAD) activity; Molecular Function::GO:0008152; metabolic process; Biological Process::GO:0043531; ADP binding; Molecular Function	Disease resistance protein RPP13 OS=Arabidopsis thaliana GN=RPP13 PE=2 SV=2
PtF_1.101	GO:0004022; alcohol dehydrogenase (NAD) activity; Molecular Function::GO:0008152; metabolic process; Biological Process::GO:0055114; oxidation-reduction process; Biological Process	NA
PtO_1691.7	GO:0004064; arylesterase activity; Molecular Function::GO:0005524; ATP binding; Molecular Function::GO:0005576; extracellular region; Cellular Component::GO:0006810; transport; Biological Process::GO:0016021; integral to membrane; Cellular Component::GO:0016887; ATPase activity; Molecular Function::GO:0042626; ATPase activity, coupled to transmembrane movement of substances; Molecular Function::G…	ABC transporter B family member 21 OS=Arabidopsis thaliana GN=ABCB21 PE=1 SV=2
PtF_296.6	GO:0004115; 3',5'-cyclic-AMP phosphodiesterase activity; Molecular Function::GO:0004672; protein kinase activity; Molecular Function::GO:0004713; protein tyrosine kinase activity; Molecular Function::GO:0005524; ATP binding; Molecular Function::GO:0006198; cAMP catabolic process; Biological Process::GO:0006468; protein phosphorylation; Biological Process	Probable LRR receptor-like serine/threonine-protein kinase At3g47570 OS=Arabidopsis thaliana GN=At3g47570 PE=2 SV=1
PtF_245.53	GO:0004115; 3',5'-cyclic-AMP phosphodiesterase activity; Molecular Function::GO:0005515; protein binding; Molecular Function::GO:0006198; cAMP catabolic process; Biological Process	Putative F-box protein At1g67390 OS=Arabidopsis thaliana GN=At1g67390 PE=3 SV=1
PtF_362.3	GO:0004129; cytochrome-c oxidase activity; Molecular Function::GO:0004672; protein kinase activity; Molecular Function::GO:0004713; protein tyrosine kinase activity; Molecular Function::GO:0005506; iron ion binding; Molecular Function::GO:0005524; ATP binding; Molecular Function::GO:0006468; protein phosphorylation; Biological Process::GO:0009055; electron carrier activity; Molecular Function::GO…	Putative leucine-rich repeat receptor-like protein kinase At2g19210 OS=Arabidopsis thaliana GN=At2g19210 PE=3 SV=1
PtF_239.29	GO:0004129; cytochrome-c oxidase activity; Molecular Function::GO:0005249; voltage-gated potassium channel activity; Molecular Function::GO:0005507; copper ion binding; Molecular Function::GO:0006813; potassium ion transport; Biological Process::GO:0008076; voltage-gated potassium channel complex; Cellular Component::GO:0016020; membrane; Cellular Component::GO:0016021; integral to membrane; Cell…	Cytochrome c oxidase subunit 2 OS=Oryza sativa subsp. japonica GN=COX2 PE=3 SV=4
PtF_523.364	GO:0004129; cytochrome-c oxidase activity; Molecular Function::GO:0005254; chloride channel activity; Molecular Function::GO:0005507; copper ion binding; Molecular Function::GO:0006811; ion transport; Biological Process::GO:0016020; membrane; Cellular Component::GO:0016021; integral to membrane; Cellular Component::GO:0022900; electron transport chain; Biological Process	Cytochrome c oxidase subunit 2 OS=Oryza sativa subsp. japonica GN=COX2 PE=3 SV=4
PtO_1685.17	GO:0004129; cytochrome-c oxidase activity; Molecular Function::GO:0005506; iron ion binding; Molecular Function::GO:0009055; electron carrier activity; Molecular Function::GO:0009060; aerobic respiration; Biological Process::GO:0016021; integral to membrane; Cellular Component::GO:0020037; heme binding; Molecular Function::GO:0043531; ADP binding; Molecular Function::GO:0055114; oxidation-reducti…	Disease resistance RPP13-like protein 4 OS=Arabidopsis thaliana GN=RPP13L4 PE=1 SV=2
PtF_490.32	GO:0004177; aminopeptidase activity; Molecular Function::GO:0004867; serine-type endopeptidase inhibitor activity; Molecular Function::GO:0006508; proteolysis; Biological Process::GO:0009611; response to wounding; Biological Process	Chymotrypsin inhibitor OS=Lumbricus terrestris PE=1 SV=2
PtO_1986.29	GO:0004177; aminopeptidase activity; Molecular Function::GO:0006508; proteolysis; Biological Process	NA
PtO_1865.46	GO:0004185; serine-type carboxypeptidase activity; Molecular Function::GO:0006508; proteolysis; Biological Process::GO:0016539; intein-mediated protein splicing; Biological Process	NA
PtF_24.47	GO:0004185; serine-type carboxypeptidase activity; Molecular Function::GO:0006508; proteolysis; Biological Process::GO:0030410; nicotianamine synthase activity; Molecular Function::GO:0030418; nicotianamine biosynthetic process; Biological Process	Probable nicotianamine synthase 6 OS=Hordeum vulgare GN=NAS6 PE=2 SV=1
PtF_248.11	GO:0004185; serine-type carboxypeptidase activity; Molecular Function::GO:0006508; proteolysis; Biological Process::GO:0043531; ADP binding; Molecular Function	Disease resistance RPP13-like protein 4 OS=Arabidopsis thaliana GN=RPP13L4 PE=1 SV=2
PtO_783.12	GO:0004190; aspartic-type endopeptidase activity; Molecular Function::GO:0004367; glycerol-3-phosphate dehydrogenase [NAD+] activity; Molecular Function::GO:0006072; glycerol-3-phosphate metabolic process; Biological Process::GO:0006508; proteolysis; Biological Process::GO:0009331; glycerol-3-phosphate dehydrogenase complex; Cellular Component::GO:0055114; oxidation-reduction process; Biological …	Basic 7S globulin OS=Glycine max GN=BG PE=1 SV=2
PtF_130.10_PtF_130.9	GO:0004190; aspartic-type endopeptidase activity; Molecular Function::GO:0004672; protein kinase activity; Molecular Function::GO:0004713; protein tyrosine kinase activity; Molecular Function::GO:0005515; protein binding; Molecular Function::GO:0005524; ATP binding; Molecular Function::GO:0006468; protein phosphorylation; Biological Process::GO:0006508; proteolysis; Biological Process	Probable LRR receptor-like serine/threonine-protein kinase At3g47570 OS=Arabidopsis thaliana GN=At3g47570 PE=2 SV=1
PtO_1454.6	GO:0004190; aspartic-type endopeptidase activity; Molecular Function::GO:0005515; protein binding; Molecular Function::GO:0006508; proteolysis; Biological Process	Protein argonaute 1B OS=Oryza sativa subsp. japonica GN=AGO1B PE=2 SV=3
PtF_172.1	GO:0004190; aspartic-type endopeptidase activity; Molecular Function::GO:0005515; protein binding; Molecular Function::GO:0006508; proteolysis; Biological Process::GO:0055085; transmembrane transport; Biological Process	Iron-phytosiderophore transporter YSL15 OS=Oryza sativa subsp. japonica GN=YSL15 PE=2 SV=1
PtF_63.75	GO:0004190; aspartic-type endopeptidase activity; Molecular Function::GO:0006508; proteolysis; Biological Process	NA
PtO_783.10_PtO_783.11	GO:0004190; aspartic-type endopeptidase activity; Molecular Function::GO:0006508; proteolysis; Biological Process::GO:0006520; cellular amino acid metabolic process; Biological Process::GO:0016491; oxidoreductase activity; Molecular Function::GO:0046872; metal ion binding; Molecular Function::GO:0055114; oxidation-reduction process; Biological Process	Basic 7S globulin 2 OS=Glycine max PE=1 SV=1
PtO_783.9	GO:0004190; aspartic-type endopeptidase activity; Molecular Function::GO:0006508; proteolysis; Biological Process::GO:0006835; dicarboxylic acid transport; Biological Process::GO:0016020; membrane; Cellular Component::GO:0017153; sodium:dicarboxylate symporter activity; Molecular Function	Basic 7S globulin OS=Glycine max GN=BG PE=1 SV=2
PtO_955.10	GO:0004190; aspartic-type endopeptidase activity; Molecular Function::GO:0006508; proteolysis; Biological Process::GO:0007596; blood coagulation; Biological Process::GO:0015057; thrombin receptor activity; Molecular Function::GO:0016021; integral to membrane; Cellular Component::GO:0070493; thrombin receptor signaling pathway; Biological Process	Basic 7S globulin OS=Glycine max GN=BG PE=1 SV=2
PtF_525.8	GO:0004190; aspartic-type endopeptidase activity; Molecular Function::GO:0006508; proteolysis; Biological Process::GO:0016539; intein-mediated protein splicing; Biological Process::GO:0043531; ADP binding; Molecular Function	Disease resistance protein RPM1 OS=Arabidopsis thaliana GN=RPM1 PE=1 SV=1
PtF_382.175	GO:0004190; aspartic-type endopeptidase activity; Molecular Function::GO:0006508; proteolysis; Biological Process::GO:0016831; carboxy-lyase activity; Molecular Function::GO:0019752; carboxylic acid metabolic process; Biological Process::GO:0030170; pyridoxal phosphate binding; Molecular Function	Tyrosine decarboxylase 1 OS=Oryza sativa subsp. japonica GN=Os07g0437500 PE=2 SV=1
PtF_146.123	GO:0004190; aspartic-type endopeptidase activity; Molecular Function::GO:0006508; proteolysis; Biological Process::GO:0043531; ADP binding; Molecular Function	Disease resistance protein RPM1 OS=Arabidopsis thaliana GN=RPM1 PE=1 SV=1
PtO_955.12	GO:0004190; aspartic-type endopeptidase activity; Molecular Function::GO:0006508; proteolysis; Biological Process::GO:0045735; nutrient reservoir activity; Molecular Function	Basic 7S globulin OS=Glycine max GN=BG PE=1 SV=2
PtF_194.35	GO:0004197; cysteine-type endopeptidase activity; Molecular Function::GO:0004672; protein kinase activity; Molecular Function::GO:0004713; protein tyrosine kinase activity; Molecular Function::GO:0005524; ATP binding; Molecular Function::GO:0006468; protein phosphorylation; Biological Process::GO:0006508; proteolysis; Biological Process	G-type lectin S-receptor-like serine/threonine-protein kinase At2g19130 OS=Arabidopsis thaliana GN=At2g19130 PE=2 SV=1
PtO_1591.5	GO:0004197; cysteine-type endopeptidase activity; Molecular Function::GO:0005515; protein binding; Molecular Function::GO:0008270; zinc ion binding; Molecular Function	Uncharacterized protein sll0103 OS=Synechocystis sp. (strain PCC 6803 / Kazusa) GN=sll0103 PE=3 SV=1
PtF_3.25	GO:0004221; ubiquitin thiolesterase activity; Molecular Function::GO:0005622; intracellular; Cellular Component::GO:0006511; ubiquitin-dependent protein catabolic process; Biological Process::GO:0016539; intein-mediated protein splicing; Biological Process	NA
PtO_2371.38	GO:0004222; metalloendopeptidase activity; Molecular Function::GO:0004672; protein kinase activity; Molecular Function::GO:0004713; protein tyrosine kinase activity; Molecular Function::GO:0005515; protein binding; Molecular Function::GO:0005524; ATP binding; Molecular Function::GO:0005615; extracellular space; Cellular Component::GO:0006468; protein phosphorylation; Biological Process::GO:000827…	Probable LRR receptor-like serine/threonine-protein kinase At3g47570 OS=Arabidopsis thaliana GN=At3g47570 PE=2 SV=1
PtF_220.67	GO:0004222; metalloendopeptidase activity; Molecular Function::GO:0005524; ATP binding; Molecular Function::GO:0005615; extracellular space; Cellular Component::GO:0008270; zinc ion binding; Molecular Function::GO:0044267; cellular protein metabolic process; Biological Process	Putative 1-phosphatidylinositol-3-phosphate 5-kinase FAB1C OS=Arabidopsis thaliana GN=FAB1C PE=2 SV=1
PtF_382.138	GO:0004222; metalloendopeptidase activity; Molecular Function::GO:0006508; proteolysis; Biological Process	Pathogenesis-related protein PRMS OS=Zea mays GN=PRMS PE=2 SV=1
PtO_1974.84	GO:0004222; metalloendopeptidase activity; Molecular Function::GO:0006508; proteolysis; Biological Process::GO:0016831; carboxy-lyase activity; Molecular Function::GO:0019752; carboxylic acid metabolic process; Biological Process::GO:0030170; pyridoxal phosphate binding; Molecular Function	Aromatic-L-amino-acid decarboxylase OS=Catharanthus roseus GN=TDC PE=2 SV=1
PtO_603.32	GO:0004252; serine-type endopeptidase activity; Molecular Function::GO:0004672; protein kinase activity; Molecular Function::GO:0004713; protein tyrosine kinase activity; Molecular Function::GO:0005524; ATP binding; Molecular Function::GO:0006468; protein phosphorylation; Biological Process::GO:0006508; proteolysis; Biological Process::GO:0048544; recognition of pollen; Biological Process	G-type lectin S-receptor-like serine/threonine-protein kinase At2g19130 OS=Arabidopsis thaliana GN=At2g19130 PE=2 SV=1
PtF_209.26	GO:0004252; serine-type endopeptidase activity; Molecular Function::GO:0006508; proteolysis; Biological Process	NA
PtO_2347.12	GO:0004252; serine-type endopeptidase activity; Molecular Function::GO:0006508; proteolysis; Biological Process	NA
PtF_443.49	GO:0004252; serine-type endopeptidase activity; Molecular Function::GO:0006508; proteolysis; Biological Process	NA
PtF_22.110	GO:0004252; serine-type endopeptidase activity; Molecular Function::GO:0006508; proteolysis; Biological Process::GO:0016831; carboxy-lyase activity; Molecular Function::GO:0019752; carboxylic acid metabolic process; Biological Process::GO:0030170; pyridoxal phosphate binding; Molecular Function	Tyrosine/DOPA decarboxylase 2 OS=Papaver somniferum GN=TYDC2 PE=2 SV=1
PtO_2371.43	GO:0004252; serine-type endopeptidase activity; Molecular Function::GO:0006508; proteolysis; Biological Process::GO:0042742; defense response to bacterium; Biological Process::GO:0050832; defense response to fungus; Biological Process	Putative ripening-related protein 6 OS=Oryza sativa subsp. japonica GN=Os10g0489301 PE=3 SV=1
PtF_64.10	GO:0004252; serine-type endopeptidase activity; Molecular Function::GO:0070008; serine-type exopeptidase activity; Molecular Function	NA
PtO_2232.11	GO:0004308; exo-alpha-sialidase activity; Molecular Function::GO:0009405; pathogenesis; Biological Process	NA
PtO_1626.73	GO:0004335; galactokinase activity; Molecular Function::GO:0005515; protein binding; Molecular Function::GO:0005524; ATP binding; Molecular Function::GO:0006012; galactose metabolic process; Biological Process::GO:0046835; carbohydrate phosphorylation; Biological Process	F-box/FBD/LRR-repeat protein At2g04230 OS=Arabidopsis thaliana GN=At2g04230 PE=2 SV=1
PtF_60.268	GO:0004335; galactokinase activity; Molecular Function::GO:0005524; ATP binding; Molecular Function::GO:0006012; galactose metabolic process; Biological Process::GO:0046835; carbohydrate phosphorylation; Biological Process	NA
PtO_2389.6	GO:0004347; glucose-6-phosphate isomerase activity; Molecular Function::GO:0006094; gluconeogenesis; Biological Process::GO:0006096; glycolysis; Biological Process	NA
PtO_1976.7	GO:0004349; glutamate 5-kinase activity; Molecular Function::GO:0006561; proline biosynthetic process; Biological Process::GO:0016539; intein-mediated protein splicing; Biological Process::GO:0055085; transmembrane transport; Biological Process	Probable metal-nicotianamine transporter YSL6 OS=Oryza sativa subsp. japonica GN=YSL6 PE=2 SV=1
PtO_1166.14	GO:0004367; glycerol-3-phosphate dehydrogenase [NAD+] activity; Molecular Function::GO:0004672; protein kinase activity; Molecular Function::GO:0004713; protein tyrosine kinase activity; Molecular Function::GO:0005524; ATP binding; Molecular Function::GO:0006072; glycerol-3-phosphate metabolic process; Biological Process::GO:0006468; protein phosphorylation; Biological Process::GO:0009331; glycer…	Probable LRR receptor-like serine/threonine-protein kinase At1g56140 OS=Arabidopsis thaliana GN=At1g56140 PE=2 SV=2
PtO_1287.8	GO:0004367; glycerol-3-phosphate dehydrogenase [NAD+] activity; Molecular Function::GO:0004672; protein kinase activity; Molecular Function::GO:0004713; protein tyrosine kinase activity; Molecular Function::GO:0005524; ATP binding; Molecular Function::GO:0006072; glycerol-3-phosphate metabolic process; Biological Process::GO:0006468; protein phosphorylation; Biological Process::GO:0009331; glycer…	Senescence-induced receptor-like serine/threonine-protein kinase OS=Arabidopsis thaliana GN=SIRK PE=2 SV=1
PtF_108.36	GO:0004367; glycerol-3-phosphate dehydrogenase [NAD+] activity; Molecular Function::GO:0006072; glycerol-3-phosphate metabolic process; Biological Process::GO:0006633; fatty acid biosynthetic process; Biological Process::GO:0008610; lipid biosynthetic process; Biological Process::GO:0009331; glycerol-3-phosphate dehydrogenase complex; Cellular Component::GO:0016020; membrane; Cellular Component::…	3-ketoacyl-CoA synthase 12 OS=Arabidopsis thaliana GN=KCS12 PE=2 SV=1
PtF_311.15	GO:0004368; glycerol-3-phosphate dehydrogenase activity; Molecular Function::GO:0004672; protein kinase activity; Molecular Function::GO:0004713; protein tyrosine kinase activity; Molecular Function::GO:0005524; ATP binding; Molecular Function::GO:0006072; glycerol-3-phosphate metabolic process; Biological Process::GO:0006468; protein phosphorylation; Biological Process::GO:0009331; glycerol-3-ph…	Probable receptor-like protein kinase At1g67000 OS=Arabidopsis thaliana GN=At1g67000 PE=2 SV=2
PtO_1591.2	GO:0004368; glycerol-3-phosphate dehydrogenase activity; Molecular Function::GO:0006072; glycerol-3-phosphate metabolic process; Biological Process::GO:0009331; glycerol-3-phosphate dehydrogenase complex; Cellular Component::GO:0055114; oxidation-reduction process; Biological Process	Uncharacterized protein sll0103 OS=Synechocystis sp. (strain PCC 6803 / Kazusa) GN=sll0103 PE=3 SV=1
PtF_4.8	GO:0004407; histone deacetylase activity; Molecular Function::GO:0005634; nucleus; Cellular Component::GO:0070823; HDA1 complex; Cellular Component	NA
PtO_1180.15	GO:0004413; homoserine kinase activity; Molecular Function::GO:0004672; protein kinase activity; Molecular Function::GO:0004713; protein tyrosine kinase activity; Molecular Function::GO:0005524; ATP binding; Molecular Function::GO:0006468; protein phosphorylation; Biological Process::GO:0006566; threonine metabolic process; Biological Process	Probable LRR receptor-like serine/threonine-protein kinase At1g56130 OS=Arabidopsis thaliana GN=At1g56130 PE=2 SV=2
PtF_167.10	GO:0004413; homoserine kinase activity; Molecular Function::GO:0005524; ATP binding; Molecular Function::GO:0006566; threonine metabolic process; Biological Process	NA
PtF_443.15	GO:0004413; homoserine kinase activity; Molecular Function::GO:0005524; ATP binding; Molecular Function::GO:0006566; threonine metabolic process; Biological Process::GO:0008152; metabolic process; Biological Process::GO:0016491; oxidoreductase activity; Molecular Function::GO:0055114; oxidation-reduction process; Biological Process	Aldehyde dehydrogenase family 2 member C4 OS=Arabidopsis thaliana GN=ALDH2C4 PE=1 SV=2
PtF_142.110	GO:0004413; homoserine kinase activity; Molecular Function::GO:0005524; ATP binding; Molecular Function::GO:0006566; threonine metabolic process; Biological Process::GO:0043531; ADP binding; Molecular Function	Putative disease resistance RPP13-like protein 3 OS=Arabidopsis thaliana GN=RPP13L3 PE=3 SV=1
PtO_1534.191	GO:0004417; hydroxyethylthiazole kinase activity; Molecular Function::GO:0004672; protein kinase activity; Molecular Function::GO:0004713; protein tyrosine kinase activity; Molecular Function::GO:0005515; protein binding; Molecular Function::GO:0005524; ATP binding; Molecular Function::GO:0006468; protein phosphorylation; Biological Process::GO:0009228; thiamine biosynthetic process; Biological P…	Probable LRR receptor-like serine/threonine-protein kinase At3g47570 OS=Arabidopsis thaliana GN=At3g47570 PE=2 SV=1
PtF_136.30	GO:0004417; hydroxyethylthiazole kinase activity; Molecular Function::GO:0009228; thiamine biosynthetic process; Biological Process	LRR receptor-like serine/threonine-protein kinase ERL1 OS=Arabidopsis thaliana GN=ERL1 PE=1 SV=1
PtF_318.75	GO:0004420; hydroxymethylglutaryl-CoA reductase (NADPH) activity; Molecular Function::GO:0015936; coenzyme A metabolic process; Biological Process::GO:0016020; membrane; Cellular Component::GO:0030154; cell differentiation; Biological Process::GO:0050662; coenzyme binding; Molecular Function::GO:0055114; oxidation-reduction process; Biological Process	NA
PtO_1502.33	GO:0004420; hydroxymethylglutaryl-CoA reductase (NADPH) activity; Molecular Function::GO:0015936; coenzyme A metabolic process; Biological Process::GO:0050662; coenzyme binding; Molecular Function::GO:0055114; oxidation-reduction process; Biological Process	NA
PtF_148.35	GO:0004435; phosphatidylinositol phospholipase C activity; Molecular Function::GO:0006629; lipid metabolic process; Biological Process::GO:0035556; intracellular signal transduction; Biological Process	NA
PtO_1744.1	GO:0004435; phosphatidylinositol phospholipase C activity; Molecular Function::GO:0006629; lipid metabolic process; Biological Process::GO:0035556; intracellular signal transduction; Biological Process	NA
PtF_25.1.1	GO:0004470; malic enzyme activity; Molecular Function::GO:0006108; malate metabolic process; Biological Process::GO:0016619; malate dehydrogenase (oxaloacetate-decarboxylating) activity; Molecular Function::GO:0055114; oxidation-reduction process; Biological Process	F-box/FBD/LRR-repeat protein At5g22660 OS=Arabidopsis thaliana GN=At5g22660 PE=2 SV=1
PtF_149.21	GO:0004478; methionine adenosyltransferase activity; Molecular Function::GO:0004672; protein kinase activity; Molecular Function::GO:0005524; ATP binding; Molecular Function::GO:0006468; protein phosphorylation; Biological Process::GO:0006556; S-adenosylmethionine biosynthetic process; Biological Process::GO:0007155; cell adhesion; Biological Process::GO:0019058; viral infectious cycle; Biologica…	S-adenosylmethionine synthase 1 OS=Triticum monococcum GN=SAMS1 PE=2 SV=1
PtO_1065.4	GO:0004478; methionine adenosyltransferase activity; Molecular Function::GO:0004672; protein kinase activity; Molecular Function::GO:0005524; ATP binding; Molecular Function::GO:0006468; protein phosphorylation; Biological Process::GO:0006556; S-adenosylmethionine biosynthetic process; Biological Process::GO:0015057; thrombin receptor activity; Molecular Function::GO:0016021; integral to membrane…	S-adenosylmethionine synthase 1 OS=Triticum monococcum GN=SAMS1 PE=2 SV=1
PtO_2502.21	GO:0004478; methionine adenosyltransferase activity; Molecular Function::GO:0005000; vasopressin receptor activity; Molecular Function::GO:0005524; ATP binding; Molecular Function::GO:0006556; S-adenosylmethionine biosynthetic process; Biological Process::GO:0007186; G-protein coupled receptor signaling pathway; Biological Process::GO:0016021; integral to membrane; Cellular Component	S-adenosylmethionine synthase 2 OS=Hordeum vulgare GN=SAM2 PE=2 SV=1
PtO_1887.1	GO:0004478; methionine adenosyltransferase activity; Molecular Function::GO:0005509; calcium ion binding; Molecular Function::GO:0005524; ATP binding; Molecular Function::GO:0006556; S-adenosylmethionine biosynthetic process; Biological Process::GO:0007156; homophilic cell adhesion; Biological Process::GO:0016020; membrane; Cellular Component	S-adenosylmethionine synthase 4 OS=Hordeum vulgare GN=SAM4 PE=2 SV=1
PtO_2294.57	GO:0004478; methionine adenosyltransferase activity; Molecular Function::GO:0005524; ATP binding; Molecular Function::GO:0006520; cellular amino acid metabolic process; Biological Process::GO:0006556; S-adenosylmethionine biosynthetic process; Biological Process::GO:0016831; carboxy-lyase activity; Molecular Function	S-adenosylmethionine synthase 4 OS=Hordeum vulgare GN=SAM4 PE=2 SV=1
PtO_2232.19	GO:0004478; methionine adenosyltransferase activity; Molecular Function::GO:0005524; ATP binding; Molecular Function::GO:0006556; S-adenosylmethionine biosynthetic process; Biological Process::GO:0008152; metabolic process; Biological Process::GO:0016491; oxidoreductase activity; Molecular Function	S-adenosylmethionine synthase 1 OS=Hordeum vulgare GN=SAM1 PE=2 SV=1
PtF_149.16	GO:0004478; methionine adenosyltransferase activity; Molecular Function::GO:0005524; ATP binding; Molecular Function::GO:0006556; S-adenosylmethionine biosynthetic process; Biological Process::GO:0015057; thrombin receptor activity; Molecular Function::GO:0016021; integral to membrane; Cellular Component::GO:0070493; thrombin receptor signaling pathway; Biological Process	S-adenosylmethionine synthase 3 OS=Hordeum vulgare GN=SAM3 PE=2 SV=1
PtO_1065.6	GO:0004478; methionine adenosyltransferase activity; Molecular Function::GO:0005524; ATP binding; Molecular Function::GO:0006556; S-adenosylmethionine biosynthetic process; Biological Process::GO:0015057; thrombin receptor activity; Molecular Function::GO:0016021; integral to membrane; Cellular Component::GO:0070493; thrombin receptor signaling pathway; Biological Process	S-adenosylmethionine synthase 3 OS=Hordeum vulgare GN=SAM3 PE=2 SV=1
PtF_523.411	GO:0004497; monooxygenase activity; Molecular Function::GO:0005506; iron ion binding; Molecular Function::GO:0009055; electron carrier activity; Molecular Function::GO:0016705; oxidoreductase activity, acting on paired donors, with incorporation or reduction of molecular oxygen; Molecular Function::GO:0020037; heme binding; Molecular Function::GO:0055114; oxidation-reduction process; Biological P…	Ent-cassadiene C2-hydroxylase OS=Oryza sativa subsp. japonica GN=CYP71Z7 PE=1 SV=1
PtF_523.174	GO:0004497; monooxygenase activity; Molecular Function::GO:0005506; iron ion binding; Molecular Function::GO:0009055; electron carrier activity; Molecular Function::GO:0016705; oxidoreductase activity, acting on paired donors, with incorporation or reduction of molecular oxygen; Molecular Function::GO:0020037; heme binding; Molecular Function::GO:0055114; oxidation-reduction process; Biological P…	Ent-cassadiene C2-hydroxylase OS=Oryza sativa subsp. japonica GN=CYP71Z7 PE=1 SV=1
PtO_1036.15	GO:0004497; monooxygenase activity; Molecular Function::GO:0005506; iron ion binding; Molecular Function::GO:0020037; heme binding; Molecular Function::GO:0055114; oxidation-reduction process; Biological Process	NA
PtF_427.14	GO:0004497; monooxygenase activity; Molecular Function::GO:0005515; protein binding; Molecular Function::GO:0019825; oxygen binding; Molecular Function::GO:0020037; heme binding; Molecular Function::GO:0055114; oxidation-reduction process; Biological Process	LRR receptor-like serine/threonine-protein kinase GSO2 OS=Arabidopsis thaliana GN=GSO2 PE=2 SV=2
PtF_286.21	GO:0004499; N,N-dimethylaniline monooxygenase activity; Molecular Function::GO:0004672; protein kinase activity; Molecular Function::GO:0005509; calcium ion binding; Molecular Function::GO:0005524; ATP binding; Molecular Function::GO:0006468; protein phosphorylation; Biological Process::GO:0030247; polysaccharide binding; Molecular Function::GO:0055114; oxidation-reduction process; Biological Pro…	Wall-associated receptor kinase 5 OS=Arabidopsis thaliana GN=WAK5 PE=2 SV=1
PtO_2002.7	GO:0004499; N,N-dimethylaniline monooxygenase activity; Molecular Function::GO:0006633; fatty acid biosynthetic process; Biological Process::GO:0008610; lipid biosynthetic process; Biological Process::GO:0016020; membrane; Cellular Component::GO:0016747; transferase activity, transferring acyl groups other than amino-acyl groups; Molecular Function::GO:0055114; oxidation-reduction process; Biolog…	3-ketoacyl-CoA synthase 12 OS=Arabidopsis thaliana GN=KCS12 PE=2 SV=1
PtO_1008.1	GO:0004499; N,N-dimethylaniline monooxygenase activity; Molecular Function::GO:0055114; oxidation-reduction process; Biological Process	NA
PtF_212.46	GO:0004499; N,N-dimethylaniline monooxygenase activity; Molecular Function::GO:0055114; oxidation-reduction process; Biological Process	NA
PtF_396.26	GO:0004499; N,N-dimethylaniline monooxygenase activity; Molecular Function::GO:0055114; oxidation-reduction process; Biological Process	NA
PtO_1950.13	GO:0004499; N,N-dimethylaniline monooxygenase activity; Molecular Function::GO:0055114; oxidation-reduction process; Biological Process	NA
PtO_680.31	GO:0004499; N,N-dimethylaniline monooxygenase activity; Molecular Function::GO:0055114; oxidation-reduction process; Biological Process	Putative F-box/LRR-repeat protein At3g28410 OS=Arabidopsis thaliana GN=At3g28410 PE=4 SV=2
PtF_384.62	GO:0004500; dopamine beta-monooxygenase activity; Molecular Function::GO:0004672; protein kinase activity; Molecular Function::GO:0005515; protein binding; Molecular Function::GO:0005524; ATP binding; Molecular Function::GO:0006468; protein phosphorylation; Biological Process::GO:0006584; catecholamine metabolic process; Biological Process::GO:0055114; oxidation-reduction process; Biological Proc…	Putative leucine-rich repeat receptor-like protein kinase At2g19210 OS=Arabidopsis thaliana GN=At2g19210 PE=3 SV=1
PtF_523.418	GO:0004504; peptidylglycine monooxygenase activity; Molecular Function::GO:0004672; protein kinase activity; Molecular Function::GO:0004713; protein tyrosine kinase activity; Molecular Function::GO:0005507; copper ion binding; Molecular Function::GO:0005515; protein binding; Molecular Function::GO:0005524; ATP binding; Molecular Function::GO:0006468; protein phosphorylation; Biological Process::G…	Probable LRR receptor-like serine/threonine-protein kinase At3g47570 OS=Arabidopsis thaliana GN=At3g47570 PE=2 SV=1
PtF_265.134	GO:0004504; peptidylglycine monooxygenase activity; Molecular Function::GO:0005507; copper ion binding; Molecular Function::GO:0005515; protein binding; Molecular Function::GO:0006518; peptide metabolic process; Biological Process::GO:0016020; membrane; Cellular Component::GO:0055114; oxidation-reduction process; Biological Process	F-box/kelch-repeat protein At3g06240 OS=Arabidopsis thaliana GN=At3g06240 PE=2 SV=1
PtO_1341.15	GO:0004518; nuclease activity; Molecular Function::GO:0004672; protein kinase activity; Molecular Function::GO:0004713; protein tyrosine kinase activity; Molecular Function::GO:0005524; ATP binding; Molecular Function::GO:0006281; DNA repair; Biological Process::GO:0006468; protein phosphorylation; Biological Process	Probable receptor-like protein kinase At1g67000 OS=Arabidopsis thaliana GN=At1g67000 PE=2 SV=2
PtO_1614.7	GO:0004519; endonuclease activity; Molecular Function::GO:0005102; receptor binding; Molecular Function::GO:0008152; metabolic process; Biological Process::GO:0009405; pathogenesis; Biological Process::GO:0009617; response to bacterium; Biological Process::GO:0016491; oxidoreductase activity; Molecular Function::GO:0019835; cytolysis; Biological Process::GO:0055114; oxidation-reduction process; B…	Aldehyde dehydrogenase family 2 member B7, mitochondrial OS=Arabidopsis thaliana GN=ALDH2B7 PE=2 SV=2
PtF_460.16	GO:0004519; endonuclease activity; Molecular Function::GO:0005102; receptor binding; Molecular Function::GO:0008168; methyltransferase activity; Molecular Function::GO:0008171; O-methyltransferase activity; Molecular Function::GO:0009405; pathogenesis; Biological Process::GO:0009617; response to bacterium; Biological Process::GO:0019835; cytolysis; Biological Process::GO:0046983; protein dimeriza…	Tricetin 3',4',5'-O-trimethyltransferase OS=Triticum aestivum GN=OMT2 PE=1 SV=1
PtF_498.55	GO:0004519; endonuclease activity; Molecular Function::GO:0005102; receptor binding; Molecular Function::GO:0009405; pathogenesis; Biological Process::GO:0009617; response to bacterium; Biological Process::GO:0019835; cytolysis; Biological Process	F-box/FBD/LRR-repeat protein At1g16930 OS=Arabidopsis thaliana GN=At1g16930 PE=2 SV=1
PtF_142.1	GO:0004519; endonuclease activity; Molecular Function::GO:0005102; receptor binding; Molecular Function::GO:0009405; pathogenesis; Biological Process::GO:0009617; response to bacterium; Biological Process::GO:0019835; cytolysis; Biological Process::GO:0055085; transmembrane transport; Biological Process	Probable metal-nicotianamine transporter YSL11 OS=Oryza sativa subsp. japonica GN=YSL11 PE=2 SV=1
PtO_768.39	GO:0004520; endodeoxyribonuclease activity; Molecular Function::GO:0006281; DNA repair; Biological Process::GO:0006310; DNA recombination; Biological Process::GO:0006633; fatty acid biosynthetic process; Biological Process::GO:0008610; lipid biosynthetic process; Biological Process::GO:0016020; membrane; Cellular Component::GO:0016747; transferase activity, transferring acyl groups other than ami…	3-ketoacyl-CoA synthase 12 OS=Arabidopsis thaliana GN=KCS12 PE=2 SV=1
PtF_441.21	GO:0004520; endodeoxyribonuclease activity; Molecular Function::GO:0006281; DNA repair; Biological Process::GO:0006310; DNA recombination; Biological Process::GO:0016539; intein-mediated protein splicing; Biological Process::GO:0043531; ADP binding; Molecular Function	Disease resistance protein RPM1 OS=Arabidopsis thaliana GN=RPM1 PE=1 SV=1
PtO_691.33	GO:0004520; endodeoxyribonuclease activity; Molecular Function::GO:0006281; DNA repair; Biological Process::GO:0006310; DNA recombination; Biological Process::GO:0055085; transmembrane transport; Biological Process	Probable metal-nicotianamine transporter YSL7 OS=Oryza sativa subsp. japonica GN=YSL7 PE=2 SV=1
PtO_1535.6	GO:0004553; hydrolase activity, hydrolyzing O-glycosyl compounds; Molecular Function::GO:0004930; G-protein coupled receptor activity; Molecular Function::GO:0005975; carbohydrate metabolic process; Biological Process::GO:0007186; G-protein coupled receptor signaling pathway; Biological Process::GO:0016021; integral to membrane; Cellular Component	Beta-D-xylosidase 3 OS=Arabidopsis thaliana GN=BXL3 PE=1 SV=1
PtF_178.47	GO:0004553; hydrolase activity, hydrolyzing O-glycosyl compounds; Molecular Function::GO:0004967; glucagon receptor activity; Molecular Function::GO:0005975; carbohydrate metabolic process; Biological Process::GO:0007186; G-protein coupled receptor signaling pathway; Biological Process::GO:0016020; membrane; Cellular Component	Endo-1,4-beta-xylanase C OS=Emericella nidulans (strain FGSC A4 / ATCC 38163 / CBS 112.46 / NRRL 194 / M139) GN=xlnC PE=1 SV=1
PtO_2533.29	GO:0004553; hydrolase activity, hydrolyzing O-glycosyl compounds; Molecular Function::GO:0004985; opioid receptor activity; Molecular Function::GO:0005975; carbohydrate metabolic process; Biological Process::GO:0007186; G-protein coupled receptor signaling pathway; Biological Process::GO:0016021; integral to membrane; Cellular Component	Probable alpha-glucosidase Os06g0675700 OS=Oryza sativa subsp. japonica GN=Os06g0675700 PE=1 SV=1
PtF_172.62	GO:0004553; hydrolase activity, hydrolyzing O-glycosyl compounds; Molecular Function::GO:0004985; opioid receptor activity; Molecular Function::GO:0005975; carbohydrate metabolic process; Biological Process::GO:0007186; G-protein coupled receptor signaling pathway; Biological Process::GO:0016021; integral to membrane; Cellular Component	Probable alpha-glucosidase Os06g0675700 OS=Oryza sativa subsp. japonica GN=Os06g0675700 PE=1 SV=1
PtO_826.5	GO:0004553; hydrolase activity, hydrolyzing O-glycosyl compounds; Molecular Function::GO:0005198; structural molecule activity; Molecular Function::GO:0005975; carbohydrate metabolic process; Biological Process	Probable beta-D-xylosidase 2 OS=Arabidopsis thaliana GN=BXL2 PE=2 SV=1
PtF_5.6	GO:0004553; hydrolase activity, hydrolyzing O-glycosyl compounds; Molecular Function::GO:0005200; structural constituent of cytoskeleton; Molecular Function::GO:0005525; GTP binding; Molecular Function::GO:0005874; microtubule; Cellular Component::GO:0005975; carbohydrate metabolic process; Biological Process	Beta-D-xylosidase 4 OS=Arabidopsis thaliana GN=BXL4 PE=1 SV=1
PtF_239.62	GO:0004553; hydrolase activity, hydrolyzing O-glycosyl compounds; Molecular Function::GO:0005215; transporter activity; Molecular Function::GO:0005886; plasma membrane; Cellular Component::GO:0005975; carbohydrate metabolic process; Biological Process	Alpha-glucosidase OS=Hordeum vulgare PE=2 SV=1
PtO_2533.28	GO:0004553; hydrolase activity, hydrolyzing O-glycosyl compounds; Molecular Function::GO:0005249; voltage-gated potassium channel activity; Molecular Function::GO:0005975; carbohydrate metabolic process; Biological Process::GO:0006813; potassium ion transport; Biological Process::GO:0008076; voltage-gated potassium channel complex; Cellular Component	Probable alpha-glucosidase Os06g0675700 OS=Oryza sativa subsp. japonica GN=Os06g0675700 PE=1 SV=1
PtF_148.25	GO:0004553; hydrolase activity, hydrolyzing O-glycosyl compounds; Molecular Function::GO:0005369; taurine:sodium symporter activity; Molecular Function::GO:0005887; integral to plasma membrane; Cellular Component::GO:0005975; carbohydrate metabolic process; Biological Process::GO:0006836; neurotransmitter transport; Biological Process::GO:0016020; membrane; Cellular Component	Alpha-glucosidase OS=Hordeum vulgare PE=2 SV=1
PtF_203.21	GO:0004553; hydrolase activity, hydrolyzing O-glycosyl compounds; Molecular Function::GO:0005506; iron ion binding; Molecular Function::GO:0005515; protein binding; Molecular Function::GO:0005975; carbohydrate metabolic process; Biological Process::GO:0010181; FMN binding; Molecular Function::GO:0055114; oxidation-reduction process; Biological Process	Endo-1,4-beta-xylanase C OS=Neosartorya fumigata (strain ATCC MYA-4609 / Af293 / CBS 101355 / FGSC A1100) GN=xlnC PE=2 SV=2
PtO_1778.16	GO:0004553; hydrolase activity, hydrolyzing O-glycosyl compounds; Molecular Function::GO:0005576; extracellular region; Cellular Component::GO:0005975; carbohydrate metabolic process; Biological Process::GO:0009405; pathogenesis; Biological Process	Probable beta-D-xylosidase 7 OS=Arabidopsis thaliana GN=BXL7 PE=2 SV=2
PtO_2389.7	GO:0004553; hydrolase activity, hydrolyzing O-glycosyl compounds; Molecular Function::GO:0005975; carbohydrate metabolic process; Biological Process	NA
PtO_1102.7	GO:0004553; hydrolase activity, hydrolyzing O-glycosyl compounds; Molecular Function::GO:0005975; carbohydrate metabolic process; Biological Process	NA
PtF_170.137	GO:0004553; hydrolase activity, hydrolyzing O-glycosyl compounds; Molecular Function::GO:0005975; carbohydrate metabolic process; Biological Process	NA
PtO_2636.1	GO:0004553; hydrolase activity, hydrolyzing O-glycosyl compounds; Molecular Function::GO:0005975; carbohydrate metabolic process; Biological Process	Probable beta-D-xylosidase 5 OS=Arabidopsis thaliana GN=BXL5 PE=2 SV=2
PtF_383.12	GO:0004553; hydrolase activity, hydrolyzing O-glycosyl compounds; Molecular Function::GO:0005975; carbohydrate metabolic process; Biological Process	Probable beta-D-xylosidase 6 OS=Arabidopsis thaliana GN=BXL6 PE=2 SV=1
PtF_383.13	GO:0004553; hydrolase activity, hydrolyzing O-glycosyl compounds; Molecular Function::GO:0005975; carbohydrate metabolic process; Biological Process	Probable beta-D-xylosidase 6 OS=Arabidopsis thaliana GN=BXL6 PE=2 SV=1
PtO_718.2	GO:0004553; hydrolase activity, hydrolyzing O-glycosyl compounds; Molecular Function::GO:0005975; carbohydrate metabolic process; Biological Process	Probable beta-D-xylosidase 7 OS=Arabidopsis thaliana GN=BXL7 PE=2 SV=2
PtO_2248.27	GO:0004553; hydrolase activity, hydrolyzing O-glycosyl compounds; Molecular Function::GO:0005975; carbohydrate metabolic process; Biological Process::GO:0006011; UDP-glucose metabolic process; Biological Process::GO:0016020; membrane; Cellular Component::GO:0016759; cellulose synthase activity; Molecular Function::GO:0035438; cyclic-di-GMP binding; Molecular Function	Probable beta-D-xylosidase 2 OS=Arabidopsis thaliana GN=BXL2 PE=2 SV=1
PtF_530.41	GO:0004553; hydrolase activity, hydrolyzing O-glycosyl compounds; Molecular Function::GO:0005975; carbohydrate metabolic process; Biological Process::GO:0006812; cation transport; Biological Process::GO:0016021; integral to membrane; Cellular Component::GO:0019829; cation-transporting ATPase activity; Molecular Function	Probable beta-D-xylosidase 7 OS=Arabidopsis thaliana GN=BXL7 PE=2 SV=2
PtF_35.27	GO:0004553; hydrolase activity, hydrolyzing O-glycosyl compounds; Molecular Function::GO:0005975; carbohydrate metabolic process; Biological Process::GO:0006813; potassium ion transport; Biological Process::GO:0015269; calcium-activated potassium channel activity; Molecular Function::GO:0016020; membrane; Cellular Component	Probable beta-D-xylosidase 7 OS=Arabidopsis thaliana GN=BXL7 PE=2 SV=2
PtF_35.19	GO:0004553; hydrolase activity, hydrolyzing O-glycosyl compounds; Molecular Function::GO:0005975; carbohydrate metabolic process; Biological Process::GO:0006952; defense response; Biological Process	Probable beta-D-xylosidase 7 OS=Arabidopsis thaliana GN=BXL7 PE=2 SV=2
PtF_178.48	GO:0004553; hydrolase activity, hydrolyzing O-glycosyl compounds; Molecular Function::GO:0005975; carbohydrate metabolic process; Biological Process::GO:0007155; cell adhesion; Biological Process::GO:0016798; hydrolase activity, acting on glycosyl bonds; Molecular Function	Endo-1,4-beta-xylanase C OS=Neosartorya fumigata (strain ATCC MYA-4609 / Af293 / CBS 101355 / FGSC A1100) GN=xlnC PE=2 SV=2
PtO_1797.14	GO:0004553; hydrolase activity, hydrolyzing O-glycosyl compounds; Molecular Function::GO:0005975; carbohydrate metabolic process; Biological Process::GO:0008152; metabolic process; Biological Process::GO:0016491; oxidoreductase activity; Molecular Function::GO:0016798; hydrolase activity, acting on glycosyl bonds; Molecular Function	Endo-1,4-beta-xylanase C OS=Neosartorya fumigata (strain ATCC MYA-4609 / Af293 / CBS 101355 / FGSC A1100) GN=xlnC PE=2 SV=2
PtF_283.17	GO:0004553; hydrolase activity, hydrolyzing O-glycosyl compounds; Molecular Function::GO:0005975; carbohydrate metabolic process; Biological Process::GO:0016068; type I hypersensitivity; Biological Process	Beta-D-xylosidase 4 OS=Arabidopsis thaliana GN=BXL4 PE=1 SV=1
PtF_402.10	GO:0004553; hydrolase activity, hydrolyzing O-glycosyl compounds; Molecular Function::GO:0005975; carbohydrate metabolic process; Biological Process::GO:0016491; oxidoreductase activity; Molecular Function::GO:0046872; metal ion binding; Molecular Function::GO:0055114; oxidation-reduction process; Biological Process	NA
PtF_20.37	GO:0004553; hydrolase activity, hydrolyzing O-glycosyl compounds; Molecular Function::GO:0005975; carbohydrate metabolic process; Biological Process::GO:0016798; hydrolase activity, acting on glycosyl bonds; Molecular Function	Endo-1,4-beta-xylanase A OS=Streptomyces lividans GN=xlnA PE=1 SV=2
PtF_178.44	GO:0004553; hydrolase activity, hydrolyzing O-glycosyl compounds; Molecular Function::GO:0005975; carbohydrate metabolic process; Biological Process::GO:0016798; hydrolase activity, acting on glycosyl bonds; Molecular Function::GO:0051225; spindle assembly; Biological Process::GO:0051297; centrosome organization; Biological Process::GO:0070652; HAUS complex; Cellular Component	Endo-1,4-beta-xylanase C OS=Neosartorya fumigata (strain ATCC MYA-4609 / Af293 / CBS 101355 / FGSC A1100) GN=xlnC PE=2 SV=2
PtF_239.61	GO:0004553; hydrolase activity, hydrolyzing O-glycosyl compounds; Molecular Function::GO:0005975; carbohydrate metabolic process; Biological Process::GO:0019048; modulation by virus of host morphology or physiology; Biological Process::GO:0019966; interleukin-1 binding; Molecular Function	Alpha-glucosidase OS=Hordeum vulgare PE=2 SV=1
PtO_1535.8	GO:0004553; hydrolase activity, hydrolyzing O-glycosyl compounds; Molecular Function::GO:0005975; carbohydrate metabolic process; Biological Process::GO:0042309; homoiothermy; Biological Process::GO:0050825; ice binding; Molecular Function::GO:0050826; response to freezing; Biological Process	Beta-D-xylosidase 4 OS=Arabidopsis thaliana GN=BXL4 PE=1 SV=1
PtO_2168.5	GO:0004553; hydrolase activity, hydrolyzing O-glycosyl compounds; Molecular Function::GO:0030245; cellulose catabolic process; Biological Process	NA
PtO_2368.3	GO:0004557; alpha-galactosidase activity; Molecular Function::GO:0005975; carbohydrate metabolic process; Biological Process::GO:0043531; ADP binding; Molecular Function	Disease resistance protein RPP13 OS=Arabidopsis thaliana GN=RPP13 PE=2 SV=2
PtF_504.40	GO:0004571; mannosyl-oligosaccharide 1,2-alpha-mannosidase activity; Molecular Function::GO:0005509; calcium ion binding; Molecular Function::GO:0008152; metabolic process; Biological Process::GO:0016020; membrane; Cellular Component::GO:0016491; oxidoreductase activity; Molecular Function::GO:0055114; oxidation-reduction process; Biological Process	Aldehyde dehydrogenase family 2 member C4 OS=Arabidopsis thaliana GN=ALDH2C4 PE=1 SV=2
PtF_212.63	GO:0004595; pantetheine-phosphate adenylyltransferase activity; Molecular Function::GO:0015937; coenzyme A biosynthetic process; Biological Process	NA
PtF_87.104	GO:0004601; peroxidase activity; Molecular Function::GO:0005576; extracellular region; Cellular Component::GO:0006979; response to oxidative stress; Biological Process::GO:0009405; pathogenesis; Biological Process::GO:0020037; heme binding; Molecular Function::GO:0055114; oxidation-reduction process; Biological Process	Peroxidase 2 OS=Zea mays GN=PER2 PE=2 SV=1
PtF_43.172	GO:0004601; peroxidase activity; Molecular Function::GO:0006979; response to oxidative stress; Biological Process::GO:0020037; heme binding; Molecular Function::GO:0055114; oxidation-reduction process; Biological Process	NA
PtF_59.90	GO:0004601; peroxidase activity; Molecular Function::GO:0006979; response to oxidative stress; Biological Process::GO:0020037; heme binding; Molecular Function::GO:0055114; oxidation-reduction process; Biological Process	NA
PtF_471.95	GO:0004601; peroxidase activity; Molecular Function::GO:0006979; response to oxidative stress; Biological Process::GO:0020037; heme binding; Molecular Function::GO:0055114; oxidation-reduction process; Biological Process	Peroxidase 2 OS=Zea mays GN=PER2 PE=2 SV=1
PtF_134.84	GO:0004601; peroxidase activity; Molecular Function::GO:0006979; response to oxidative stress; Biological Process::GO:0020037; heme binding; Molecular Function::GO:0055114; oxidation-reduction process; Biological Process	Peroxidase 2 OS=Zea mays GN=PER2 PE=2 SV=1
PtF_412.79	GO:0004601; peroxidase activity; Molecular Function::GO:0006979; response to oxidative stress; Biological Process::GO:0020037; heme binding; Molecular Function::GO:0055114; oxidation-reduction process; Biological Process	Peroxidase 2 OS=Zea mays GN=PER2 PE=2 SV=1
PtO_719.12	GO:0004601; peroxidase activity; Molecular Function::GO:0006979; response to oxidative stress; Biological Process::GO:0020037; heme binding; Molecular Function::GO:0055114; oxidation-reduction process; Biological Process	Peroxidase 2 OS=Zea mays GN=PER2 PE=2 SV=1
PtF_412.80	GO:0004601; peroxidase activity; Molecular Function::GO:0006979; response to oxidative stress; Biological Process::GO:0020037; heme binding; Molecular Function::GO:0055114; oxidation-reduction process; Biological Process	Peroxidase 2 OS=Zea mays GN=PER2 PE=2 SV=1
PtF_63.45	GO:0004616; phosphogluconate dehydrogenase (decarboxylating) activity; Molecular Function::GO:0004940; beta1-adrenergic receptor activity; Molecular Function::GO:0006098; pentose-phosphate shunt; Biological Process::GO:0007189; adenylate cyclase-activating G-protein coupled receptor signaling pathway; Biological Process::GO:0016021; integral to membrane; Cellular Component::GO:0045823; positive r…	UPF0392 protein At1g27200 OS=Arabidopsis thaliana GN=At1g27200 PE=2 SV=2
PtF_353.29	GO:0004616; phosphogluconate dehydrogenase (decarboxylating) activity; Molecular Function::GO:0005576; extracellular region; Cellular Component::GO:0006098; pentose-phosphate shunt; Biological Process::GO:0006826; iron ion transport; Biological Process::GO:0006879; cellular iron ion homeostasis; Biological Process::GO:0008199; ferric iron binding; Molecular Function::GO:0050661; NADP binding; Mol…	UPF0392 protein At1g27200 OS=Arabidopsis thaliana GN=At1g27200 PE=2 SV=2
PtO_980.3	GO:0004618; phosphoglycerate kinase activity; Molecular Function::GO:0004672; protein kinase activity; Molecular Function::GO:0004713; protein tyrosine kinase activity; Molecular Function::GO:0005515; protein binding; Molecular Function::GO:0005524; ATP binding; Molecular Function::GO:0006096; glycolysis; Biological Process::GO:0006468; protein phosphorylation; Biological Process::GO:0006807; nit…	Putative leucine-rich repeat receptor-like protein kinase At2g19210 OS=Arabidopsis thaliana GN=At2g19210 PE=3 SV=1
PtO_2086.1	GO:0004618; phosphoglycerate kinase activity; Molecular Function::GO:0004672; protein kinase activity; Molecular Function::GO:0004713; protein tyrosine kinase activity; Molecular Function::GO:0005524; ATP binding; Molecular Function::GO:0006096; glycolysis; Biological Process::GO:0006468; protein phosphorylation; Biological Process::GO:0006807; nitrogen compound metabolic process; Biological Proc…	Probable LRR receptor-like serine/threonine-protein kinase At3g47570 OS=Arabidopsis thaliana GN=At3g47570 PE=2 SV=1
PtF_82.127.1	GO:0004618; phosphoglycerate kinase activity; Molecular Function::GO:0004672; protein kinase activity; Molecular Function::GO:0004713; protein tyrosine kinase activity; Molecular Function::GO:0005524; ATP binding; Molecular Function::GO:0006096; glycolysis; Biological Process::GO:0006468; protein phosphorylation; Biological Process	Protein kinase APK1A, chloroplastic OS=Arabidopsis thaliana GN=APK1A PE=2 SV=1
PtF_303.12	GO:0004618; phosphoglycerate kinase activity; Molecular Function::GO:0006096; glycolysis; Biological Process	NA
PtF_173.1	GO:0004618; phosphoglycerate kinase activity; Molecular Function::GO:0006096; glycolysis; Biological Process	Vacuolar-sorting receptor 7 OS=Arabidopsis thaliana GN=VSR7 PE=2 SV=2
PtO_919.96	GO:0004618; phosphoglycerate kinase activity; Molecular Function::GO:0006096; glycolysis; Biological Process::GO:0017148; negative regulation of translation; Biological Process::GO:0030598; rRNA N-glycosylase activity; Molecular Function	Protein synthesis inhibitor I OS=Hordeum vulgare GN=RIP30 PE=1 SV=2
PtF_301.114	GO:0004618; phosphoglycerate kinase activity; Molecular Function::GO:0006096; glycolysis; Biological Process::GO:0043531; ADP binding; Molecular Function	Disease resistance protein RPP13 OS=Arabidopsis thaliana GN=RPP13 PE=2 SV=2
PtO_566.6	GO:0004621; glycosylphosphatidylinositol phospholipase D activity; Molecular Function::GO:0005576; extracellular region; Cellular Component	NA
PtF_94.116	GO:0004663; Rab geranylgeranyltransferase activity; Molecular Function::GO:0004672; protein kinase activity; Molecular Function::GO:0004713; protein tyrosine kinase activity; Molecular Function::GO:0005515; protein binding; Molecular Function::GO:0005524; ATP binding; Molecular Function::GO:0005968; Rab-protein geranylgeranyltransferase complex; Cellular Component::GO:0006468; protein phosphoryla…	Putative leucine-rich repeat receptor-like protein kinase At2g19210 OS=Arabidopsis thaliana GN=At2g19210 PE=3 SV=1
PtF_218.43	GO:0004663; Rab geranylgeranyltransferase activity; Molecular Function::GO:0005524; ATP binding; Molecular Function::GO:0005968; Rab-protein geranylgeranyltransferase complex; Cellular Component::GO:0006886; intracellular protein transport; Biological Process::GO:0044267; cellular protein metabolic process; Biological Process::GO:0046872; metal ion binding; Molecular Function	1-phosphatidylinositol-3-phosphate 5-kinase FAB1B OS=Arabidopsis thaliana GN=FAB1B PE=2 SV=1
PtO_2252.9	GO:0004663; Rab geranylgeranyltransferase activity; Molecular Function::GO:0005968; Rab-protein geranylgeranyltransferase complex; Cellular Component::GO:0006886; intracellular protein transport; Biological Process	Uncharacterized protein At2g29880 OS=Arabidopsis thaliana GN=At2g29880 PE=2 SV=1
PtO_2437.22	GO:0004672; protein kinase activity; Molecular Function::GO:0004674; protein serine/threonine kinase activity; Molecular Function::GO:0004713; protein tyrosine kinase activity; Molecular Function::GO:0005524; ATP binding; Molecular Function::GO:0006468; protein phosphorylation; Biological Process::GO:0048544; recognition of pollen; Biological Process	G-type lectin S-receptor-like serine/threonine-protein kinase At2g19130 OS=Arabidopsis thaliana GN=At2g19130 PE=2 SV=1
PtF_512.41	GO:0004672; protein kinase activity; Molecular Function::GO:0004707; MAP kinase activity; Molecular Function::GO:0004713; protein tyrosine kinase activity; Molecular Function::GO:0005509; calcium ion binding; Molecular Function::GO:0005524; ATP binding; Molecular Function::GO:0006468; protein phosphorylation; Biological Process::GO:0030247; polysaccharide binding; Molecular Function	Wall-associated receptor kinase 5 OS=Arabidopsis thaliana GN=WAK5 PE=2 SV=1
PtF_383.18	GO:0004672; protein kinase activity; Molecular Function::GO:0004707; MAP kinase activity; Molecular Function::GO:0004713; protein tyrosine kinase activity; Molecular Function::GO:0005524; ATP binding; Molecular Function::GO:0006468; protein phosphorylation; Biological Process	Putative cyclin-dependent kinase F-2 OS=Oryza sativa subsp. japonica GN=CDKF-2 PE=3 SV=1
PtO_2278.20	GO:0004672; protein kinase activity; Molecular Function::GO:0004713; protein tyrosine kinase activity; Molecular Function::GO:0004715; non-membrane spanning protein tyrosine kinase activity; Molecular Function::GO:0005515; protein binding; Molecular Function::GO:0005524; ATP binding; Molecular Function::GO:0006468; protein phosphorylation; Biological Process::GO:0007243; intracellular protein kin…	Probable LRR receptor-like serine/threonine-protein kinase At3g47570 OS=Arabidopsis thaliana GN=At3g47570 PE=2 SV=1
PtO_942.6	GO:0004672; protein kinase activity; Molecular Function::GO:0004713; protein tyrosine kinase activity; Molecular Function::GO:0004859; phospholipase inhibitor activity; Molecular Function::GO:0005509; calcium ion binding; Molecular Function::GO:0005524; ATP binding; Molecular Function::GO:0005544; calcium-dependent phospholipid binding; Molecular Function::GO:0006468; protein phosphorylation; Bio…	Probable LRR receptor-like serine/threonine-protein kinase At3g47570 OS=Arabidopsis thaliana GN=At3g47570 PE=2 SV=1
PtO_824.5	GO:0004672; protein kinase activity; Molecular Function::GO:0004713; protein tyrosine kinase activity; Molecular Function::GO:0004859; phospholipase inhibitor activity; Molecular Function::GO:0005509; calcium ion binding; Molecular Function::GO:0005524; ATP binding; Molecular Function::GO:0005544; calcium-dependent phospholipid binding; Molecular Function::GO:0006468; protein phosphorylation; Bio…	Putative receptor protein kinase ZmPK1 OS=Zea mays GN=PK1 PE=2 SV=2
PtF_232.119	GO:0004672; protein kinase activity; Molecular Function::GO:0004713; protein tyrosine kinase activity; Molecular Function::GO:0004871; signal transducer activity; Molecular Function::GO:0005524; ATP binding; Molecular Function::GO:0006468; protein phosphorylation; Biological Process::GO:0006935; chemotaxis; Biological Process::GO:0007165; signal transduction; Biological Process::GO:0016020; membr…	G-type lectin S-receptor-like serine/threonine-protein kinase At2g19130 OS=Arabidopsis thaliana GN=At2g19130 PE=2 SV=1
PtO_1534.171	GO:0004672; protein kinase activity; Molecular Function::GO:0004713; protein tyrosine kinase activity; Molecular Function::GO:0004890; GABA-A receptor activity; Molecular Function::GO:0005515; protein binding; Molecular Function::GO:0005524; ATP binding; Molecular Function::GO:0006468; protein phosphorylation; Biological Process::GO:0006811; ion transport; Biological Process::GO:0016020; membrane…	Probable LRR receptor-like serine/threonine-protein kinase At1g51820 OS=Arabidopsis thaliana GN=At1g51820 PE=2 SV=1
PtO_2185.20	GO:0004672; protein kinase activity; Molecular Function::GO:0004713; protein tyrosine kinase activity; Molecular Function::GO:0004930; G-protein coupled receptor activity; Molecular Function::GO:0005515; protein binding; Molecular Function::GO:0005524; ATP binding; Molecular Function::GO:0006468; protein phosphorylation; Biological Process::GO:0007165; signal transduction; Biological Process::GO:…	Probable LRR receptor-like serine/threonine-protein kinase At3g47570 OS=Arabidopsis thaliana GN=At3g47570 PE=2 SV=1
PtO_950.12	GO:0004672; protein kinase activity; Molecular Function::GO:0004713; protein tyrosine kinase activity; Molecular Function::GO:0004930; G-protein coupled receptor activity; Molecular Function::GO:0005524; ATP binding; Molecular Function::GO:0006468; protein phosphorylation; Biological Process::GO:0007186; G-protein coupled receptor signaling pathway; Biological Process::GO:0016021; integral to mem…	Probable LRR receptor-like serine/threonine-protein kinase At3g47570 OS=Arabidopsis thaliana GN=At3g47570 PE=2 SV=1
PtO_1105.9	GO:0004672; protein kinase activity; Molecular Function::GO:0004713; protein tyrosine kinase activity; Molecular Function::GO:0004930; G-protein coupled receptor activity; Molecular Function::GO:0005524; ATP binding; Molecular Function::GO:0006468; protein phosphorylation; Biological Process::GO:0007186; G-protein coupled receptor signaling pathway; Biological Process::GO:0016021; integral to mem…	Probable LRR receptor-like serine/threonine-protein kinase At3g47570 OS=Arabidopsis thaliana GN=At3g47570 PE=2 SV=1
PtF_444.25	GO:0004672; protein kinase activity; Molecular Function::GO:0004713; protein tyrosine kinase activity; Molecular Function::GO:0004938; alpha2-adrenergic receptor activity; Molecular Function::GO:0005524; ATP binding; Molecular Function::GO:0006468; protein phosphorylation; Biological Process::GO:0006940; regulation of smooth muscle contraction; Biological Process::GO:0007186; G-protein coupled re…	G-type lectin S-receptor-like serine/threonine-protein kinase At2g19130 OS=Arabidopsis thaliana GN=At2g19130 PE=2 SV=1
PtO_1995.1	GO:0004672; protein kinase activity; Molecular Function::GO:0004713; protein tyrosine kinase activity; Molecular Function::GO:0004942; anaphylatoxin receptor activity; Molecular Function::GO:0005515; protein binding; Molecular Function::GO:0005524; ATP binding; Molecular Function::GO:0006468; protein phosphorylation; Biological Process::GO:0006935; chemotaxis; Biological Process::GO:0016021; inte…	Putative leucine-rich repeat receptor-like protein kinase At2g19210 OS=Arabidopsis thaliana GN=At2g19210 PE=3 SV=1
PtF_504.27	GO:0004672; protein kinase activity; Molecular Function::GO:0004713; protein tyrosine kinase activity; Molecular Function::GO:0004942; anaphylatoxin receptor activity; Molecular Function::GO:0005524; ATP binding; Molecular Function::GO:0006468; protein phosphorylation; Biological Process::GO:0006935; chemotaxis; Biological Process::GO:0016021; integral to membrane; Cellular Component::GO:0030247;…	Wall-associated receptor kinase 5 OS=Arabidopsis thaliana GN=WAK5 PE=2 SV=1
PtO_1484.92	GO:0004672; protein kinase activity; Molecular Function::GO:0004713; protein tyrosine kinase activity; Molecular Function::GO:0004943; C3a anaphylatoxin receptor activity; Molecular Function::GO:0005524; ATP binding; Molecular Function::GO:0006468; protein phosphorylation; Biological Process::GO:0006935; chemotaxis; Biological Process::GO:0007186; G-protein coupled receptor signaling pathway; Bio…	Receptor-like protein kinase At3g21340 OS=Arabidopsis thaliana GN=At3g21340 PE=1 SV=1
PtF_447.38	GO:0004672; protein kinase activity; Molecular Function::GO:0004713; protein tyrosine kinase activity; Molecular Function::GO:0004945; angiotensin type II receptor activity; Molecular Function::GO:0005515; protein binding; Molecular Function::GO:0005524; ATP binding; Molecular Function::GO:0006468; protein phosphorylation; Biological Process::GO:0006954; inflammatory response; Biological Process:…	Probable LRR receptor-like serine/threonine-protein kinase At3g47570 OS=Arabidopsis thaliana GN=At3g47570 PE=2 SV=1
PtF_375.108	GO:0004672; protein kinase activity; Molecular Function::GO:0004713; protein tyrosine kinase activity; Molecular Function::GO:0004949; cannabinoid receptor activity; Molecular Function::GO:0005524; ATP binding; Molecular Function::GO:0006468; protein phosphorylation; Biological Process::GO:0007186; G-protein coupled receptor signaling pathway; Biological Process::GO:0016021; integral to membrane;…	G-type lectin S-receptor-like serine/threonine-protein kinase At2g19130 OS=Arabidopsis thaliana GN=At2g19130 PE=2 SV=1
PtO_2276.3	GO:0004672; protein kinase activity; Molecular Function::GO:0004713; protein tyrosine kinase activity; Molecular Function::GO:0004950; chemokine receptor activity; Molecular Function::GO:0005515; protein binding; Molecular Function::GO:0005524; ATP binding; Molecular Function::GO:0006468; protein phosphorylation; Biological Process::GO:0006935; chemotaxis; Biological Process::GO:0007186; G-protei…	Putative receptor protein kinase ZmPK1 OS=Zea mays GN=PK1 PE=2 SV=2
PtF_220.144	GO:0004672; protein kinase activity; Molecular Function::GO:0004713; protein tyrosine kinase activity; Molecular Function::GO:0004950; chemokine receptor activity; Molecular Function::GO:0005524; ATP binding; Molecular Function::GO:0006468; protein phosphorylation; Biological Process::GO:0006935; chemotaxis; Biological Process::GO:0007186; G-protein coupled receptor signaling pathway; Biological …	Putative receptor protein kinase ZmPK1 OS=Zea mays GN=PK1 PE=2 SV=2
PtO_2015.1	GO:0004672; protein kinase activity; Molecular Function::GO:0004713; protein tyrosine kinase activity; Molecular Function::GO:0004952; dopamine neurotransmitter receptor activity; Molecular Function::GO:0005509; calcium ion binding; Molecular Function::GO:0005524; ATP binding; Molecular Function::GO:0005887; integral to plasma membrane; Cellular Component::GO:0006468; protein phosphorylation; Bio…	Wall-associated receptor kinase 5 OS=Arabidopsis thaliana GN=WAK5 PE=2 SV=1
PtF_285.41	GO:0004672; protein kinase activity; Molecular Function::GO:0004713; protein tyrosine kinase activity; Molecular Function::GO:0004952; dopamine neurotransmitter receptor activity; Molecular Function::GO:0005509; calcium ion binding; Molecular Function::GO:0005515; protein binding; Molecular Function::GO:0005524; ATP binding; Molecular Function::GO:0005887; integral to plasma membrane; Cellular Co…	Wall-associated receptor kinase 5 OS=Arabidopsis thaliana GN=WAK5 PE=2 SV=1
PtF_144.45	GO:0004672; protein kinase activity; Molecular Function::GO:0004713; protein tyrosine kinase activity; Molecular Function::GO:0004963; follicle-stimulating hormone receptor activity; Molecular Function::GO:0005515; protein binding; Molecular Function::GO:0005524; ATP binding; Molecular Function::GO:0006468; protein phosphorylation; Biological Process::GO:0007186; G-protein coupled receptor signal…	Probable LRR receptor-like serine/threonine-protein kinase At3g47570 OS=Arabidopsis thaliana GN=At3g47570 PE=2 SV=1
PtF_469.16	GO:0004672; protein kinase activity; Molecular Function::GO:0004713; protein tyrosine kinase activity; Molecular Function::GO:0004963; follicle-stimulating hormone receptor activity; Molecular Function::GO:0005515; protein binding; Molecular Function::GO:0005524; ATP binding; Molecular Function::GO:0006468; protein phosphorylation; Biological Process::GO:0007186; G-protein coupled receptor signal…	Probable LRR receptor-like serine/threonine-protein kinase At3g47570 OS=Arabidopsis thaliana GN=At3g47570 PE=2 SV=1
PtO_1167.38	GO:0004672; protein kinase activity; Molecular Function::GO:0004713; protein tyrosine kinase activity; Molecular Function::GO:0004964; luteinizing hormone receptor activity; Molecular Function::GO:0005524; ATP binding; Molecular Function::GO:0006468; protein phosphorylation; Biological Process::GO:0007186; G-protein coupled receptor signaling pathway; Biological Process::GO:0016021; integral to m…	G-type lectin S-receptor-like serine/threonine-protein kinase At2g19130 OS=Arabidopsis thaliana GN=At2g19130 PE=2 SV=1
PtF_252.4	GO:0004672; protein kinase activity; Molecular Function::GO:0004713; protein tyrosine kinase activity; Molecular Function::GO:0004966; galanin receptor activity; Molecular Function::GO:0005524; ATP binding; Molecular Function::GO:0006468; protein phosphorylation; Biological Process::GO:0007186; G-protein coupled receptor signaling pathway; Biological Process::GO:0007194; negative regulation of ad…	Senescence-induced receptor-like serine/threonine-protein kinase OS=Arabidopsis thaliana GN=SIRK PE=2 SV=1
PtO_1779.27	GO:0004672; protein kinase activity; Molecular Function::GO:0004713; protein tyrosine kinase activity; Molecular Function::GO:0004966; galanin receptor activity; Molecular Function::GO:0005524; ATP binding; Molecular Function::GO:0006468; protein phosphorylation; Biological Process::GO:0007186; G-protein coupled receptor signaling pathway; Biological Process::GO:0007194; negative regulation of ad…	Wall-associated receptor kinase 3 OS=Arabidopsis thaliana GN=WAK3 PE=2 SV=2
PtO_1106.10	GO:0004672; protein kinase activity; Molecular Function::GO:0004713; protein tyrosine kinase activity; Molecular Function::GO:0004980; melanocyte-stimulating hormone receptor activity; Molecular Function::GO:0005524; ATP binding; Molecular Function::GO:0006468; protein phosphorylation; Biological Process::GO:0007186; G-protein coupled receptor signaling pathway; Biological Process::GO:0016021; in…	Wall-associated receptor kinase 5 OS=Arabidopsis thaliana GN=WAK5 PE=2 SV=1
PtO_770.9	GO:0004672; protein kinase activity; Molecular Function::GO:0004713; protein tyrosine kinase activity; Molecular Function::GO:0004993; serotonin receptor activity; Molecular Function::GO:0005524; ATP binding; Molecular Function::GO:0005887; integral to plasma membrane; Cellular Component::GO:0006468; protein phosphorylation; Biological Process::GO:0007186; G-protein coupled receptor signaling pat…	Protein kinase APK1A, chloroplastic OS=Arabidopsis thaliana GN=APK1A PE=2 SV=1
PtO_1571.11	GO:0004672; protein kinase activity; Molecular Function::GO:0004713; protein tyrosine kinase activity; Molecular Function::GO:0004993; serotonin receptor activity; Molecular Function::GO:0005524; ATP binding; Molecular Function::GO:0006468; protein phosphorylation; Biological Process::GO:0007186; G-protein coupled receptor signaling pathway; Biological Process::GO:0016021; integral to membrane; C…	G-type lectin S-receptor-like serine/threonine-protein kinase At4g11900 OS=Arabidopsis thaliana GN=At4g11900 PE=2 SV=1
PtO_1122.20	GO:0004672; protein kinase activity; Molecular Function::GO:0004713; protein tyrosine kinase activity; Molecular Function::GO:0004994; somatostatin receptor activity; Molecular Function::GO:0005515; protein binding; Molecular Function::GO:0005524; ATP binding; Molecular Function::GO:0006468; protein phosphorylation; Biological Process::GO:0007186; G-protein coupled receptor signaling pathway; Bio…	Probable LRR receptor-like serine/threonine-protein kinase At1g51880 OS=Arabidopsis thaliana GN=At1g51880 PE=2 SV=1
PtO_1155.15	GO:0004672; protein kinase activity; Molecular Function::GO:0004713; protein tyrosine kinase activity; Molecular Function::GO:0004995; tachykinin receptor activity; Molecular Function::GO:0005515; protein binding; Molecular Function::GO:0005524; ATP binding; Molecular Function::GO:0005886; plasma membrane; Cellular Component::GO:0006468; protein phosphorylation; Biological Process::GO:0007186; G-…	Probable LRR receptor-like serine/threonine-protein kinase At3g47570 OS=Arabidopsis thaliana GN=At3g47570 PE=2 SV=1
PtF_265.90	GO:0004672; protein kinase activity; Molecular Function::GO:0004713; protein tyrosine kinase activity; Molecular Function::GO:0004995; tachykinin receptor activity; Molecular Function::GO:0005515; protein binding; Molecular Function::GO:0005524; ATP binding; Molecular Function::GO:0005886; plasma membrane; Cellular Component::GO:0006468; protein phosphorylation; Biological Process::GO:0007186; G-…	Probable LRR receptor-like serine/threonine-protein kinase At3g47570 OS=Arabidopsis thaliana GN=At3g47570 PE=2 SV=1
PtO_2248.65	GO:0004672; protein kinase activity; Molecular Function::GO:0004713; protein tyrosine kinase activity; Molecular Function::GO:0004997; thyrotropin-releasing hormone receptor activity; Molecular Function::GO:0005524; ATP binding; Molecular Function::GO:0006468; protein phosphorylation; Biological Process::GO:0007186; G-protein coupled receptor signaling pathway; Biological Process::GO:0016021; int…	G-type lectin S-receptor-like serine/threonine-protein kinase At2g19130 OS=Arabidopsis thaliana GN=At2g19130 PE=2 SV=1
PtO_2149.32	GO:0004672; protein kinase activity; Molecular Function::GO:0004713; protein tyrosine kinase activity; Molecular Function::GO:0005000; vasopressin receptor activity; Molecular Function::GO:0005515; protein binding; Molecular Function::GO:0005524; ATP binding; Molecular Function::GO:0006468; protein phosphorylation; Biological Process::GO:0007186; G-protein coupled receptor signaling pathway; Biol…	Probable LRR receptor-like serine/threonine-protein kinase At3g47570 OS=Arabidopsis thaliana GN=At3g47570 PE=2 SV=1
PtO_2596.6	GO:0004672; protein kinase activity; Molecular Function::GO:0004713; protein tyrosine kinase activity; Molecular Function::GO:0005000; vasopressin receptor activity; Molecular Function::GO:0005515; protein binding; Molecular Function::GO:0005524; ATP binding; Molecular Function::GO:0006468; protein phosphorylation; Biological Process::GO:0006807; nitrogen compound metabolic process; Biological Pr…	Probable LRR receptor-like serine/threonine-protein kinase At3g47570 OS=Arabidopsis thaliana GN=At3g47570 PE=2 SV=1
PtO_950.11	GO:0004672; protein kinase activity; Molecular Function::GO:0004713; protein tyrosine kinase activity; Molecular Function::GO:0005102; receptor binding; Molecular Function::GO:0005515; protein binding; Molecular Function::GO:0005524; ATP binding; Molecular Function::GO:0005576; extracellular region; Cellular Component::GO:0006468; protein phosphorylation; Biological Process::GO:0007275; multicell…	Probable LRR receptor-like serine/threonine-protein kinase At3g47570 OS=Arabidopsis thaliana GN=At3g47570 PE=2 SV=1
PtF_286.10	GO:0004672; protein kinase activity; Molecular Function::GO:0004713; protein tyrosine kinase activity; Molecular Function::GO:0005125; cytokine activity; Molecular Function::GO:0005509; calcium ion binding; Molecular Function::GO:0005515; protein binding; Molecular Function::GO:0005524; ATP binding; Molecular Function::GO:0005576; extracellular region; Cellular Component::GO:0006468; protein phos…	Wall-associated receptor kinase 5 OS=Arabidopsis thaliana GN=WAK5 PE=2 SV=1
PtF_105.13	GO:0004672; protein kinase activity; Molecular Function::GO:0004713; protein tyrosine kinase activity; Molecular Function::GO:0005179; hormone activity; Molecular Function::GO:0005524; ATP binding; Molecular Function::GO:0005576; extracellular region; Cellular Component::GO:0006468; protein phosphorylation; Biological Process	G-type lectin S-receptor-like serine/threonine-protein kinase SD2-5 OS=Arabidopsis thaliana GN=SD25 PE=1 SV=1
PtO_820.74	GO:0004672; protein kinase activity; Molecular Function::GO:0004713; protein tyrosine kinase activity; Molecular Function::GO:0005215; transporter activity; Molecular Function::GO:0005515; protein binding; Molecular Function::GO:0005524; ATP binding; Molecular Function::GO:0005886; plasma membrane; Cellular Component::GO:0006468; protein phosphorylation; Biological Process	Probable LRR receptor-like serine/threonine-protein kinase At3g47570 OS=Arabidopsis thaliana GN=At3g47570 PE=2 SV=1
PtF_160.63	GO:0004672; protein kinase activity; Molecular Function::GO:0004713; protein tyrosine kinase activity; Molecular Function::GO:0005215; transporter activity; Molecular Function::GO:0005524; ATP binding; Molecular Function::GO:0005743; mitochondrial inner membrane; Cellular Component::GO:0006468; protein phosphorylation; Biological Process::GO:0006810; transport; Biological Process::GO:0055085; tra…	Putative receptor protein kinase ZmPK1 OS=Zea mays GN=PK1 PE=2 SV=2
PtO_1294.2	GO:0004672; protein kinase activity; Molecular Function::GO:0004713; protein tyrosine kinase activity; Molecular Function::GO:0005215; transporter activity; Molecular Function::GO:0005524; ATP binding; Molecular Function::GO:0005743; mitochondrial inner membrane; Cellular Component::GO:0006468; protein phosphorylation; Biological Process::GO:0006810; transport; Biological Process::GO:0048544; rec…	Putative receptor protein kinase ZmPK1 OS=Zea mays GN=PK1 PE=2 SV=2
PtF_140.28	GO:0004672; protein kinase activity; Molecular Function::GO:0004713; protein tyrosine kinase activity; Molecular Function::GO:0005215; transporter activity; Molecular Function::GO:0005524; ATP binding; Molecular Function::GO:0005886; plasma membrane; Cellular Component::GO:0006468; protein phosphorylation; Biological Process	Probable LRR receptor-like serine/threonine-protein kinase At1g51860 OS=Arabidopsis thaliana GN=At1g51860 PE=2 SV=2
PtF_459.51	GO:0004672; protein kinase activity; Molecular Function::GO:0004713; protein tyrosine kinase activity; Molecular Function::GO:0005215; transporter activity; Molecular Function::GO:0005524; ATP binding; Molecular Function::GO:0005886; plasma membrane; Cellular Component::GO:0006468; protein phosphorylation; Biological Process	Putative receptor protein kinase ZmPK1 OS=Zea mays GN=PK1 PE=2 SV=2
PtF_63.39	GO:0004672; protein kinase activity; Molecular Function::GO:0004713; protein tyrosine kinase activity; Molecular Function::GO:0005242; inward rectifier potassium channel activity; Molecular Function::GO:0005524; ATP binding; Molecular Function::GO:0006468; protein phosphorylation; Biological Process::GO:0006813; potassium ion transport; Biological Process::GO:0016020; membrane; Cellular Component	Probable LRR receptor-like serine/threonine-protein kinase At1g53430 OS=Arabidopsis thaliana GN=At1g53430 PE=1 SV=1
PtO_2086.5	GO:0004672; protein kinase activity; Molecular Function::GO:0004713; protein tyrosine kinase activity; Molecular Function::GO:0005247; voltage-gated chloride channel activity; Molecular Function::GO:0005524; ATP binding; Molecular Function::GO:0006468; protein phosphorylation; Biological Process::GO:0006821; chloride transport; Biological Process::GO:0016020; membrane; Cellular Component::GO:0055…	Probable LRR receptor-like serine/threonine-protein kinase At3g47570 OS=Arabidopsis thaliana GN=At3g47570 PE=2 SV=1
PtF_285.43	GO:0004672; protein kinase activity; Molecular Function::GO:0004713; protein tyrosine kinase activity; Molecular Function::GO:0005247; voltage-gated chloride channel activity; Molecular Function::GO:0005524; ATP binding; Molecular Function::GO:0006468; protein phosphorylation; Biological Process::GO:0006821; chloride transport; Biological Process::GO:0016020; membrane; Cellular Component::GO:0030…	Wall-associated receptor kinase 4 OS=Arabidopsis thaliana GN=WAK4 PE=2 SV=1
PtO_2106.10	GO:0004672; protein kinase activity; Molecular Function::GO:0004713; protein tyrosine kinase activity; Molecular Function::GO:0005249; voltage-gated potassium channel activity; Molecular Function::GO:0005515; protein binding; Molecular Function::GO:0005524; ATP binding; Molecular Function::GO:0006468; protein phosphorylation; Biological Process::GO:0006813; potassium ion transport; Biological Pro…	Probable LRR receptor-like serine/threonine-protein kinase At3g47570 OS=Arabidopsis thaliana GN=At3g47570 PE=2 SV=1
PtO_1765.4	GO:0004672; protein kinase activity; Molecular Function::GO:0004713; protein tyrosine kinase activity; Molecular Function::GO:0005249; voltage-gated potassium channel activity; Molecular Function::GO:0005515; protein binding; Molecular Function::GO:0005524; ATP binding; Molecular Function::GO:0006468; protein phosphorylation; Biological Process::GO:0006813; potassium ion transport; Biological Pro…	Probable LRR receptor-like serine/threonine-protein kinase At3g47570 OS=Arabidopsis thaliana GN=At3g47570 PE=2 SV=1
PtO_1572.20	GO:0004672; protein kinase activity; Molecular Function::GO:0004713; protein tyrosine kinase activity; Molecular Function::GO:0005249; voltage-gated potassium channel activity; Molecular Function::GO:0005524; ATP binding; Molecular Function::GO:0006468; protein phosphorylation; Biological Process::GO:0006813; potassium ion transport; Biological Process::GO:0008076; voltage-gated potassium channel…	G-type lectin S-receptor-like serine/threonine-protein kinase At2g19130 OS=Arabidopsis thaliana GN=At2g19130 PE=2 SV=1
PtF_343.57	GO:0004672; protein kinase activity; Molecular Function::GO:0004713; protein tyrosine kinase activity; Molecular Function::GO:0005249; voltage-gated potassium channel activity; Molecular Function::GO:0005524; ATP binding; Molecular Function::GO:0006468; protein phosphorylation; Biological Process::GO:0006807; nitrogen compound metabolic process; Biological Process::GO:0006813; potassium ion trans…	Protein kinase APK1A, chloroplastic OS=Arabidopsis thaliana GN=APK1A PE=2 SV=1
PtO_1898.3	GO:0004672; protein kinase activity; Molecular Function::GO:0004713; protein tyrosine kinase activity; Molecular Function::GO:0005249; voltage-gated potassium channel activity; Molecular Function::GO:0005524; ATP binding; Molecular Function::GO:0006468; protein phosphorylation; Biological Process::GO:0006813; potassium ion transport; Biological Process::GO:0016020; membrane; Cellular Component	Putative leucine-rich repeat receptor-like protein kinase At2g19210 OS=Arabidopsis thaliana GN=At2g19210 PE=3 SV=1
PtF_404.17	GO:0004672; protein kinase activity; Molecular Function::GO:0004713; protein tyrosine kinase activity; Molecular Function::GO:0005254; chloride channel activity; Molecular Function::GO:0005524; ATP binding; Molecular Function::GO:0006468; protein phosphorylation; Biological Process::GO:0006811; ion transport; Biological Process::GO:0016020; membrane; Cellular Component::GO:0048544; recognition of…	G-type lectin S-receptor-like serine/threonine-protein kinase At2g19130 OS=Arabidopsis thaliana GN=At2g19130 PE=2 SV=1
PtO_2533.30	GO:0004672; protein kinase activity; Molecular Function::GO:0004713; protein tyrosine kinase activity; Molecular Function::GO:0005262; calcium channel activity; Molecular Function::GO:0005515; protein binding; Molecular Function::GO:0005524; ATP binding; Molecular Function::GO:0006468; protein phosphorylation; Biological Process::GO:0016021; integral to membrane; Cellular Component::GO:0070588; c…	Probable LRR receptor-like serine/threonine-protein kinase At3g47570 OS=Arabidopsis thaliana GN=At3g47570 PE=2 SV=1
PtO_824.7	GO:0004672; protein kinase activity; Molecular Function::GO:0004713; protein tyrosine kinase activity; Molecular Function::GO:0005272; sodium channel activity; Molecular Function::GO:0005524; ATP binding; Molecular Function::GO:0006468; protein phosphorylation; Biological Process::GO:0006814; sodium ion transport; Biological Process::GO:0016020; membrane; Cellular Component::GO:0048544; recogniti…	Putative receptor protein kinase ZmPK1 OS=Zea mays GN=PK1 PE=2 SV=2
PtF_83.39	GO:0004672; protein kinase activity; Molecular Function::GO:0004713; protein tyrosine kinase activity; Molecular Function::GO:0005351; sugar:hydrogen symporter activity; Molecular Function::GO:0005524; ATP binding; Molecular Function::GO:0006468; protein phosphorylation; Biological Process::GO:0006813; potassium ion transport; Biological Process::GO:0009401; phosphoenolpyruvate-dependent sugar ph…	G-type lectin S-receptor-like serine/threonine-protein kinase At2g19130 OS=Arabidopsis thaliana GN=At2g19130 PE=2 SV=1
PtF_530.37	GO:0004672; protein kinase activity; Molecular Function::GO:0004713; protein tyrosine kinase activity; Molecular Function::GO:0005432; calcium:sodium antiporter activity; Molecular Function::GO:0005524; ATP binding; Molecular Function::GO:0006468; protein phosphorylation; Biological Process::GO:0006816; calcium ion transport; Biological Process::GO:0016020; membrane; Cellular Component::GO:003024…	Probable receptor-like protein kinase At5g39020 OS=Arabidopsis thaliana GN=At5g39020 PE=2 SV=1
PtF_510.105	GO:0004672; protein kinase activity; Molecular Function::GO:0004713; protein tyrosine kinase activity; Molecular Function::GO:0005506; iron ion binding; Molecular Function::GO:0005515; protein binding; Molecular Function::GO:0005524; ATP binding; Molecular Function::GO:0006468; protein phosphorylation; Biological Process::GO:0009055; electron carrier activity; Molecular Function::GO:0020037; heme…	Probable LRR receptor-like serine/threonine-protein kinase At3g47570 OS=Arabidopsis thaliana GN=At3g47570 PE=2 SV=1
PtF_317.99	GO:0004672; protein kinase activity; Molecular Function::GO:0004713; protein tyrosine kinase activity; Molecular Function::GO:0005509; calcium ion binding; Molecular Function::GO:0005515; protein binding; Molecular Function::GO:0005524; ATP binding; Molecular Function::GO:0005544; calcium-dependent phospholipid binding; Molecular Function::GO:0006468; protein phosphorylation; Biological Process::…	Probable LRR receptor-like serine/threonine-protein kinase At1g51810 OS=Arabidopsis thaliana GN=At1g51810 PE=2 SV=1
PtO_1740.1	GO:0004672; protein kinase activity; Molecular Function::GO:0004713; protein tyrosine kinase activity; Molecular Function::GO:0005509; calcium ion binding; Molecular Function::GO:0005515; protein binding; Molecular Function::GO:0005524; ATP binding; Molecular Function::GO:0005544; calcium-dependent phospholipid binding; Molecular Function::GO:0006468; protein phosphorylation; Biological Process::…	Probable LRR receptor-like serine/threonine-protein kinase At1g51810 OS=Arabidopsis thaliana GN=At1g51810 PE=2 SV=1
PtO_1536.1	GO:0004672; protein kinase activity; Molecular Function::GO:0004713; protein tyrosine kinase activity; Molecular Function::GO:0005509; calcium ion binding; Molecular Function::GO:0005515; protein binding; Molecular Function::GO:0005524; ATP binding; Molecular Function::GO:0005544; calcium-dependent phospholipid binding; Molecular Function::GO:0006468; protein phosphorylation; Biological Process::…	Probable LRR receptor-like serine/threonine-protein kinase At1g51810 OS=Arabidopsis thaliana GN=At1g51810 PE=2 SV=1
PtF_266.9	GO:0004672; protein kinase activity; Molecular Function::GO:0004713; protein tyrosine kinase activity; Molecular Function::GO:0005509; calcium ion binding; Molecular Function::GO:0005515; protein binding; Molecular Function::GO:0005524; ATP binding; Molecular Function::GO:0005544; calcium-dependent phospholipid binding; Molecular Function::GO:0006468; protein phosphorylation; Biological Process::…	Probable LRR receptor-like serine/threonine-protein kinase At1g51810 OS=Arabidopsis thaliana GN=At1g51810 PE=2 SV=1
PtO_824.2	GO:0004672; protein kinase activity; Molecular Function::GO:0004713; protein tyrosine kinase activity; Molecular Function::GO:0005509; calcium ion binding; Molecular Function::GO:0005515; protein binding; Molecular Function::GO:0005524; ATP binding; Molecular Function::GO:0006468; protein phosphorylation; Biological Process::GO:0007156; homophilic cell adhesion; Biological Process::GO:0016020; me…	Putative receptor protein kinase ZmPK1 OS=Zea mays GN=PK1 PE=2 SV=2
PtO_2575.37	GO:0004672; protein kinase activity; Molecular Function::GO:0004713; protein tyrosine kinase activity; Molecular Function::GO:0005509; calcium ion binding; Molecular Function::GO:0005515; protein binding; Molecular Function::GO:0005524; ATP binding; Molecular Function::GO:0005576; extracellular region; Cellular Component::GO:0006468; protein phosphorylation; Biological Process::GO:0009405; pathog…	Wall-associated receptor kinase 5 OS=Arabidopsis thaliana GN=WAK5 PE=2 SV=1
PtO_1974.7	GO:0004672; protein kinase activity; Molecular Function::GO:0004713; protein tyrosine kinase activity; Molecular Function::GO:0005509; calcium ion binding; Molecular Function::GO:0005524; ATP binding; Molecular Function::GO:0005544; calcium-dependent phospholipid binding; Molecular Function::GO:0006468; protein phosphorylation; Biological Process::GO:0050819; negative regulation of coagulation; B…	Probable receptor-like protein kinase At5g39020 OS=Arabidopsis thaliana GN=At5g39020 PE=2 SV=1
PtF_494.25	GO:0004672; protein kinase activity; Molecular Function::GO:0004713; protein tyrosine kinase activity; Molecular Function::GO:0005509; calcium ion binding; Molecular Function::GO:0005524; ATP binding; Molecular Function::GO:0005576; extracellular region; Cellular Component::GO:0006468; protein phosphorylation; Biological Process::GO:0009405; pathogenesis; Biological Process	Probable LRR receptor-like serine/threonine-protein kinase At1g51880 OS=Arabidopsis thaliana GN=At1g51880 PE=2 SV=1
PtO_990.40	GO:0004672; protein kinase activity; Molecular Function::GO:0004713; protein tyrosine kinase activity; Molecular Function::GO:0005509; calcium ion binding; Molecular Function::GO:0005524; ATP binding; Molecular Function::GO:0006468; protein phosphorylation; Biological Process::GO:0030247; polysaccharide binding; Molecular Function	Wall-associated receptor kinase 5 OS=Arabidopsis thaliana GN=WAK5 PE=2 SV=1
PtO_2095.28	GO:0004672; protein kinase activity; Molecular Function::GO:0004713; protein tyrosine kinase activity; Molecular Function::GO:0005515; protein binding; Molecular Function::GO:0005524; ATP binding; Molecular Function::GO:0005727; extrachromosomal circular DNA; Cellular Component::GO:0006468; protein phosphorylation; Biological Process::GO:0009405; pathogenesis; Biological Process	Probable LRR receptor-like serine/threonine-protein kinase At3g47570 OS=Arabidopsis thaliana GN=At3g47570 PE=2 SV=1
PtF_498.48	GO:0004672; protein kinase activity; Molecular Function::GO:0004713; protein tyrosine kinase activity; Molecular Function::GO:0005515; protein binding; Molecular Function::GO:0005524; ATP binding; Molecular Function::GO:0005737; cytoplasm; Cellular Component::GO:0006468; protein phosphorylation; Biological Process::GO:0016175; superoxide-generating NADPH oxidase activity; Molecular Function	Probable LRR receptor-like serine/threonine-protein kinase At3g47570 OS=Arabidopsis thaliana GN=At3g47570 PE=2 SV=1
PtF_502.17	GO:0004672; protein kinase activity; Molecular Function::GO:0004713; protein tyrosine kinase activity; Molecular Function::GO:0005515; protein binding; Molecular Function::GO:0005524; ATP binding; Molecular Function::GO:0006468; protein phosphorylation; Biological Process::GO:0015444; magnesium-importing ATPase activity; Molecular Function::GO:0015693; magnesium ion transport; Biological Process:…	Probable LRR receptor-like serine/threonine-protein kinase At1g07650 OS=Arabidopsis thaliana GN=At1g07650 PE=1 SV=1
PtO_645.36	GO:0004672; protein kinase activity; Molecular Function::GO:0004713; protein tyrosine kinase activity; Molecular Function::GO:0005515; protein binding; Molecular Function::GO:0005524; ATP binding; Molecular Function::GO:0006468; protein phosphorylation; Biological Process::GO:0006813; potassium ion transport; Biological Process::GO:0015467; G-protein activated inward rectifier potassium channel a…	Probable LRR receptor-like serine/threonine-protein kinase At1g51810 OS=Arabidopsis thaliana GN=At1g51810 PE=2 SV=1
PtF_192.1	GO:0004672; protein kinase activity; Molecular Function::GO:0004713; protein tyrosine kinase activity; Molecular Function::GO:0005515; protein binding; Molecular Function::GO:0005524; ATP binding; Molecular Function::GO:0006468; protein phosphorylation; Biological Process::GO:0009522; photosystem I; Cellular Component::GO:0009579; thylakoid; Cellular Component::GO:0015979; photosynthesis; Biologi…	Probable LRR receptor-like serine/threonine-protein kinase At1g51810 OS=Arabidopsis thaliana GN=At1g51810 PE=2 SV=1
PtF_488.16	GO:0004672; protein kinase activity; Molecular Function::GO:0004713; protein tyrosine kinase activity; Molecular Function::GO:0005515; protein binding; Molecular Function::GO:0005524; ATP binding; Molecular Function::GO:0006468; protein phosphorylation; Biological Process::GO:0006807; nitrogen compound metabolic process; Biological Process::GO:0006812; cation transport; Biological Process::GO:001…	Probable LRR receptor-like serine/threonine-protein kinase At1g51880 OS=Arabidopsis thaliana GN=At1g51880 PE=2 SV=1
PtO_1180.17	GO:0004672; protein kinase activity; Molecular Function::GO:0004713; protein tyrosine kinase activity; Molecular Function::GO:0005515; protein binding; Molecular Function::GO:0005524; ATP binding; Molecular Function::GO:0006468; protein phosphorylation; Biological Process::GO:0016068; type I hypersensitivity; Biological Process	Probable LRR receptor-like serine/threonine-protein kinase At1g56130 OS=Arabidopsis thaliana GN=At1g56130 PE=2 SV=2
PtO_1840.35	GO:0004672; protein kinase activity; Molecular Function::GO:0004713; protein tyrosine kinase activity; Molecular Function::GO:0005515; protein binding; Molecular Function::GO:0005524; ATP binding; Molecular Function::GO:0006468; protein phosphorylation; Biological Process	Probable LRR receptor-like serine/threonine-protein kinase At1g56130 OS=Arabidopsis thaliana GN=At1g56130 PE=2 SV=2
PtO_1370.7	GO:0004672; protein kinase activity; Molecular Function::GO:0004713; protein tyrosine kinase activity; Molecular Function::GO:0005515; protein binding; Molecular Function::GO:0005524; ATP binding; Molecular Function::GO:0006468; protein phosphorylation; Biological Process	Probable LRR receptor-like serine/threonine-protein kinase At3g47570 OS=Arabidopsis thaliana GN=At3g47570 PE=2 SV=1
PtO_2095.31	GO:0004672; protein kinase activity; Molecular Function::GO:0004713; protein tyrosine kinase activity; Molecular Function::GO:0005515; protein binding; Molecular Function::GO:0005524; ATP binding; Molecular Function::GO:0006468; protein phosphorylation; Biological Process::GO:0006814; sodium ion transport; Biological Process::GO:0006885; regulation of pH; Biological Process::GO:0015385; sodium:hy…	Probable LRR receptor-like serine/threonine-protein kinase At3g47570 OS=Arabidopsis thaliana GN=At3g47570 PE=2 SV=1
PtO_2086.7	GO:0004672; protein kinase activity; Molecular Function::GO:0004713; protein tyrosine kinase activity; Molecular Function::GO:0005515; protein binding; Molecular Function::GO:0005524; ATP binding; Molecular Function::GO:0006468; protein phosphorylation; Biological Process	Probable LRR receptor-like serine/threonine-protein kinase At3g47570 OS=Arabidopsis thaliana GN=At3g47570 PE=2 SV=1
PtO_1979.42	GO:0004672; protein kinase activity; Molecular Function::GO:0004713; protein tyrosine kinase activity; Molecular Function::GO:0005515; protein binding; Molecular Function::GO:0005524; ATP binding; Molecular Function::GO:0006468; protein phosphorylation; Biological Process::GO:0016020; membrane; Cellular Component	Probable LRR receptor-like serine/threonine-protein kinase At3g47570 OS=Arabidopsis thaliana GN=At3g47570 PE=2 SV=1
PtO_2086.8	GO:0004672; protein kinase activity; Molecular Function::GO:0004713; protein tyrosine kinase activity; Molecular Function::GO:0005515; protein binding; Molecular Function::GO:0005524; ATP binding; Molecular Function::GO:0006468; protein phosphorylation; Biological Process::GO:0006952; defense response; Biological Process	Probable LRR receptor-like serine/threonine-protein kinase At3g47570 OS=Arabidopsis thaliana GN=At3g47570 PE=2 SV=1
PtO_1713.27	GO:0004672; protein kinase activity; Molecular Function::GO:0004713; protein tyrosine kinase activity; Molecular Function::GO:0005515; protein binding; Molecular Function::GO:0005524; ATP binding; Molecular Function::GO:0006468; protein phosphorylation; Biological Process::GO:0046854; phosphatidylinositol phosphorylation; Biological Process	Probable LRR receptor-like serine/threonine-protein kinase At3g47570 OS=Arabidopsis thaliana GN=At3g47570 PE=2 SV=1
PtO_1370.5	GO:0004672; protein kinase activity; Molecular Function::GO:0004713; protein tyrosine kinase activity; Molecular Function::GO:0005515; protein binding; Molecular Function::GO:0005524; ATP binding; Molecular Function::GO:0006468; protein phosphorylation; Biological Process::GO:0006952; defense response; Biological Process	Probable LRR receptor-like serine/threonine-protein kinase At3g47570 OS=Arabidopsis thaliana GN=At3g47570 PE=2 SV=1
PtF_354.52	GO:0004672; protein kinase activity; Molecular Function::GO:0004713; protein tyrosine kinase activity; Molecular Function::GO:0005515; protein binding; Molecular Function::GO:0005524; ATP binding; Molecular Function::GO:0006468; protein phosphorylation; Biological Process	Probable LRR receptor-like serine/threonine-protein kinase At3g47570 OS=Arabidopsis thaliana GN=At3g47570 PE=2 SV=1
PtF_510.106	GO:0004672; protein kinase activity; Molecular Function::GO:0004713; protein tyrosine kinase activity; Molecular Function::GO:0005515; protein binding; Molecular Function::GO:0005524; ATP binding; Molecular Function::GO:0006468; protein phosphorylation; Biological Process::GO:0006813; potassium ion transport; Biological Process::GO:0015467; G-protein activated inward rectifier potassium channel a…	Probable LRR receptor-like serine/threonine-protein kinase At3g47570 OS=Arabidopsis thaliana GN=At3g47570 PE=2 SV=1
PtO_2576.43	GO:0004672; protein kinase activity; Molecular Function::GO:0004713; protein tyrosine kinase activity; Molecular Function::GO:0005515; protein binding; Molecular Function::GO:0005524; ATP binding; Molecular Function::GO:0006468; protein phosphorylation; Biological Process::GO:0008137; NADH dehydrogenase (ubiquinone) activity; Molecular Function::GO:0042773; ATP synthesis coupled electron transpor…	Probable LRR receptor-like serine/threonine-protein kinase At3g47570 OS=Arabidopsis thaliana GN=At3g47570 PE=2 SV=1
PtF_74.19	GO:0004672; protein kinase activity; Molecular Function::GO:0004713; protein tyrosine kinase activity; Molecular Function::GO:0005515; protein binding; Molecular Function::GO:0005524; ATP binding; Molecular Function::GO:0006468; protein phosphorylation; Biological Process::GO:0006935; chemotaxis; Biological Process::GO:0007155; cell adhesion; Biological Process::GO:0007186; G-protein coupled rece…	Probable LRR receptor-like serine/threonine-protein kinase At3g47570 OS=Arabidopsis thaliana GN=At3g47570 PE=2 SV=1
PtF_16.50.1	GO:0004672; protein kinase activity; Molecular Function::GO:0004713; protein tyrosine kinase activity; Molecular Function::GO:0005515; protein binding; Molecular Function::GO:0005524; ATP binding; Molecular Function::GO:0006468; protein phosphorylation; Biological Process	Probable LRR receptor-like serine/threonine-protein kinase At3g47570 OS=Arabidopsis thaliana GN=At3g47570 PE=2 SV=1
PtF_510.107	GO:0004672; protein kinase activity; Molecular Function::GO:0004713; protein tyrosine kinase activity; Molecular Function::GO:0005515; protein binding; Molecular Function::GO:0005524; ATP binding; Molecular Function::GO:0006468; protein phosphorylation; Biological Process::GO:0007186; G-protein coupled receptor signaling pathway; Biological Process::GO:0016021; integral to membrane; Cellular Comp…	Probable LRR receptor-like serine/threonine-protein kinase At3g47570 OS=Arabidopsis thaliana GN=At3g47570 PE=2 SV=1
PtO_1383.16	GO:0004672; protein kinase activity; Molecular Function::GO:0004713; protein tyrosine kinase activity; Molecular Function::GO:0005515; protein binding; Molecular Function::GO:0005524; ATP binding; Molecular Function::GO:0006468; protein phosphorylation; Biological Process::GO:0009986; cell surface; Cellular Component	Probable LRR receptor-like serine/threonine-protein kinase At3g47570 OS=Arabidopsis thaliana GN=At3g47570 PE=2 SV=1
PtF_329.3	GO:0004672; protein kinase activity; Molecular Function::GO:0004713; protein tyrosine kinase activity; Molecular Function::GO:0005515; protein binding; Molecular Function::GO:0005524; ATP binding; Molecular Function::GO:0006468; protein phosphorylation; Biological Process	Probable LRR receptor-like serine/threonine-protein kinase At3g47570 OS=Arabidopsis thaliana GN=At3g47570 PE=2 SV=1
PtO_2106.8	GO:0004672; protein kinase activity; Molecular Function::GO:0004713; protein tyrosine kinase activity; Molecular Function::GO:0005515; protein binding; Molecular Function::GO:0005524; ATP binding; Molecular Function::GO:0006468; protein phosphorylation; Biological Process::GO:0006952; defense response; Biological Process	Probable LRR receptor-like serine/threonine-protein kinase At3g47570 OS=Arabidopsis thaliana GN=At3g47570 PE=2 SV=1
PtF_22.4	GO:0004672; protein kinase activity; Molecular Function::GO:0004713; protein tyrosine kinase activity; Molecular Function::GO:0005515; protein binding; Molecular Function::GO:0005524; ATP binding; Molecular Function::GO:0006468; protein phosphorylation; Biological Process::GO:0007186; G-protein coupled receptor signaling pathway; Biological Process::GO:0016021; integral to membrane; Cellular Comp…	Probable LRR receptor-like serine/threonine-protein kinase At3g47570 OS=Arabidopsis thaliana GN=At3g47570 PE=2 SV=1
PtF_282.80_PtF_282.81	GO:0004672; protein kinase activity; Molecular Function::GO:0004713; protein tyrosine kinase activity; Molecular Function::GO:0005515; protein binding; Molecular Function::GO:0005524; ATP binding; Molecular Function::GO:0006468; protein phosphorylation; Biological Process::GO:0006952; defense response; Biological Process	Probable LRR receptor-like serine/threonine-protein kinase At3g47570 OS=Arabidopsis thaliana GN=At3g47570 PE=2 SV=1
PtO_1717.7	GO:0004672; protein kinase activity; Molecular Function::GO:0004713; protein tyrosine kinase activity; Molecular Function::GO:0005515; protein binding; Molecular Function::GO:0005524; ATP binding; Molecular Function::GO:0006468; protein phosphorylation; Biological Process::GO:0007186; G-protein coupled receptor signaling pathway; Biological Process::GO:0016021; integral to membrane; Cellular Comp…	Probable LRR receptor-like serine/threonine-protein kinase At3g47570 OS=Arabidopsis thaliana GN=At3g47570 PE=2 SV=1
PtF_408.23	GO:0004672; protein kinase activity; Molecular Function::GO:0004713; protein tyrosine kinase activity; Molecular Function::GO:0005515; protein binding; Molecular Function::GO:0005524; ATP binding; Molecular Function::GO:0006468; protein phosphorylation; Biological Process::GO:0016491; oxidoreductase activity; Molecular Function::GO:0046872; metal ion binding; Molecular Function::GO:0055114; oxida…	Probable LRR receptor-like serine/threonine-protein kinase At3g47570 OS=Arabidopsis thaliana GN=At3g47570 PE=2 SV=1
PtO_1788.28	GO:0004672; protein kinase activity; Molecular Function::GO:0004713; protein tyrosine kinase activity; Molecular Function::GO:0005515; protein binding; Molecular Function::GO:0005524; ATP binding; Molecular Function::GO:0006468; protein phosphorylation; Biological Process::GO:0008017; microtubule binding; Molecular Function	Putative leucine-rich repeat receptor-like protein kinase At2g19210 OS=Arabidopsis thaliana GN=At2g19210 PE=3 SV=1
PtF_534.68	GO:0004672; protein kinase activity; Molecular Function::GO:0004713; protein tyrosine kinase activity; Molecular Function::GO:0005515; protein binding; Molecular Function::GO:0005524; ATP binding; Molecular Function::GO:0006468; protein phosphorylation; Biological Process::GO:0007186; G-protein coupled receptor signaling pathway; Biological Process::GO:0008502; melatonin receptor activity; Molecu…	Putative leucine-rich repeat receptor-like protein kinase At2g19210 OS=Arabidopsis thaliana GN=At2g19210 PE=3 SV=1
PtO_911.21	GO:0004672; protein kinase activity; Molecular Function::GO:0004713; protein tyrosine kinase activity; Molecular Function::GO:0005515; protein binding; Molecular Function::GO:0005524; ATP binding; Molecular Function::GO:0006468; protein phosphorylation; Biological Process::GO:0006605; protein targeting; Biological Process::GO:0006886; intracellular protein transport; Biological Process::GO:004854…	Putative receptor protein kinase ZmPK1 OS=Zea mays GN=PK1 PE=2 SV=2
PtF_94.10	GO:0004672; protein kinase activity; Molecular Function::GO:0004713; protein tyrosine kinase activity; Molecular Function::GO:0005515; protein binding; Molecular Function::GO:0005524; ATP binding; Molecular Function::GO:0006468; protein phosphorylation; Biological Process::GO:0016020; membrane; Cellular Component::GO:0042891; antibiotic transport; Biological Process	Putative receptor protein kinase ZmPK1 OS=Zea mays GN=PK1 PE=2 SV=2
PtO_617.53	GO:0004672; protein kinase activity; Molecular Function::GO:0004713; protein tyrosine kinase activity; Molecular Function::GO:0005515; protein binding; Molecular Function::GO:0005524; ATP binding; Molecular Function::GO:0006468; protein phosphorylation; Biological Process::GO:0048544; recognition of pollen; Biological Process	Putative receptor protein kinase ZmPK1 OS=Zea mays GN=PK1 PE=2 SV=2
PtF_226.32	GO:0004672; protein kinase activity; Molecular Function::GO:0004713; protein tyrosine kinase activity; Molecular Function::GO:0005515; protein binding; Molecular Function::GO:0005524; ATP binding; Molecular Function::GO:0006468; protein phosphorylation; Biological Process::GO:0006812; cation transport; Biological Process::GO:0016021; integral to membrane; Cellular Component::GO:0019829; cation-tr…	Putative receptor protein kinase ZmPK1 OS=Zea mays GN=PK1 PE=2 SV=2
PtF_184.182	GO:0004672; protein kinase activity; Molecular Function::GO:0004713; protein tyrosine kinase activity; Molecular Function::GO:0005515; protein binding; Molecular Function::GO:0005524; ATP binding; Molecular Function::GO:0006468; protein phosphorylation; Biological Process::GO:0006952; defense response; Biological Process	Putative receptor-like protein kinase At3g47110 OS=Arabidopsis thaliana GN=At3g47110 PE=3 SV=1
PtO_2145.23	GO:0004672; protein kinase activity; Molecular Function::GO:0004713; protein tyrosine kinase activity; Molecular Function::GO:0005524; ATP binding; Molecular Function::GO:0005576; extracellular region; Cellular Component::GO:0006468; protein phosphorylation; Biological Process::GO:0006955; immune response; Biological Process::GO:0008009; chemokine activity; Molecular Function::GO:0016020; membran…	G-type lectin S-receptor-like serine/threonine-protein kinase At2g19130 OS=Arabidopsis thaliana GN=At2g19130 PE=2 SV=1
PtF_5.44	GO:0004672; protein kinase activity; Molecular Function::GO:0004713; protein tyrosine kinase activity; Molecular Function::GO:0005524; ATP binding; Molecular Function::GO:0005576; extracellular region; Cellular Component::GO:0006468; protein phosphorylation; Biological Process::GO:0009405; pathogenesis; Biological Process	Probable LRR receptor-like serine/threonine-protein kinase At1g56130 OS=Arabidopsis thaliana GN=At1g56130 PE=2 SV=2
PtF_265.45	GO:0004672; protein kinase activity; Molecular Function::GO:0004713; protein tyrosine kinase activity; Molecular Function::GO:0005524; ATP binding; Molecular Function::GO:0005576; extracellular region; Cellular Component::GO:0006468; protein phosphorylation; Biological Process::GO:0006955; immune response; Biological Process::GO:0008009; chemokine activity; Molecular Function::GO:0016020; membran…	Probable receptor-like protein kinase At1g67000 OS=Arabidopsis thaliana GN=At1g67000 PE=2 SV=2
PtO_1738.29	GO:0004672; protein kinase activity; Molecular Function::GO:0004713; protein tyrosine kinase activity; Molecular Function::GO:0005524; ATP binding; Molecular Function::GO:0005737; cytoplasm; Cellular Component::GO:0006468; protein phosphorylation; Biological Process::GO:0014059; regulation of dopamine secretion; Biological Process	Putative cyclin-dependent kinase F-2 OS=Oryza sativa subsp. japonica GN=CDKF-2 PE=3 SV=1
PtF_459.2	GO:0004672; protein kinase activity; Molecular Function::GO:0004713; protein tyrosine kinase activity; Molecular Function::GO:0005524; ATP binding; Molecular Function::GO:0005789; endoplasmic reticulum membrane; Cellular Component::GO:0006468; protein phosphorylation; Biological Process::GO:0034599; cellular response to oxidative stress; Biological Process	Wall-associated receptor kinase 5 OS=Arabidopsis thaliana GN=WAK5 PE=2 SV=1
PtF_105.11	GO:0004672; protein kinase activity; Molecular Function::GO:0004713; protein tyrosine kinase activity; Molecular Function::GO:0005524; ATP binding; Molecular Function::GO:0006468; protein phosphorylation; Biological Process	G-type lectin S-receptor-like serine/threonine-protein kinase SD2-5 OS=Arabidopsis thaliana GN=SD25 PE=1 SV=1
PtF_288.74	GO:0004672; protein kinase activity; Molecular Function::GO:0004713; protein tyrosine kinase activity; Molecular Function::GO:0005524; ATP binding; Molecular Function::GO:0006468; protein phosphorylation; Biological Process	G-type lectin S-receptor-like serine/threonine-protein kinase SD2-5 OS=Arabidopsis thaliana GN=SD25 PE=1 SV=1
PtF_233.86	GO:0004672; protein kinase activity; Molecular Function::GO:0004713; protein tyrosine kinase activity; Molecular Function::GO:0005524; ATP binding; Molecular Function::GO:0006468; protein phosphorylation; Biological Process	Probable LRR receptor-like serine/threonine-protein kinase At1g07650 OS=Arabidopsis thaliana GN=At1g07650 PE=1 SV=1
PtF_192.63	GO:0004672; protein kinase activity; Molecular Function::GO:0004713; protein tyrosine kinase activity; Molecular Function::GO:0005524; ATP binding; Molecular Function::GO:0006468; protein phosphorylation; Biological Process	Probable LRR receptor-like serine/threonine-protein kinase At1g56140 OS=Arabidopsis thaliana GN=At1g56140 PE=2 SV=2
PtO_1979.39	GO:0004672; protein kinase activity; Molecular Function::GO:0004713; protein tyrosine kinase activity; Molecular Function::GO:0005524; ATP binding; Molecular Function::GO:0006468; protein phosphorylation; Biological Process	Probable LRR receptor-like serine/threonine-protein kinase At3g47570 OS=Arabidopsis thaliana GN=At3g47570 PE=2 SV=1
PtF_130.42	GO:0004672; protein kinase activity; Molecular Function::GO:0004713; protein tyrosine kinase activity; Molecular Function::GO:0005524; ATP binding; Molecular Function::GO:0006468; protein phosphorylation; Biological Process	Probable LRR receptor-like serine/threonine-protein kinase At3g47570 OS=Arabidopsis thaliana GN=At3g47570 PE=2 SV=1
PtO_693.18	GO:0004672; protein kinase activity; Molecular Function::GO:0004713; protein tyrosine kinase activity; Molecular Function::GO:0005524; ATP binding; Molecular Function::GO:0006468; protein phosphorylation; Biological Process	Probable receptor-like protein kinase At1g67000 OS=Arabidopsis thaliana GN=At1g67000 PE=2 SV=2
PtF_265.33	GO:0004672; protein kinase activity; Molecular Function::GO:0004713; protein tyrosine kinase activity; Molecular Function::GO:0005524; ATP binding; Molecular Function::GO:0006468; protein phosphorylation; Biological Process	Probable receptor-like protein kinase At5g39020 OS=Arabidopsis thaliana GN=At5g39020 PE=2 SV=1
PtF_386.29	GO:0004672; protein kinase activity; Molecular Function::GO:0004713; protein tyrosine kinase activity; Molecular Function::GO:0005524; ATP binding; Molecular Function::GO:0006468; protein phosphorylation; Biological Process	Protein kinase APK1B, chloroplastic OS=Arabidopsis thaliana GN=APK1B PE=2 SV=2
PtO_2276.4	GO:0004672; protein kinase activity; Molecular Function::GO:0004713; protein tyrosine kinase activity; Molecular Function::GO:0005524; ATP binding; Molecular Function::GO:0006468; protein phosphorylation; Biological Process	Putative receptor protein kinase ZmPK1 OS=Zea mays GN=PK1 PE=2 SV=2
PtF_174.44	GO:0004672; protein kinase activity; Molecular Function::GO:0004713; protein tyrosine kinase activity; Molecular Function::GO:0005524; ATP binding; Molecular Function::GO:0006468; protein phosphorylation; Biological Process	Senescence-induced receptor-like serine/threonine-protein kinase OS=Arabidopsis thaliana GN=SIRK PE=2 SV=1
PtF_92.55	GO:0004672; protein kinase activity; Molecular Function::GO:0004713; protein tyrosine kinase activity; Molecular Function::GO:0005524; ATP binding; Molecular Function::GO:0006468; protein phosphorylation; Biological Process	U-box domain-containing protein 33 OS=Arabidopsis thaliana GN=PUB33 PE=2 SV=2
PtF_450.64	GO:0004672; protein kinase activity; Molecular Function::GO:0004713; protein tyrosine kinase activity; Molecular Function::GO:0005524; ATP binding; Molecular Function::GO:0006468; protein phosphorylation; Biological Process::GO:0006520; cellular amino acid metabolic process; Biological Process::GO:0048544; recognition of pollen; Biological Process	G-type lectin S-receptor-like serine/threonine-protein kinase At2g19130 OS=Arabidopsis thaliana GN=At2g19130 PE=2 SV=1
PtF_246.16	GO:0004672; protein kinase activity; Molecular Function::GO:0004713; protein tyrosine kinase activity; Molecular Function::GO:0005524; ATP binding; Molecular Function::GO:0006468; protein phosphorylation; Biological Process::GO:0006807; nitrogen compound metabolic process; Biological Process::GO:0006814; sodium ion transport; Biological Process::GO:0006885; regulation of pH; Biological Process::G…	Probable receptor-like protein kinase At5g39020 OS=Arabidopsis thaliana GN=At5g39020 PE=2 SV=1
PtO_1642.10	GO:0004672; protein kinase activity; Molecular Function::GO:0004713; protein tyrosine kinase activity; Molecular Function::GO:0005524; ATP binding; Molecular Function::GO:0006468; protein phosphorylation; Biological Process::GO:0006811; ion transport; Biological Process::GO:0015276; ligand-gated ion channel activity; Molecular Function::GO:0016021; integral to membrane; Cellular Component::GO:004…	Glycerophosphodiester phosphodiesterase protein kinase domain-containing GDPDL2 OS=Arabidopsis thaliana GN=GDPDL2 PE=1 SV=1
PtF_130.40_PtF_130.41	GO:0004672; protein kinase activity; Molecular Function::GO:0004713; protein tyrosine kinase activity; Molecular Function::GO:0005524; ATP binding; Molecular Function::GO:0006468; protein phosphorylation; Biological Process::GO:0006813; potassium ion transport; Biological Process::GO:0015467; G-protein activated inward rectifier potassium channel activity; Molecular Function::GO:0016020; membrane…	Probable LRR receptor-like serine/threonine-protein kinase At3g47570 OS=Arabidopsis thaliana GN=At3g47570 PE=2 SV=1
PtO_1974.52	GO:0004672; protein kinase activity; Molecular Function::GO:0004713; protein tyrosine kinase activity; Molecular Function::GO:0005524; ATP binding; Molecular Function::GO:0006468; protein phosphorylation; Biological Process::GO:0006813; potassium ion transport; Biological Process::GO:0015467; G-protein activated inward rectifier potassium channel activity; Molecular Function::GO:0016020; membrane…	Putative leucine-rich repeat receptor-like protein kinase At2g19210 OS=Arabidopsis thaliana GN=At2g19210 PE=3 SV=1
PtF_431.25	GO:0004672; protein kinase activity; Molecular Function::GO:0004713; protein tyrosine kinase activity; Molecular Function::GO:0005524; ATP binding; Molecular Function::GO:0006468; protein phosphorylation; Biological Process::GO:0006952; defense response; Biological Process	Probable LRR receptor-like serine/threonine-protein kinase At3g47570 OS=Arabidopsis thaliana GN=At3g47570 PE=2 SV=1
PtF_87.103	GO:0004672; protein kinase activity; Molecular Function::GO:0004713; protein tyrosine kinase activity; Molecular Function::GO:0005524; ATP binding; Molecular Function::GO:0006468; protein phosphorylation; Biological Process::GO:0006952; defense response; Biological Process	Probable receptor-like protein kinase At1g67000 OS=Arabidopsis thaliana GN=At1g67000 PE=2 SV=2
PtO_1746.1	GO:0004672; protein kinase activity; Molecular Function::GO:0004713; protein tyrosine kinase activity; Molecular Function::GO:0005524; ATP binding; Molecular Function::GO:0006468; protein phosphorylation; Biological Process::GO:0007155; cell adhesion; Biological Process::GO:0016020; membrane; Cellular Component::GO:0030247; polysaccharide binding; Molecular Function	Wall-associated receptor kinase 2 OS=Arabidopsis thaliana GN=WAK2 PE=1 SV=1
PtF_83.38	GO:0004672; protein kinase activity; Molecular Function::GO:0004713; protein tyrosine kinase activity; Molecular Function::GO:0005524; ATP binding; Molecular Function::GO:0006468; protein phosphorylation; Biological Process::GO:0007186; G-protein coupled receptor signaling pathway; Biological Process::GO:0007602; phototransduction; Biological Process::GO:0016021; integral to membrane; Cellular Co…	G-type lectin S-receptor-like serine/threonine-protein kinase At2g19130 OS=Arabidopsis thaliana GN=At2g19130 PE=2 SV=1
PtO_1626.41	GO:0004672; protein kinase activity; Molecular Function::GO:0004713; protein tyrosine kinase activity; Molecular Function::GO:0005524; ATP binding; Molecular Function::GO:0006468; protein phosphorylation; Biological Process::GO:0007186; G-protein coupled receptor signaling pathway; Biological Process::GO:0008016; regulation of heart contraction; Biological Process::GO:0016021; integral to membran…	G-type lectin S-receptor-like serine/threonine-protein kinase At2g19130 OS=Arabidopsis thaliana GN=At2g19130 PE=2 SV=1
PtF_18.2.1	GO:0004672; protein kinase activity; Molecular Function::GO:0004713; protein tyrosine kinase activity; Molecular Function::GO:0005524; ATP binding; Molecular Function::GO:0006468; protein phosphorylation; Biological Process::GO:0007186; G-protein coupled receptor signaling pathway; Biological Process::GO:0008502; melatonin receptor activity; Molecular Function::GO:0016021; integral to membrane; C…	Probable receptor-like protein kinase At5g39020 OS=Arabidopsis thaliana GN=At5g39020 PE=2 SV=1
PtF_286.23	GO:0004672; protein kinase activity; Molecular Function::GO:0004713; protein tyrosine kinase activity; Molecular Function::GO:0005524; ATP binding; Molecular Function::GO:0006468; protein phosphorylation; Biological Process::GO:0007186; G-protein coupled receptor signaling pathway; Biological Process::GO:0016021; integral to membrane; Cellular Component	Wall-associated receptor kinase-like 22 OS=Arabidopsis thaliana GN=WAKL22 PE=2 SV=1
PtO_1677.22	GO:0004672; protein kinase activity; Molecular Function::GO:0004713; protein tyrosine kinase activity; Molecular Function::GO:0005524; ATP binding; Molecular Function::GO:0006468; protein phosphorylation; Biological Process::GO:0007200; phospholipase C-activating G-protein coupled receptor signaling pathway; Biological Process::GO:0016021; integral to membrane; Cellular Component::GO:0030168; pla…	Probable receptor-like protein kinase At5g39020 OS=Arabidopsis thaliana GN=At5g39020 PE=2 SV=1
PtO_674.6	GO:0004672; protein kinase activity; Molecular Function::GO:0004713; protein tyrosine kinase activity; Molecular Function::GO:0005524; ATP binding; Molecular Function::GO:0006468; protein phosphorylation; Biological Process::GO:0009405; pathogenesis; Biological Process::GO:0016020; membrane; Cellular Component::GO:0016539; intein-mediated protein splicing; Biological Process::GO:0048544; recognit…	Putative receptor protein kinase ZmPK1 OS=Zea mays GN=PK1 PE=2 SV=2
PtO_1327.25	GO:0004672; protein kinase activity; Molecular Function::GO:0004713; protein tyrosine kinase activity; Molecular Function::GO:0005524; ATP binding; Molecular Function::GO:0006468; protein phosphorylation; Biological Process::GO:0015057; thrombin receptor activity; Molecular Function::GO:0016021; integral to membrane; Cellular Component::GO:0070493; thrombin receptor signaling pathway; Biological …	Probable LRR receptor-like serine/threonine-protein kinase At1g56130 OS=Arabidopsis thaliana GN=At1g56130 PE=2 SV=2
PtO_1737.9	GO:0004672; protein kinase activity; Molecular Function::GO:0004713; protein tyrosine kinase activity; Molecular Function::GO:0005524; ATP binding; Molecular Function::GO:0006468; protein phosphorylation; Biological Process::GO:0015232; heme transporter activity; Molecular Function::GO:0015886; heme transport; Biological Process::GO:0016020; membrane; Cellular Component::GO:0017004; cytochrome co…	Probable LRR receptor-like serine/threonine-protein kinase At3g47570 OS=Arabidopsis thaliana GN=At3g47570 PE=2 SV=1
PtO_1825.2	GO:0004672; protein kinase activity; Molecular Function::GO:0004713; protein tyrosine kinase activity; Molecular Function::GO:0005524; ATP binding; Molecular Function::GO:0006468; protein phosphorylation; Biological Process::GO:0016020; membrane; Cellular Component	G-type lectin S-receptor-like serine/threonine-protein kinase SD2-5 OS=Arabidopsis thaliana GN=SD25 PE=1 SV=1
PtF_360.29	GO:0004672; protein kinase activity; Molecular Function::GO:0004713; protein tyrosine kinase activity; Molecular Function::GO:0005524; ATP binding; Molecular Function::GO:0006468; protein phosphorylation; Biological Process::GO:0016020; membrane; Cellular Component::GO:0030247; polysaccharide binding; Molecular Function	Wall-associated receptor kinase 4 OS=Arabidopsis thaliana GN=WAK4 PE=2 SV=1
PtF_440.85	GO:0004672; protein kinase activity; Molecular Function::GO:0004713; protein tyrosine kinase activity; Molecular Function::GO:0005524; ATP binding; Molecular Function::GO:0006468; protein phosphorylation; Biological Process::GO:0019048; modulation by virus of host morphology or physiology; Biological Process::GO:0019966; interleukin-1 binding; Molecular Function	Putative leucine-rich repeat receptor-like protein kinase At2g19210 OS=Arabidopsis thaliana GN=At2g19210 PE=3 SV=1
PtF_469.63	GO:0004672; protein kinase activity; Molecular Function::GO:0004713; protein tyrosine kinase activity; Molecular Function::GO:0005524; ATP binding; Molecular Function::GO:0006468; protein phosphorylation; Biological Process::GO:0030100; regulation of endocytosis; Biological Process::GO:0048544; recognition of pollen; Biological Process	G-type lectin S-receptor-like serine/threonine-protein kinase At2g19130 OS=Arabidopsis thaliana GN=At2g19130 PE=2 SV=1
PtF_161.24	GO:0004672; protein kinase activity; Molecular Function::GO:0004713; protein tyrosine kinase activity; Molecular Function::GO:0005524; ATP binding; Molecular Function::GO:0006468; protein phosphorylation; Biological Process::GO:0030247; polysaccharide binding; Molecular Function::GO:0045735; nutrient reservoir activity; Molecular Function	Probable receptor-like protein kinase At1g67000 OS=Arabidopsis thaliana GN=At1g67000 PE=2 SV=2
PtF_82.64	GO:0004672; protein kinase activity; Molecular Function::GO:0004713; protein tyrosine kinase activity; Molecular Function::GO:0005524; ATP binding; Molecular Function::GO:0006468; protein phosphorylation; Biological Process::GO:0042309; homoiothermy; Biological Process::GO:0050825; ice binding; Molecular Function::GO:0050826; response to freezing; Biological Process	Probable serine/threonine-protein kinase NAK OS=Arabidopsis thaliana GN=NAK PE=1 SV=2
PtF_66.34	GO:0004672; protein kinase activity; Molecular Function::GO:0004713; protein tyrosine kinase activity; Molecular Function::GO:0005524; ATP binding; Molecular Function::GO:0006468; protein phosphorylation; Biological Process::GO:0045735; nutrient reservoir activity; Molecular Function::GO:0048544; recognition of pollen; Biological Process	G-type lectin S-receptor-like serine/threonine-protein kinase At2g19130 OS=Arabidopsis thaliana GN=At2g19130 PE=2 SV=1
PtO_1106.20	GO:0004672; protein kinase activity; Molecular Function::GO:0004713; protein tyrosine kinase activity; Molecular Function::GO:0005524; ATP binding; Molecular Function::GO:0006468; protein phosphorylation; Biological Process::GO:0048544; recognition of pollen; Biological Process	G-type lectin S-receptor-like serine/threonine-protein kinase At2g19130 OS=Arabidopsis thaliana GN=At2g19130 PE=2 SV=1
PtF_469.61	GO:0004672; protein kinase activity; Molecular Function::GO:0004713; protein tyrosine kinase activity; Molecular Function::GO:0005524; ATP binding; Molecular Function::GO:0006468; protein phosphorylation; Biological Process::GO:0048544; recognition of pollen; Biological Process	G-type lectin S-receptor-like serine/threonine-protein kinase At2g19130 OS=Arabidopsis thaliana GN=At2g19130 PE=2 SV=1
PtF_151.31	GO:0004672; protein kinase activity; Molecular Function::GO:0004713; protein tyrosine kinase activity; Molecular Function::GO:0005524; ATP binding; Molecular Function::GO:0006468; protein phosphorylation; Biological Process::GO:0048544; recognition of pollen; Biological Process	Putative receptor protein kinase ZmPK1 OS=Zea mays GN=PK1 PE=2 SV=2
PtO_1682.75	GO:0004672; protein kinase activity; Molecular Function::GO:0004888; transmembrane signaling receptor activity; Molecular Function::GO:0005524; ATP binding; Molecular Function::GO:0006468; protein phosphorylation; Biological Process::GO:0007596; blood coagulation; Biological Process::GO:0016020; membrane; Cellular Component::GO:0048544; recognition of pollen; Biological Process	G-type lectin S-receptor-like serine/threonine-protein kinase At2g19130 OS=Arabidopsis thaliana GN=At2g19130 PE=2 SV=1
PtO_1108.30	GO:0004672; protein kinase activity; Molecular Function::GO:0004956; prostaglandin D receptor activity; Molecular Function::GO:0005524; ATP binding; Molecular Function::GO:0006468; protein phosphorylation; Biological Process::GO:0007186; G-protein coupled receptor signaling pathway; Biological Process::GO:0016021; integral to membrane; Cellular Component	Glycerophosphodiester phosphodiesterase protein kinase domain-containing GDPDL2 OS=Arabidopsis thaliana GN=GDPDL2 PE=1 SV=1
PtF_159.8	GO:0004672; protein kinase activity; Molecular Function::GO:0005515; protein binding; Molecular Function::GO:0005524; ATP binding; Molecular Function::GO:0006468; protein phosphorylation; Biological Process::GO:0009986; cell surface; Cellular Component	Probable LRR receptor-like serine/threonine-protein kinase At3g47570 OS=Arabidopsis thaliana GN=At3g47570 PE=2 SV=1
PtF_233.85	GO:0004672; protein kinase activity; Molecular Function::GO:0005515; protein binding; Molecular Function::GO:0005524; ATP binding; Molecular Function::GO:0006468; protein phosphorylation; Biological Process::GO:0015444; magnesium-importing ATPase activity; Molecular Function::GO:0015693; magnesium ion transport; Biological Process::GO:0016021; integral to membrane; Cellular Component	Probable LRR receptor-like serine/threonine-protein kinase At1g07650 OS=Arabidopsis thaliana GN=At1g07650 PE=1 SV=1
PtO_547.3	GO:0004672; protein kinase activity; Molecular Function::GO:0005524; ATP binding; Molecular Function::GO:0006468; protein phosphorylation; Biological Process	U-box domain-containing protein 33 OS=Arabidopsis thaliana GN=PUB33 PE=2 SV=2
PtO_1416.2	GO:0004672; protein kinase activity; Molecular Function::GO:0006468; protein phosphorylation; Biological Process	Probable LRR receptor-like serine/threonine-protein kinase At1g51810 OS=Arabidopsis thaliana GN=At1g51810 PE=2 SV=1
PtO_2248.13	GO:0004707; MAP kinase activity; Molecular Function::GO:0005524; ATP binding; Molecular Function::GO:0005615; extracellular space; Cellular Component::GO:0006468; protein phosphorylation; Biological Process	Putative serpin-Z8 OS=Oryza sativa subsp. japonica GN=Os11g0224800 PE=3 SV=2
PtF_313.91	GO:0004707; MAP kinase activity; Molecular Function::GO:0005524; ATP binding; Molecular Function::GO:0006468; protein phosphorylation; Biological Process	NA
PtF_494.34	GO:0004707; MAP kinase activity; Molecular Function::GO:0005524; ATP binding; Molecular Function::GO:0006468; protein phosphorylation; Biological Process::GO:0006633; fatty acid biosynthetic process; Biological Process::GO:0008610; lipid biosynthetic process; Biological Process::GO:0016020; membrane; Cellular Component::GO:0016747; transferase activity, transferring acyl groups other than amino-a…	3-ketoacyl-CoA synthase 6 OS=Arabidopsis thaliana GN=CUT1 PE=1 SV=1
PtF_146.10	GO:0004715; non-membrane spanning protein tyrosine kinase activity; Molecular Function::GO:0005515; protein binding; Molecular Function::GO:0005524; ATP binding; Molecular Function::GO:0006468; protein phosphorylation; Biological Process::GO:0007243; intracellular protein kinase cascade; Biological Process::GO:0016020; membrane; Cellular Component	Protein argonaute 18 OS=Oryza sativa subsp. japonica GN=AGO18 PE=2 SV=1
PtO_2239.11	GO:0004725; protein tyrosine phosphatase activity; Molecular Function::GO:0005515; protein binding; Molecular Function::GO:0006470; protein dephosphorylation; Biological Process	Protein argonaute 7 OS=Oryza sativa subsp. japonica GN=AGO7 PE=2 SV=2
PtO_1836.13	GO:0004747; ribokinase activity; Molecular Function::GO:0006014; D-ribose metabolic process; Biological Process::GO:0008152; metabolic process; Biological Process::GO:0016491; oxidoreductase activity; Molecular Function::GO:0055114; oxidation-reduction process; Biological Process	Aldehyde dehydrogenase family 2 member B4, mitochondrial OS=Arabidopsis thaliana GN=ALDH2B4 PE=2 SV=1
PtF_180.68	GO:0004849; uridine kinase activity; Molecular Function::GO:0005524; ATP binding; Molecular Function::GO:0016773; phosphotransferase activity, alcohol group as acceptor; Molecular Function	TPD1 protein homolog 1B OS=Oryza sativa subsp. japonica GN=TDL1B PE=2 SV=1
PtF_239.41	GO:0004867; serine-type endopeptidase inhibitor activity; Molecular Function::GO:0005149; interleukin-1 receptor binding; Molecular Function::GO:0005576; extracellular region; Cellular Component::GO:0006954; inflammatory response; Biological Process::GO:0006955; immune response; Biological Process::GO:0009611; response to wounding; Biological Process	Subtilisin-chymotrypsin inhibitor WSCI OS=Triticum aestivum PE=1 SV=2
PtO_1372.14	GO:0004867; serine-type endopeptidase inhibitor activity; Molecular Function::GO:0009611; response to wounding; Biological Process	Subtilisin inhibitor 1 OS=Phaseolus angularis PE=1 SV=1
PtO_819.19	GO:0004867; serine-type endopeptidase inhibitor activity; Molecular Function::GO:0009611; response to wounding; Biological Process	Subtilisin-chymotrypsin inhibitor-2A OS=Hordeum vulgare PE=1 SV=2
PtF_43.63	GO:0004867; serine-type endopeptidase inhibitor activity; Molecular Function::GO:0009611; response to wounding; Biological Process	Subtilisin-chymotrypsin inhibitor-2A OS=Hordeum vulgare PE=1 SV=2
PtF_43.57	GO:0004867; serine-type endopeptidase inhibitor activity; Molecular Function::GO:0009611; response to wounding; Biological Process	Subtilisin-chymotrypsin inhibitor-2A OS=Hordeum vulgare PE=1 SV=2
PtO_1108.33	GO:0004867; serine-type endopeptidase inhibitor activity; Molecular Function::GO:0009611; response to wounding; Biological Process::GO:0016068; type I hypersensitivity; Biological Process	Chymotrypsin inhibitor OS=Lumbricus terrestris PE=1 SV=2
PtO_543.7	GO:0004871; signal transducer activity; Molecular Function::GO:0005525; GTP binding; Molecular Function::GO:0006184; GTP catabolic process; Biological Process::GO:0007186; G-protein coupled receptor signaling pathway; Biological Process::GO:0043531; ADP binding; Molecular Function	Disease resistance protein RPP13 OS=Arabidopsis thaliana GN=RPP13 PE=2 SV=2
PtO_1679.14	GO:0004871; signal transducer activity; Molecular Function::GO:0007275; multicellular organismal development; Biological Process	NA
PtO_1840.13	GO:0004872; receptor activity; Molecular Function::GO:0005764; lysosome; Cellular Component	NA
PtF_167.22	GO:0004872; receptor activity; Molecular Function::GO:0005764; lysosome; Cellular Component	NA
PtF_4.30	GO:0004872; receptor activity; Molecular Function::GO:0006355; regulation of transcription, DNA-dependent; Biological Process::GO:0007219; Notch signaling pathway; Biological Process::GO:0016539; intein-mediated protein splicing; Biological Process	NA
PtO_2064.7	GO:0004872; receptor activity; Molecular Function::GO:0006355; regulation of transcription, DNA-dependent; Biological Process::GO:0007219; Notch signaling pathway; Biological Process::GO:0016539; intein-mediated protein splicing; Biological Process	NA
PtF_354.3	GO:0004888; transmembrane signaling receptor activity; Molecular Function::GO:0007165; signal transduction; Biological Process	NA
PtO_2545.5	GO:0004890; GABA-A receptor activity; Molecular Function::GO:0005216; ion channel activity; Molecular Function::GO:0005515; protein binding; Molecular Function::GO:0006811; ion transport; Biological Process::GO:0016020; membrane; Cellular Component	NA
PtF_192.29	GO:0004909; interleukin-1, Type I, activating receptor activity; Molecular Function	NA
PtO_1059.30	GO:0004909; interleukin-1, Type I, activating receptor activity; Molecular Function::GO:0043531; ADP binding; Molecular Function	Probable disease resistance protein At1g61180 OS=Arabidopsis thaliana GN=At1g61180 PE=2 SV=2
PtF_94.15	GO:0004930; G-protein coupled receptor activity; Molecular Function::GO:0005351; sugar:hydrogen symporter activity; Molecular Function::GO:0007186; G-protein coupled receptor signaling pathway; Biological Process::GO:0009401; phosphoenolpyruvate-dependent sugar phosphotransferase system; Biological Process::GO:0016021; integral to membrane; Cellular Component	NA
PtF_102.28	GO:0004930; G-protein coupled receptor activity; Molecular Function::GO:0005509; calcium ion binding; Molecular Function::GO:0007156; homophilic cell adhesion; Biological Process::GO:0007186; G-protein coupled receptor signaling pathway; Biological Process::GO:0007596; blood coagulation; Biological Process::GO:0016020; membrane; Cellular Component::GO:0016021; integral to membrane; Cellular Compo…	12S seed storage globulin 1 OS=Avena sativa PE=2 SV=1
PtF_73.8	GO:0004930; G-protein coupled receptor activity; Molecular Function::GO:0005515; protein binding; Molecular Function::GO:0007186; G-protein coupled receptor signaling pathway; Biological Process::GO:0007596; blood coagulation; Biological Process::GO:0016021; integral to membrane; Cellular Component	Protein argonaute 1D OS=Oryza sativa subsp. japonica GN=AGO1D PE=2 SV=1
PtF_76.2	GO:0004930; G-protein coupled receptor activity; Molecular Function::GO:0005515; protein binding; Molecular Function::GO:0007186; G-protein coupled receptor signaling pathway; Biological Process::GO:0016021; integral to membrane; Cellular Component	Protein argonaute 1C OS=Oryza sativa subsp. japonica GN=AGO1C PE=2 SV=1
PtF_121.111	GO:0004930; G-protein coupled receptor activity; Molecular Function::GO:0005515; protein binding; Molecular Function::GO:0016020; membrane; Cellular Component	NA
PtF_218.42	GO:0004930; G-protein coupled receptor activity; Molecular Function::GO:0005524; ATP binding; Molecular Function::GO:0007186; G-protein coupled receptor signaling pathway; Biological Process::GO:0016021; integral to membrane; Cellular Component::GO:0044267; cellular protein metabolic process; Biological Process	1-phosphatidylinositol-3-phosphate 5-kinase FAB1A OS=Arabidopsis thaliana GN=FAB1A PE=2 SV=1
PtF_499.23	GO:0004930; G-protein coupled receptor activity; Molecular Function::GO:0006633; fatty acid biosynthetic process; Biological Process::GO:0007186; G-protein coupled receptor signaling pathway; Biological Process::GO:0008610; lipid biosynthetic process; Biological Process::GO:0016020; membrane; Cellular Component::GO:0016747; transferase activity, transferring acyl groups other than amino-acyl grou…	3-ketoacyl-CoA synthase 17 OS=Arabidopsis thaliana GN=KCS17 PE=2 SV=2
PtF_232.160	GO:0004930; G-protein coupled receptor activity; Molecular Function::GO:0007186; G-protein coupled receptor signaling pathway; Biological Process::GO:0007596; blood coagulation; Biological Process::GO:0016021; integral to membrane; Cellular Component::GO:0045735; nutrient reservoir activity; Molecular Function	12S seed storage globulin 2 OS=Avena sativa PE=3 SV=1
PtF_92.50	GO:0004930; G-protein coupled receptor activity; Molecular Function::GO:0007186; G-protein coupled receptor signaling pathway; Biological Process::GO:0007601; visual perception; Biological Process::GO:0007602; phototransduction; Biological Process::GO:0016021; integral to membrane; Cellular Component	NA
PtO_1682.111.1	GO:0004930; G-protein coupled receptor activity; Molecular Function::GO:0007186; G-protein coupled receptor signaling pathway; Biological Process::GO:0016020; membrane; Cellular Component	NA
PtO_1283.36	GO:0004930; G-protein coupled receptor activity; Molecular Function::GO:0007186; G-protein coupled receptor signaling pathway; Biological Process::GO:0016021; integral to membrane; Cellular Component	Disease resistance protein RPM1 OS=Arabidopsis thaliana GN=RPM1 PE=1 SV=1
PtO_1048.1	GO:0004930; G-protein coupled receptor activity; Molecular Function::GO:0007186; G-protein coupled receptor signaling pathway; Biological Process::GO:0016021; integral to membrane; Cellular Component	NA
PtF_117.76	GO:0004930; G-protein coupled receptor activity; Molecular Function::GO:0007186; G-protein coupled receptor signaling pathway; Biological Process::GO:0016021; integral to membrane; Cellular Component	NA
PtO_2533.49	GO:0004930; G-protein coupled receptor activity; Molecular Function::GO:0007186; G-protein coupled receptor signaling pathway; Biological Process::GO:0016021; integral to membrane; Cellular Component	NA
PtO_1288.47	GO:0004930; G-protein coupled receptor activity; Molecular Function::GO:0007186; G-protein coupled receptor signaling pathway; Biological Process::GO:0016021; integral to membrane; Cellular Component	NA
PtO_2469.27	GO:0004930; G-protein coupled receptor activity; Molecular Function::GO:0007186; G-protein coupled receptor signaling pathway; Biological Process::GO:0016021; integral to membrane; Cellular Component	NA
PtO_1397.21	GO:0004930; G-protein coupled receptor activity; Molecular Function::GO:0007186; G-protein coupled receptor signaling pathway; Biological Process::GO:0016021; integral to membrane; Cellular Component	NA
PtF_261.20	GO:0004930; G-protein coupled receptor activity; Molecular Function::GO:0007186; G-protein coupled receptor signaling pathway; Biological Process::GO:0016021; integral to membrane; Cellular Component	Putative F-box/LRR-repeat protein At3g28410 OS=Arabidopsis thaliana GN=At3g28410 PE=4 SV=2
PtF_279.40	GO:0004930; G-protein coupled receptor activity; Molecular Function::GO:0007186; G-protein coupled receptor signaling pathway; Biological Process::GO:0016021; integral to membrane; Cellular Component	UPF0392 protein At1g27200 OS=Arabidopsis thaliana GN=At1g27200 PE=2 SV=2
PtO_1226.1	GO:0004930; G-protein coupled receptor activity; Molecular Function::GO:0007186; G-protein coupled receptor signaling pathway; Biological Process::GO:0016021; integral to membrane; Cellular Component::GO:0016831; carboxy-lyase activity; Molecular Function::GO:0019752; carboxylic acid metabolic process; Biological Process::GO:0030170; pyridoxal phosphate binding; Molecular Function	Aromatic-L-amino-acid decarboxylase OS=Catharanthus roseus GN=TDC PE=2 SV=1
PtO_663.3	GO:0004930; G-protein coupled receptor activity; Molecular Function::GO:0007186; G-protein coupled receptor signaling pathway; Biological Process::GO:0016021; integral to membrane; Cellular Component::GO:0043531; ADP binding; Molecular Function	Probable disease resistance protein RXW24L OS=Arabidopsis thaliana GN=RXW24L PE=2 SV=1
PtF_301.34	GO:0004930; G-protein coupled receptor activity; Molecular Function::GO:0008270; zinc ion binding; Molecular Function::GO:0016020; membrane; Cellular Component	NA
PtF_30.76	GO:0004930; G-protein coupled receptor activity; Molecular Function::GO:0016020; membrane; Cellular Component	NA
PtO_1553.32	GO:0004930; G-protein coupled receptor activity; Molecular Function::GO:0016020; membrane; Cellular Component	NA
PtO_1336.42	GO:0004930; G-protein coupled receptor activity; Molecular Function::GO:0016020; membrane; Cellular Component	NA
PtF_82.153	GO:0004930; G-protein coupled receptor activity; Molecular Function::GO:0016020; membrane; Cellular Component	NA
PtF_215.19	GO:0004930; G-protein coupled receptor activity; Molecular Function::GO:0016020; membrane; Cellular Component::GO:0043531; ADP binding; Molecular Function	Putative disease resistance protein RGA1 OS=Solanum bulbocastanum GN=RGA1 PE=2 SV=2
PtO_1608.18	GO:0004933; mating-type a-factor pheromone receptor activity; Molecular Function::GO:0006508; proteolysis; Biological Process::GO:0007186; G-protein coupled receptor signaling pathway; Biological Process::GO:0008234; cysteine-type peptidase activity; Molecular Function::GO:0016020; membrane; Cellular Component	Ubiquitin-like-specific protease 1A OS=Arabidopsis thaliana GN=ULP1A PE=2 SV=2
PtO_2532.13	GO:0004933; mating-type a-factor pheromone receptor activity; Molecular Function::GO:0007186; G-protein coupled receptor signaling pathway; Biological Process::GO:0016020; membrane; Cellular Component	NA
PtF_358.38	GO:0004934; mating-type alpha-factor pheromone receptor activity; Molecular Function::GO:0007186; G-protein coupled receptor signaling pathway; Biological Process::GO:0016020; membrane; Cellular Component	NA
PtO_1082.15	GO:0004934; mating-type alpha-factor pheromone receptor activity; Molecular Function::GO:0007186; G-protein coupled receptor signaling pathway; Biological Process::GO:0016020; membrane; Cellular Component	NA
PtF_503.66	GO:0004935; adrenergic receptor activity; Molecular Function::GO:0006633; fatty acid biosynthetic process; Biological Process::GO:0007186; G-protein coupled receptor signaling pathway; Biological Process::GO:0008610; lipid biosynthetic process; Biological Process::GO:0016020; membrane; Cellular Component::GO:0016021; integral to membrane; Cellular Component::GO:0016747; transferase activity, tran…	3-ketoacyl-CoA synthase 5 OS=Arabidopsis thaliana GN=KCS5 PE=1 SV=1
PtO_1988.43	GO:0004937; alpha1-adrenergic receptor activity; Molecular Function::GO:0005198; structural molecule activity; Molecular Function::GO:0005515; protein binding; Molecular Function::GO:0007186; G-protein coupled receptor signaling pathway; Biological Process::GO:0016021; integral to membrane; Cellular Component::GO:0019028; viral capsid; Cellular Component	Protein argonaute 1D OS=Oryza sativa subsp. japonica GN=AGO1D PE=2 SV=1
PtF_261.18	GO:0004937; alpha1-adrenergic receptor activity; Molecular Function::GO:0005515; protein binding; Molecular Function::GO:0007186; G-protein coupled receptor signaling pathway; Biological Process::GO:0016021; integral to membrane; Cellular Component	Putative F-box protein At1g58310 OS=Arabidopsis thaliana GN=At1g58310 PE=3 SV=2
PtF_536.83	GO:0004937; alpha1-adrenergic receptor activity; Molecular Function::GO:0007186; G-protein coupled receptor signaling pathway; Biological Process::GO:0016021; integral to membrane; Cellular Component::GO:0016747; transferase activity, transferring acyl groups other than amino-acyl groups; Molecular Function	Uncharacterized acetyltransferase At3g50280 OS=Arabidopsis thaliana GN=At3g50280 PE=3 SV=1
PtF_237.31	GO:0004940; beta1-adrenergic receptor activity; Molecular Function::GO:0007189; adenylate cyclase-activating G-protein coupled receptor signaling pathway; Biological Process::GO:0016021; integral to membrane; Cellular Component::GO:0045823; positive regulation of heart contraction; Biological Process	Uncharacterized protein sll0103 OS=Synechocystis sp. (strain PCC 6803 / Kazusa) GN=sll0103 PE=3 SV=1
PtF_89.5	GO:0004942; anaphylatoxin receptor activity; Molecular Function::GO:0006935; chemotaxis; Biological Process::GO:0008270; zinc ion binding; Molecular Function::GO:0016021; integral to membrane; Cellular Component	NA
PtF_172.82	GO:0004942; anaphylatoxin receptor activity; Molecular Function::GO:0006935; chemotaxis; Biological Process::GO:0016021; integral to membrane; Cellular Component	NA
PtF_11.149	GO:0004942; anaphylatoxin receptor activity; Molecular Function::GO:0006935; chemotaxis; Biological Process::GO:0016021; integral to membrane; Cellular Component	NA
PtO_723.14	GO:0004942; anaphylatoxin receptor activity; Molecular Function::GO:0006935; chemotaxis; Biological Process::GO:0016021; integral to membrane; Cellular Component::GO:0043531; ADP binding; Molecular Function	Disease resistance protein RPM1 OS=Arabidopsis thaliana GN=RPM1 PE=1 SV=1
PtF_447.5	GO:0004943; C3a anaphylatoxin receptor activity; Molecular Function::GO:0005524; ATP binding; Molecular Function::GO:0006935; chemotaxis; Biological Process::GO:0007186; G-protein coupled receptor signaling pathway; Biological Process::GO:0016021; integral to membrane; Cellular Component	TPR and ankyrin repeat-containing protein 1 OS=Homo sapiens GN=TRANK1 PE=2 SV=4
PtF_16.32	GO:0004944; C5a anaphylatoxin receptor activity; Molecular Function::GO:0005509; calcium ion binding; Molecular Function::GO:0006935; chemotaxis; Biological Process::GO:0007156; homophilic cell adhesion; Biological Process::GO:0007186; G-protein coupled receptor signaling pathway; Biological Process::GO:0016020; membrane; Cellular Component::GO:0016021; integral to membrane; Cellular Component::G…	12S seed storage globulin 1 OS=Avena sativa PE=2 SV=1
PtO_1068.1	GO:0004944; C5a anaphylatoxin receptor activity; Molecular Function::GO:0006935; chemotaxis; Biological Process::GO:0007186; G-protein coupled receptor signaling pathway; Biological Process::GO:0016021; integral to membrane; Cellular Component	Disease resistance protein RPM1 OS=Arabidopsis thaliana GN=RPM1 PE=1 SV=1
PtO_820.22	GO:0004944; C5a anaphylatoxin receptor activity; Molecular Function::GO:0006935; chemotaxis; Biological Process::GO:0007186; G-protein coupled receptor signaling pathway; Biological Process::GO:0016021; integral to membrane; Cellular Component::GO:0045735; nutrient reservoir activity; Molecular Function	12S seed storage globulin 1 OS=Avena sativa PE=2 SV=1
PtF_338.14	GO:0004945; angiotensin type II receptor activity; Molecular Function::GO:0007186; G-protein coupled receptor signaling pathway; Biological Process::GO:0016021; integral to membrane; Cellular Component	Putative B3 domain-containing protein Os03g0621600 OS=Oryza sativa subsp. japonica GN=Os03g0621600 PE=3 SV=1
PtF_288.24	GO:0004945; angiotensin type II receptor activity; Molecular Function::GO:0007186; G-protein coupled receptor signaling pathway; Biological Process::GO:0016021; integral to membrane; Cellular Component::GO:0016539; intein-mediated protein splicing; Biological Process	NA
PtO_1331.11	GO:0004946; bombesin receptor activity; Molecular Function::GO:0005515; protein binding; Molecular Function::GO:0016021; integral to membrane; Cellular Component::GO:0031989; bombesin receptor signaling pathway; Biological Process::GO:0043531; ADP binding; Molecular Function	Disease resistance protein RPM1 OS=Arabidopsis thaliana GN=RPM1 PE=1 SV=1
PtF_14.81	GO:0004947; bradykinin receptor activity; Molecular Function::GO:0006950; response to stress; Biological Process::GO:0006954; inflammatory response; Biological Process::GO:0007186; G-protein coupled receptor signaling pathway; Biological Process::GO:0009612; response to mechanical stimulus; Biological Process::GO:0016021; integral to membrane; Cellular Component	NA
PtO_2348.64	GO:0004951; cholecystokinin receptor activity; Molecular Function::GO:0007186; G-protein coupled receptor signaling pathway; Biological Process::GO:0016021; integral to membrane; Cellular Component	NA
PtF_444.31	GO:0004951; cholecystokinin receptor activity; Molecular Function::GO:0007186; G-protein coupled receptor signaling pathway; Biological Process::GO:0016021; integral to membrane; Cellular Component	NA
PtF_215.151	GO:0004951; cholecystokinin receptor activity; Molecular Function::GO:0007186; G-protein coupled receptor signaling pathway; Biological Process::GO:0016021; integral to membrane; Cellular Component	NA
PtF_362.29	GO:0004951; cholecystokinin receptor activity; Molecular Function::GO:0007186; G-protein coupled receptor signaling pathway; Biological Process::GO:0016021; integral to membrane; Cellular Component	NA
PtF_222.4	GO:0004951; cholecystokinin receptor activity; Molecular Function::GO:0007186; G-protein coupled receptor signaling pathway; Biological Process::GO:0016021; integral to membrane; Cellular Component	NA
PtO_2260.20	GO:0004951; cholecystokinin receptor activity; Molecular Function::GO:0007186; G-protein coupled receptor signaling pathway; Biological Process::GO:0016021; integral to membrane; Cellular Component	NA
PtO_1960.21	GO:0004951; cholecystokinin receptor activity; Molecular Function::GO:0007186; G-protein coupled receptor signaling pathway; Biological Process::GO:0016021; integral to membrane; Cellular Component	Serine/threonine-protein kinase D OS=Synechocystis sp. (strain PCC 6803 / Kazusa) GN=spkD PE=1 SV=1
PtF_426.6	GO:0004951; cholecystokinin receptor activity; Molecular Function::GO:0007186; G-protein coupled receptor signaling pathway; Biological Process::GO:0016021; integral to membrane; Cellular Component	Zinc finger CCCH domain-containing protein 43 OS=Oryza sativa subsp. japonica GN=Os06g0520600 PE=2 SV=1
PtO_1940.93	GO:0004951; cholecystokinin receptor activity; Molecular Function::GO:0007186; G-protein coupled receptor signaling pathway; Biological Process::GO:0016021; integral to membrane; Cellular Component::GO:0055085; transmembrane transport; Biological Process	Probable metal-nicotianamine transporter YSL10 OS=Oryza sativa subsp. japonica GN=YSL10 PE=2 SV=2
PtO_1420.19	GO:0004952; dopamine neurotransmitter receptor activity; Molecular Function::GO:0005887; integral to plasma membrane; Cellular Component::GO:0007186; G-protein coupled receptor signaling pathway; Biological Process	NA
PtO_2278.22	GO:0004952; dopamine neurotransmitter receptor activity; Molecular Function::GO:0005887; integral to plasma membrane; Cellular Component::GO:0010579; positive regulation of adenylate cyclase activity involved in G-protein coupled receptor signaling pathway; Biological Process::GO:0042311; vasodilation; Biological Process::GO:0043531; ADP binding; Molecular Function	Probable disease resistance protein At1g58390 OS=Arabidopsis thaliana GN=At1g58390 PE=2 SV=4
PtF_376.19	GO:0004956; prostaglandin D receptor activity; Molecular Function::GO:0005515; protein binding; Molecular Function::GO:0007186; G-protein coupled receptor signaling pathway; Biological Process::GO:0016021; integral to membrane; Cellular Component	F-box/kelch-repeat protein At3g06240 OS=Arabidopsis thaliana GN=At3g06240 PE=2 SV=1
PtO_1483.17	GO:0004957; prostaglandin E receptor activity; Molecular Function::GO:0005198; structural molecule activity; Molecular Function::GO:0007186; G-protein coupled receptor signaling pathway; Biological Process::GO:0016021; integral to membrane; Cellular Component::GO:0019028; viral capsid; Cellular Component	NA
PtO_1410.7	GO:0004957; prostaglandin E receptor activity; Molecular Function::GO:0007186; G-protein coupled receptor signaling pathway; Biological Process::GO:0016021; integral to membrane; Cellular Component	NA
PtF_173.93	GO:0004960; thromboxane receptor activity; Molecular Function::GO:0007186; G-protein coupled receptor signaling pathway; Biological Process::GO:0016021; integral to membrane; Cellular Component	NA
PtO_967.29	GO:0004960; thromboxane receptor activity; Molecular Function::GO:0007186; G-protein coupled receptor signaling pathway; Biological Process::GO:0016021; integral to membrane; Cellular Component::GO:0055085; transmembrane transport; Biological Process	Probable metal-nicotianamine transporter YSL18 OS=Oryza sativa subsp. japonica GN=YSL18 PE=2 SV=1
PtO_2303.2	GO:0004962; endothelin receptor activity; Molecular Function::GO:0007186; G-protein coupled receptor signaling pathway; Biological Process::GO:0008217; regulation of blood pressure; Biological Process::GO:0016021; integral to membrane; Cellular Component::GO:0042310; vasoconstriction; Biological Process	NA
PtO_1689.8	GO:0004963; follicle-stimulating hormone receptor activity; Molecular Function::GO:0007186; G-protein coupled receptor signaling pathway; Biological Process::GO:0016021; integral to membrane; Cellular Component	NA
PtF_281.24	GO:0004963; follicle-stimulating hormone receptor activity; Molecular Function::GO:0007186; G-protein coupled receptor signaling pathway; Biological Process::GO:0016021; integral to membrane; Cellular Component	NA
PtO_2089.23	GO:0004963; follicle-stimulating hormone receptor activity; Molecular Function::GO:0007186; G-protein coupled receptor signaling pathway; Biological Process::GO:0016021; integral to membrane; Cellular Component	Probable LRR receptor-like serine/threonine-protein kinase At3g47570 OS=Arabidopsis thaliana GN=At3g47570 PE=2 SV=1
PtO_1794.9	GO:0004963; follicle-stimulating hormone receptor activity; Molecular Function::GO:0007186; G-protein coupled receptor signaling pathway; Biological Process::GO:0016021; integral to membrane; Cellular Component::GO:0043531; ADP binding; Molecular Function	Putative disease resistance protein RGA1 OS=Solanum bulbocastanum GN=RGA1 PE=2 SV=2
PtO_1138.28	GO:0004964; luteinizing hormone receptor activity; Molecular Function::GO:0007186; G-protein coupled receptor signaling pathway; Biological Process::GO:0016021; integral to membrane; Cellular Component	NA
PtO_2248.118	GO:0004965; G-protein coupled GABA receptor activity; Molecular Function::GO:0007186; G-protein coupled receptor signaling pathway; Biological Process::GO:0016021; integral to membrane; Cellular Component::GO:0043531; ADP binding; Molecular Function	Disease resistance protein RPM1 OS=Arabidopsis thaliana GN=RPM1 PE=1 SV=1
PtO_1129.17	GO:0004966; galanin receptor activity; Molecular Function::GO:0007186; G-protein coupled receptor signaling pathway; Biological Process::GO:0007194; negative regulation of adenylate cyclase activity; Biological Process::GO:0007204; elevation of cytosolic calcium ion concentration; Biological Process::GO:0016021; integral to membrane; Cellular Component	NA
PtO_1091.46	GO:0004966; galanin receptor activity; Molecular Function::GO:0007186; G-protein coupled receptor signaling pathway; Biological Process::GO:0007194; negative regulation of adenylate cyclase activity; Biological Process::GO:0007204; elevation of cytosolic calcium ion concentration; Biological Process::GO:0016021; integral to membrane; Cellular Component::GO:0016747; transferase activity, transferr…	Uncharacterized acetyltransferase At3g50280 OS=Arabidopsis thaliana GN=At3g50280 PE=3 SV=1
PtO_2369.4	GO:0004974; leukotriene receptor activity; Molecular Function::GO:0005515; protein binding; Molecular Function::GO:0007186; G-protein coupled receptor signaling pathway; Biological Process::GO:0016021; integral to membrane; Cellular Component	NA
PtO_2055.6_PtO_2055.7	GO:0004974; leukotriene receptor activity; Molecular Function::GO:0005515; protein binding; Molecular Function::GO:0007186; G-protein coupled receptor signaling pathway; Biological Process::GO:0016021; integral to membrane; Cellular Component	NA
PtF_146.16	GO:0004974; leukotriene receptor activity; Molecular Function::GO:0005515; protein binding; Molecular Function::GO:0007186; G-protein coupled receptor signaling pathway; Biological Process::GO:0016021; integral to membrane; Cellular Component	Protein argonaute 1 OS=Arabidopsis thaliana GN=AGO1 PE=1 SV=1
PtO_1466.38	GO:0004974; leukotriene receptor activity; Molecular Function::GO:0007186; G-protein coupled receptor signaling pathway; Biological Process::GO:0016021; integral to membrane; Cellular Component::GO:0048544; recognition of pollen; Biological Process	Putative receptor protein kinase ZmPK1 OS=Zea mays GN=PK1 PE=2 SV=2
PtF_159.280	GO:0004977; melanocortin receptor activity; Molecular Function::GO:0007186; G-protein coupled receptor signaling pathway; Biological Process::GO:0016021; integral to membrane; Cellular Component::GO:0043531; ADP binding; Molecular Function	Probable disease resistance protein RXW24L OS=Arabidopsis thaliana GN=RXW24L PE=2 SV=1
PtO_1575.2	GO:0004977; melanocortin receptor activity; Molecular Function::GO:0007186; G-protein coupled receptor signaling pathway; Biological Process::GO:0016021; integral to membrane; Cellular Component::GO:0055085; transmembrane transport; Biological Process	Probable metal-nicotianamine transporter YSL1 OS=Oryza sativa subsp. japonica GN=YSL1 PE=2 SV=1
PtF_233.135	GO:0004980; melanocyte-stimulating hormone receptor activity; Molecular Function::GO:0006633; fatty acid biosynthetic process; Biological Process::GO:0007186; G-protein coupled receptor signaling pathway; Biological Process::GO:0008610; lipid biosynthetic process; Biological Process::GO:0016020; membrane; Cellular Component::GO:0016021; integral to membrane; Cellular Component::GO:0016747; transf…	3-ketoacyl-CoA synthase 6 OS=Arabidopsis thaliana GN=CUT1 PE=1 SV=1
PtO_1106.48	GO:0004980; melanocyte-stimulating hormone receptor activity; Molecular Function::GO:0007186; G-protein coupled receptor signaling pathway; Biological Process::GO:0016021; integral to membrane; Cellular Component::GO:0043531; ADP binding; Molecular Function	Disease resistance protein RPM1 OS=Arabidopsis thaliana GN=RPM1 PE=1 SV=1
PtF_154.24	GO:0004983; neuropeptide Y receptor activity; Molecular Function::GO:0007186; G-protein coupled receptor signaling pathway; Biological Process::GO:0016021; integral to membrane; Cellular Component	NA
PtF_140.124	GO:0004983; neuropeptide Y receptor activity; Molecular Function::GO:0007186; G-protein coupled receptor signaling pathway; Biological Process::GO:0016021; integral to membrane; Cellular Component	NA
PtF_249.19	GO:0004983; neuropeptide Y receptor activity; Molecular Function::GO:0007186; G-protein coupled receptor signaling pathway; Biological Process::GO:0016021; integral to membrane; Cellular Component::GO:0043531; ADP binding; Molecular Function	Disease resistance RPP13-like protein 4 OS=Arabidopsis thaliana GN=RPP13L4 PE=1 SV=2
PtF_282.54	GO:0004989; octopamine receptor activity; Molecular Function::GO:0007186; G-protein coupled receptor signaling pathway; Biological Process::GO:0016021; integral to membrane; Cellular Component	NA
PtF_527.18	GO:0004989; octopamine receptor activity; Molecular Function::GO:0007186; G-protein coupled receptor signaling pathway; Biological Process::GO:0016021; integral to membrane; Cellular Component	NA
PtO_1637.19	GO:0004990; oxytocin receptor activity; Molecular Function::GO:0007186; G-protein coupled receptor signaling pathway; Biological Process::GO:0016021; integral to membrane; Cellular Component::GO:0016747; transferase activity, transferring acyl groups other than amino-acyl groups; Molecular Function	Uncharacterized acetyltransferase At3g50280 OS=Arabidopsis thaliana GN=At3g50280 PE=3 SV=1
PtO_2032.45	GO:0004992; platelet activating factor receptor activity; Molecular Function::GO:0006935; chemotaxis; Biological Process::GO:0007186; G-protein coupled receptor signaling pathway; Biological Process::GO:0016021; integral to membrane; Cellular Component	NA
PtF_416.26	GO:0004993; serotonin receptor activity; Molecular Function::GO:0005216; ion channel activity; Molecular Function::GO:0005887; integral to plasma membrane; Cellular Component::GO:0006811; ion transport; Biological Process::GO:0007186; G-protein coupled receptor signaling pathway; Biological Process::GO:0007626; locomotory behavior; Biological Process::GO:0007631; feeding behavior; Biological Proc…	Putative cyclic nucleotide-gated ion channel 18 OS=Arabidopsis thaliana GN=CNGC18 PE=3 SV=1
PtO_892.40	GO:0004993; serotonin receptor activity; Molecular Function::GO:0005515; protein binding; Molecular Function::GO:0005887; integral to plasma membrane; Cellular Component::GO:0007186; G-protein coupled receptor signaling pathway; Biological Process::GO:0008283; cell proliferation; Biological Process::GO:0042310; vasoconstriction; Biological Process::GO:0046883; regulation of hormone secretion; Bio…	F-box protein At3g07870 OS=Arabidopsis thaliana GN=At3g07870 PE=2 SV=1
PtO_1236.9	GO:0004993; serotonin receptor activity; Molecular Function::GO:0005515; protein binding; Molecular Function::GO:0005887; integral to plasma membrane; Cellular Component::GO:0007186; G-protein coupled receptor signaling pathway; Biological Process::GO:0007626; locomotory behavior; Biological Process::GO:0007631; feeding behavior; Biological Process	NA
PtO_1397.10	GO:0004993; serotonin receptor activity; Molecular Function::GO:0005887; integral to plasma membrane; Cellular Component::GO:0007186; G-protein coupled receptor signaling pathway; Biological Process::GO:0007626; locomotory behavior; Biological Process::GO:0007631; feeding behavior; Biological Process	NA
PtF_59.32	GO:0004993; serotonin receptor activity; Molecular Function::GO:0005887; integral to plasma membrane; Cellular Component::GO:0007186; G-protein coupled receptor signaling pathway; Biological Process::GO:0007626; locomotory behavior; Biological Process::GO:0007631; feeding behavior; Biological Process	NA
PtO_789.1	GO:0004993; serotonin receptor activity; Molecular Function::GO:0005887; integral to plasma membrane; Cellular Component::GO:0007186; G-protein coupled receptor signaling pathway; Biological Process::GO:0055085; transmembrane transport; Biological Process	Probable metal-nicotianamine transporter YSL3 OS=Oryza sativa subsp. japonica GN=YSL3 PE=2 SV=2
PtF_105.27	GO:0004993; serotonin receptor activity; Molecular Function::GO:0006939; smooth muscle contraction; Biological Process::GO:0007186; G-protein coupled receptor signaling pathway; Biological Process::GO:0007268; synaptic transmission; Biological Process::GO:0007623; circadian rhythm; Biological Process::GO:0016021; integral to membrane; Cellular Component::GO:0042310; vasoconstriction; Biological P…	Disease resistance protein RPM1 OS=Arabidopsis thaliana GN=RPM1 PE=1 SV=1
PtO_1755.10	GO:0004993; serotonin receptor activity; Molecular Function::GO:0007186; G-protein coupled receptor signaling pathway; Biological Process::GO:0016021; integral to membrane; Cellular Component	NA
PtF_148.148	GO:0004993; serotonin receptor activity; Molecular Function::GO:0007186; G-protein coupled receptor signaling pathway; Biological Process::GO:0016021; integral to membrane; Cellular Component	NA
PtO_659.22	GO:0004994; somatostatin receptor activity; Molecular Function::GO:0007186; G-protein coupled receptor signaling pathway; Biological Process::GO:0016021; integral to membrane; Cellular Component	NA
PtO_1301.4	GO:0004994; somatostatin receptor activity; Molecular Function::GO:0007186; G-protein coupled receptor signaling pathway; Biological Process::GO:0016021; integral to membrane; Cellular Component	NA
PtO_765.44	GO:0004994; somatostatin receptor activity; Molecular Function::GO:0007186; G-protein coupled receptor signaling pathway; Biological Process::GO:0016021; integral to membrane; Cellular Component	NA
PtF_523.475	GO:0004994; somatostatin receptor activity; Molecular Function::GO:0007186; G-protein coupled receptor signaling pathway; Biological Process::GO:0016021; integral to membrane; Cellular Component	NA
PtO_1348.78	GO:0004994; somatostatin receptor activity; Molecular Function::GO:0007186; G-protein coupled receptor signaling pathway; Biological Process::GO:0016021; integral to membrane; Cellular Component	NA
PtF_402.5	GO:0004995; tachykinin receptor activity; Molecular Function::GO:0005509; calcium ion binding; Molecular Function::GO:0005886; plasma membrane; Cellular Component::GO:0007156; homophilic cell adhesion; Biological Process::GO:0007186; G-protein coupled receptor signaling pathway; Biological Process::GO:0016020; membrane; Cellular Component::GO:0016021; integral to membrane; Cellular Component	NA
PtO_2578.39	GO:0004995; tachykinin receptor activity; Molecular Function::GO:0005886; plasma membrane; Cellular Component::GO:0007186; G-protein coupled receptor signaling pathway; Biological Process::GO:0016021; integral to membrane; Cellular Component	NA
PtF_456.53	GO:0004996; thyroid-stimulating hormone receptor activity; Molecular Function::GO:0005515; protein binding; Molecular Function::GO:0007186; G-protein coupled receptor signaling pathway; Biological Process::GO:0016021; integral to membrane; Cellular Component	F-box protein At1g80960 OS=Arabidopsis thaliana GN=At1g80960 PE=2 SV=3
PtF_375.121	GO:0004996; thyroid-stimulating hormone receptor activity; Molecular Function::GO:0007186; G-protein coupled receptor signaling pathway; Biological Process::GO:0016021; integral to membrane; Cellular Component::GO:0043531; ADP binding; Molecular Function	Putative disease resistance RPP13-like protein 1 OS=Arabidopsis thaliana GN=RPPL1 PE=3 SV=1
PtF_220.214	GO:0004997; thyrotropin-releasing hormone receptor activity; Molecular Function::GO:0006633; fatty acid biosynthetic process; Biological Process::GO:0007186; G-protein coupled receptor signaling pathway; Biological Process::GO:0008610; lipid biosynthetic process; Biological Process::GO:0016020; membrane; Cellular Component::GO:0016021; integral to membrane; Cellular Component::GO:0016747; transfe…	3-ketoacyl-CoA synthase 11 OS=Arabidopsis thaliana GN=KCS11 PE=2 SV=1
PtO_1346.24	GO:0004999; vasoactive intestinal polypeptide receptor activity; Molecular Function::GO:0007186; G-protein coupled receptor signaling pathway; Biological Process::GO:0016020; membrane; Cellular Component	NA
PtF_111.6	GO:0005000; vasopressin receptor activity; Molecular Function::GO:0007186; G-protein coupled receptor signaling pathway; Biological Process::GO:0008270; zinc ion binding; Molecular Function::GO:0016021; integral to membrane; Cellular Component	NA
PtO_715.1	GO:0005000; vasopressin receptor activity; Molecular Function::GO:0007186; G-protein coupled receptor signaling pathway; Biological Process::GO:0016021; integral to membrane; Cellular Component	Zeamatin OS=Zea mays GN=Zlp PE=1 SV=2
PtO_1145.32	GO:0005000; vasopressin receptor activity; Molecular Function::GO:0007186; G-protein coupled receptor signaling pathway; Biological Process::GO:0016021; integral to membrane; Cellular Component::GO:0043531; ADP binding; Molecular Function	Disease resistance protein RPM1 OS=Arabidopsis thaliana GN=RPM1 PE=1 SV=1
PtF_170.36	GO:0005021; vascular endothelial growth factor-activated receptor activity; Molecular Function::GO:0005515; protein binding; Molecular Function::GO:0005524; ATP binding; Molecular Function::GO:0005887; integral to plasma membrane; Cellular Component::GO:0006468; protein phosphorylation; Biological Process::GO:0048010; vascular endothelial growth factor receptor signaling pathway; Biological Proce…	Putative F-box protein At3g17480 OS=Arabidopsis thaliana GN=At3g17480 PE=3 SV=1
PtF_507.58	GO:0005044; scavenger receptor activity; Molecular Function::GO:0005515; protein binding; Molecular Function::GO:0016020; membrane; Cellular Component	NA
PtF_289.4	GO:0005044; scavenger receptor activity; Molecular Function::GO:0006898; receptor-mediated endocytosis; Biological Process::GO:0016020; membrane; Cellular Component	NA
PtO_2347.9	GO:0005044; scavenger receptor activity; Molecular Function::GO:0016020; membrane; Cellular Component::GO:0016180; snRNA processing; Biological Process::GO:0032039; integrator complex; Cellular Component	NA
PtO_2350.3	GO:0005085; guanyl-nucleotide exchange factor activity; Molecular Function::GO:0005576; extracellular region; Cellular Component::GO:0009405; pathogenesis; Biological Process::GO:0031532; actin cytoskeleton reorganization; Biological Process::GO:0032862; activation of Rho GTPase activity; Biological Process	NA
PtF_300.36	GO:0005093; Rab GDP-dissociation inhibitor activity; Molecular Function::GO:0015031; protein transport; Biological Process	NA
PtO_1402.9	GO:0005096; GTPase activator activity; Molecular Function	NA
PtF_427.9	GO:0005096; GTPase activator activity; Molecular Function::GO:0005515; protein binding; Molecular Function::GO:0008083; growth factor activity; Molecular Function	Protein argonaute 1A OS=Oryza sativa subsp. japonica GN=AGO1A PE=2 SV=1
PtF_523.368	GO:0005096; GTPase activator activity; Molecular Function::GO:0005515; protein binding; Molecular Function::GO:0008270; zinc ion binding; Molecular Function	Uncharacterized protein sll0103 OS=Synechocystis sp. (strain PCC 6803 / Kazusa) GN=sll0103 PE=3 SV=1
PtO_1534.39	GO:0005096; GTPase activator activity; Molecular Function::GO:0005524; ATP binding; Molecular Function::GO:0008083; growth factor activity; Molecular Function::GO:0016307; phosphatidylinositol phosphate kinase activity; Molecular Function::GO:0044267; cellular protein metabolic process; Biological Process::GO:0046488; phosphatidylinositol metabolic process; Biological Process	Putative 1-phosphatidylinositol-3-phosphate 5-kinase FAB1D OS=Arabidopsis thaliana GN=FAB1D PE=3 SV=1
PtO_737.25	GO:0005096; GTPase activator activity; Molecular Function::GO:0008083; growth factor activity; Molecular Function	NA
PtO_1082.17	GO:0005096; GTPase activator activity; Molecular Function::GO:0008083; growth factor activity; Molecular Function	NA
PtO_798.34	GO:0005096; GTPase activator activity; Molecular Function::GO:0008083; growth factor activity; Molecular Function::GO:0043531; ADP binding; Molecular Function	Putative disease resistance protein RGA4 OS=Solanum bulbocastanum GN=RGA4 PE=2 SV=1
PtO_2497.19	GO:0005096; GTPase activator activity; Molecular Function::GO:0032007; negative regulation of TOR signaling cascade; Biological Process::GO:0033596; TSC1-TSC2 complex; Cellular Component::GO:0043547; positive regulation of GTPase activity; Biological Process	Uncharacterized ATP-dependent helicase C29A10.10c OS=Schizosaccharomyces pombe (strain 972 / ATCC 24843) GN=SPBC29A10.10c PE=3 SV=1
PtO_2390.2	GO:0005102; receptor binding; Molecular Function::GO:0005576; extracellular region; Cellular Component::GO:0006633; fatty acid biosynthetic process; Biological Process::GO:0007275; multicellular organismal development; Biological Process::GO:0008610; lipid biosynthetic process; Biological Process::GO:0016020; membrane; Cellular Component::GO:0016055; Wnt receptor signaling pathway; Biological Pro…	3-ketoacyl-CoA synthase 12 OS=Arabidopsis thaliana GN=KCS12 PE=2 SV=1
PtF_299.72	GO:0005102; receptor binding; Molecular Function::GO:0005576; extracellular region; Cellular Component::GO:0007275; multicellular organismal development; Biological Process::GO:0016055; Wnt receptor signaling pathway; Biological Process	CBL-interacting protein kinase 32 OS=Oryza sativa subsp. japonica GN=CIPK32 PE=2 SV=2
PtF_197.5	GO:0005102; receptor binding; Molecular Function::GO:0005576; extracellular region; Cellular Component::GO:0007275; multicellular organismal development; Biological Process::GO:0016055; Wnt receptor signaling pathway; Biological Process	NA
PtF_402.14	GO:0005102; receptor binding; Molecular Function::GO:0005576; extracellular region; Cellular Component::GO:0007275; multicellular organismal development; Biological Process::GO:0016055; Wnt receptor signaling pathway; Biological Process	NA
PtO_2128.6	GO:0005102; receptor binding; Molecular Function::GO:0005576; extracellular region; Cellular Component::GO:0007275; multicellular organismal development; Biological Process::GO:0016055; Wnt receptor signaling pathway; Biological Process	NA
PtO_845.9	GO:0005102; receptor binding; Molecular Function::GO:0005576; extracellular region; Cellular Component::GO:0007275; multicellular organismal development; Biological Process::GO:0016055; Wnt receptor signaling pathway; Biological Process	Probable helicase MAGATAMA 3 OS=Arabidopsis thaliana GN=MAA3 PE=2 SV=1
PtO_1148.17	GO:0005112; Notch binding; Molecular Function::GO:0007219; Notch signaling pathway; Biological Process	NA
PtO_2118.52	GO:0005125; cytokine activity; Molecular Function	NA
PtO_2344.35	GO:0005136; interleukin-4 receptor binding; Molecular Function::GO:0005576; extracellular region; Cellular Component::GO:0006955; immune response; Biological Process::GO:0008083; growth factor activity; Molecular Function	NA
PtO_1806.12	GO:0005138; interleukin-6 receptor binding; Molecular Function::GO:0005515; protein binding; Molecular Function::GO:0005576; extracellular region; Cellular Component::GO:0006955; immune response; Biological Process	Probable disease resistance protein At1g58602 OS=Arabidopsis thaliana GN=At1g58602 PE=2 SV=1
PtF_389.40	GO:0005146; leukemia inhibitory factor receptor binding; Molecular Function::GO:0005515; protein binding; Molecular Function::GO:0005576; extracellular region; Cellular Component	F-box/kelch-repeat protein At3g06240 OS=Arabidopsis thaliana GN=At3g06240 PE=2 SV=1
PtF_170.71	GO:0005146; leukemia inhibitory factor receptor binding; Molecular Function::GO:0005576; extracellular region; Cellular Component::GO:0006950; response to stress; Biological Process	U-box domain-containing protein 36 OS=Arabidopsis thaliana GN=PUB36 PE=2 SV=2
PtO_612.24	GO:0005149; interleukin-1 receptor binding; Molecular Function::GO:0005576; extracellular region; Cellular Component::GO:0006508; proteolysis; Biological Process::GO:0006954; inflammatory response; Biological Process::GO:0006955; immune response; Biological Process::GO:0008234; cysteine-type peptidase activity; Molecular Function	Ubiquitin-like-specific protease 1A OS=Arabidopsis thaliana GN=ULP1A PE=2 SV=2
PtO_791.4	GO:0005149; interleukin-1 receptor binding; Molecular Function::GO:0005576; extracellular region; Cellular Component::GO:0006954; inflammatory response; Biological Process::GO:0006955; immune response; Biological Process	NA
PtO_2430.7	GO:0005149; interleukin-1 receptor binding; Molecular Function::GO:0005576; extracellular region; Cellular Component::GO:0006954; inflammatory response; Biological Process::GO:0006955; immune response; Biological Process	NA
PtO_1013.16	GO:0005149; interleukin-1 receptor binding; Molecular Function::GO:0005576; extracellular region; Cellular Component::GO:0006954; inflammatory response; Biological Process::GO:0006955; immune response; Biological Process	NA
PtO_2278.21	GO:0005149; interleukin-1 receptor binding; Molecular Function::GO:0005576; extracellular region; Cellular Component::GO:0006954; inflammatory response; Biological Process::GO:0006955; immune response; Biological Process::GO:0043531; ADP binding; Molecular Function	Disease resistance protein RPP13 OS=Arabidopsis thaliana GN=RPP13 PE=2 SV=2
PtO_1670.38	GO:0005158; insulin receptor binding; Molecular Function	NA
PtO_2414.1	GO:0005158; insulin receptor binding; Molecular Function::GO:0008152; metabolic process; Biological Process::GO:0016791; phosphatase activity; Molecular Function	NA
PtF_261.16	GO:0005160; transforming growth factor beta receptor binding; Molecular Function::GO:0005515; protein binding; Molecular Function::GO:0016049; cell growth; Biological Process	Putative F-box/LRR-repeat protein At5g41840 OS=Arabidopsis thaliana GN=At5g41840 PE=3 SV=1
PtF_254.34	GO:0005160; transforming growth factor beta receptor binding; Molecular Function::GO:0005515; protein binding; Molecular Function::GO:0016049; cell growth; Biological Process	Ribonuclease H OS=Bacillus halodurans (strain ATCC BAA-125 / DSM 18197 / FERM 7344 / JCM 9153 / C-125) GN=rnhA PE=1 SV=1
PtF_137.47	GO:0005160; transforming growth factor beta receptor binding; Molecular Function::GO:0016049; cell growth; Biological Process	NA
PtO_1741.49	GO:0005160; transforming growth factor beta receptor binding; Molecular Function::GO:0016049; cell growth; Biological Process	NA
PtF_427.179	GO:0005160; transforming growth factor beta receptor binding; Molecular Function::GO:0016049; cell growth; Biological Process	NA
PtO_2084.41	GO:0005160; transforming growth factor beta receptor binding; Molecular Function::GO:0016049; cell growth; Biological Process	NA
PtF_498.21	GO:0005160; transforming growth factor beta receptor binding; Molecular Function::GO:0016049; cell growth; Biological Process	NA
PtF_379.51	GO:0005160; transforming growth factor beta receptor binding; Molecular Function::GO:0016049; cell growth; Biological Process	NA
PtO_1571.5	GO:0005160; transforming growth factor beta receptor binding; Molecular Function::GO:0016049; cell growth; Biological Process	NA
PtF_138.26	GO:0005160; transforming growth factor beta receptor binding; Molecular Function::GO:0016049; cell growth; Biological Process::GO:0043531; ADP binding; Molecular Function	Putative disease resistance RPP13-like protein 2 OS=Arabidopsis thaliana GN=RPP13L2 PE=3 SV=1
PtO_2198.18	GO:0005164; tumor necrosis factor receptor binding; Molecular Function::GO:0005515; protein binding; Molecular Function::GO:0006955; immune response; Biological Process::GO:0016020; membrane; Cellular Component	F-box/LRR-repeat protein At3g26922 OS=Arabidopsis thaliana GN=At3g26922 PE=2 SV=2
PtF_37.15	GO:0005164; tumor necrosis factor receptor binding; Molecular Function::GO:0006955; immune response; Biological Process::GO:0016020; membrane; Cellular Component	NA
PtO_1091.2	GO:0005164; tumor necrosis factor receptor binding; Molecular Function::GO:0006955; immune response; Biological Process::GO:0016020; membrane; Cellular Component	NA
PtF_511.47	GO:0005164; tumor necrosis factor receptor binding; Molecular Function::GO:0006955; immune response; Biological Process::GO:0016020; membrane; Cellular Component	NA
PtO_1357.4	GO:0005164; tumor necrosis factor receptor binding; Molecular Function::GO:0006955; immune response; Biological Process::GO:0016020; membrane; Cellular Component	NA
PtO_2285.2	GO:0005179; hormone activity; Molecular Function::GO:0005576; extracellular region; Cellular Component	14 kDa proline-rich protein DC2.15 OS=Daucus carota PE=2 SV=1
PtO_2171.3	GO:0005179; hormone activity; Molecular Function::GO:0005576; extracellular region; Cellular Component	NA
PtF_497.37	GO:0005179; hormone activity; Molecular Function::GO:0005576; extracellular region; Cellular Component	NA
PtF_58.46	GO:0005179; hormone activity; Molecular Function::GO:0005576; extracellular region; Cellular Component	NA
PtF_34.69	GO:0005179; hormone activity; Molecular Function::GO:0005576; extracellular region; Cellular Component::GO:0006633; fatty acid biosynthetic process; Biological Process::GO:0008610; lipid biosynthetic process; Biological Process::GO:0016020; membrane; Cellular Component::GO:0016747; transferase activity, transferring acyl groups other than amino-acyl groups; Molecular Function	3-ketoacyl-CoA synthase 12 OS=Arabidopsis thaliana GN=KCS12 PE=2 SV=1
PtF_301.113	GO:0005179; hormone activity; Molecular Function::GO:0005576; extracellular region; Cellular Component::GO:0007165; signal transduction; Biological Process::GO:0043531; ADP binding; Molecular Function	Putative disease resistance protein At1g58400 OS=Arabidopsis thaliana GN=At1g58400 PE=3 SV=1
PtO_2436.1	GO:0005179; hormone activity; Molecular Function::GO:0005576; extracellular region; Cellular Component::GO:0043531; ADP binding; Molecular Function	Disease resistance protein RPM1 OS=Arabidopsis thaliana GN=RPM1 PE=1 SV=1
PtF_146.130	GO:0005184; neuropeptide hormone activity; Molecular Function	IgA FC receptor OS=Streptococcus agalactiae GN=bag PE=1 SV=1
PtF_30.89	GO:0005184; neuropeptide hormone activity; Molecular Function	NA
PtO_1067.57	GO:0005184; neuropeptide hormone activity; Molecular Function	NA
PtO_568.1	GO:0005198; structural molecule activity; Molecular Function	NA
PtO_2319.1	GO:0005198; structural molecule activity; Molecular Function	TPD1 protein homolog 1B OS=Oryza sativa subsp. japonica GN=TDL1B PE=2 SV=1
PtO_749.11	GO:0005198; structural molecule activity; Molecular Function::GO:0005200; structural constituent of cytoskeleton; Molecular Function::GO:0005515; protein binding; Molecular Function::GO:0005525; GTP binding; Molecular Function::GO:0005874; microtubule; Cellular Component::GO:0019028; viral capsid; Cellular Component	Protein argonaute 1C OS=Oryza sativa subsp. japonica GN=AGO1C PE=2 SV=1
PtF_62.100	GO:0005198; structural molecule activity; Molecular Function::GO:0005506; iron ion binding; Molecular Function::GO:0005833; hemoglobin complex; Cellular Component::GO:0015671; oxygen transport; Biological Process::GO:0019028; viral capsid; Cellular Component::GO:0019825; oxygen binding; Molecular Function::GO:0020037; heme binding; Molecular Function	NA
PtO_1238.12	GO:0005198; structural molecule activity; Molecular Function::GO:0005515; protein binding; Molecular Function::GO:0007155; cell adhesion; Biological Process::GO:0015629; actin cytoskeleton; Cellular Component	Protein argonaute 14 OS=Oryza sativa subsp. japonica GN=AGO14 PE=2 SV=1
PtO_563.21	GO:0005198; structural molecule activity; Molecular Function::GO:0005515; protein binding; Molecular Function::GO:0009279; cell outer membrane; Cellular Component::GO:0016021; integral to membrane; Cellular Component	NA
PtO_892.41	GO:0005198; structural molecule activity; Molecular Function::GO:0005515; protein binding; Molecular Function::GO:0019028; viral capsid; Cellular Component	F-box/LRR-repeat protein At2g43260 OS=Arabidopsis thaliana GN=At2g43260 PE=2 SV=1
PtO_1616.3	GO:0005198; structural molecule activity; Molecular Function::GO:0005576; extracellular region; Cellular Component::GO:0009405; pathogenesis; Biological Process::GO:0043531; ADP binding; Molecular Function	Disease resistance protein RPM1 OS=Arabidopsis thaliana GN=RPM1 PE=1 SV=1
PtO_1950.18	GO:0005198; structural molecule activity; Molecular Function::GO:0005923; tight junction; Cellular Component	DnaJ homolog subfamily B member 14 OS=Xenopus laevis GN=dnajb14 PE=2 SV=1
PtF_364.28	GO:0005198; structural molecule activity; Molecular Function::GO:0005923; tight junction; Cellular Component	NA
PtF_379.35	GO:0005198; structural molecule activity; Molecular Function::GO:0005923; tight junction; Cellular Component	NA
PtF_193.19	GO:0005198; structural molecule activity; Molecular Function::GO:0005923; tight junction; Cellular Component	Probable helicase MAGATAMA 3 OS=Arabidopsis thaliana GN=MAA3 PE=2 SV=1
PtF_248.63	GO:0005198; structural molecule activity; Molecular Function::GO:0005923; tight junction; Cellular Component	Uncharacterized protein At2g29880 OS=Arabidopsis thaliana GN=At2g29880 PE=2 SV=1
PtO_1907.7	GO:0005198; structural molecule activity; Molecular Function::GO:0005923; tight junction; Cellular Component::GO:0016020; membrane; Cellular Component	NA
PtO_691.37	GO:0005198; structural molecule activity; Molecular Function::GO:0005923; tight junction; Cellular Component::GO:0016020; membrane; Cellular Component	NA
PtO_691.39	GO:0005198; structural molecule activity; Molecular Function::GO:0005923; tight junction; Cellular Component::GO:0016020; membrane; Cellular Component	NA
PtF_285.44	GO:0005198; structural molecule activity; Molecular Function::GO:0005923; tight junction; Cellular Component::GO:0055085; transmembrane transport; Biological Process	Probable metal-nicotianamine transporter YSL13 OS=Oryza sativa subsp. japonica GN=YSL13 PE=2 SV=2
PtF_364.26	GO:0005198; structural molecule activity; Molecular Function::GO:0007155; cell adhesion; Biological Process::GO:0015629; actin cytoskeleton; Cellular Component	NA
PtO_715.18	GO:0005198; structural molecule activity; Molecular Function::GO:0007155; cell adhesion; Biological Process::GO:0015629; actin cytoskeleton; Cellular Component	NA
PtF_200.16	GO:0005198; structural molecule activity; Molecular Function::GO:0007155; cell adhesion; Biological Process::GO:0015629; actin cytoskeleton; Cellular Component	NA
PtF_286.12	GO:0005198; structural molecule activity; Molecular Function::GO:0007155; cell adhesion; Biological Process::GO:0015629; actin cytoskeleton; Cellular Component	NA
PtF_233.105	GO:0005198; structural molecule activity; Molecular Function::GO:0007155; cell adhesion; Biological Process::GO:0015629; actin cytoskeleton; Cellular Component	NA
PtF_264.29	GO:0005198; structural molecule activity; Molecular Function::GO:0007155; cell adhesion; Biological Process::GO:0015629; actin cytoskeleton; Cellular Component	NA
PtF_498.10	GO:0005198; structural molecule activity; Molecular Function::GO:0007155; cell adhesion; Biological Process::GO:0015629; actin cytoskeleton; Cellular Component	NA
PtO_1604.18	GO:0005198; structural molecule activity; Molecular Function::GO:0007155; cell adhesion; Biological Process::GO:0015629; actin cytoskeleton; Cellular Component	NA
PtF_433.8	GO:0005198; structural molecule activity; Molecular Function::GO:0007155; cell adhesion; Biological Process::GO:0015629; actin cytoskeleton; Cellular Component::GO:0043531; ADP binding; Molecular Function::GO:0045296; cadherin binding; Molecular Function	Putative disease resistance protein RGA1 OS=Solanum bulbocastanum GN=RGA1 PE=2 SV=2
PtF_121.43	GO:0005198; structural molecule activity; Molecular Function::GO:0007155; cell adhesion; Biological Process::GO:0015629; actin cytoskeleton; Cellular Component::GO:0045296; cadherin binding; Molecular Function	NA
PtO_1454.40	GO:0005198; structural molecule activity; Molecular Function::GO:0007155; cell adhesion; Biological Process::GO:0015629; actin cytoskeleton; Cellular Component::GO:0045296; cadherin binding; Molecular Function	NA
PtO_820.105	GO:0005198; structural molecule activity; Molecular Function::GO:0007155; cell adhesion; Biological Process::GO:0015629; actin cytoskeleton; Cellular Component::GO:0045296; cadherin binding; Molecular Function	NA
PtF_523.395	GO:0005198; structural molecule activity; Molecular Function::GO:0007155; cell adhesion; Biological Process::GO:0015629; actin cytoskeleton; Cellular Component::GO:0045296; cadherin binding; Molecular Function	Probable helicase MAGATAMA 3 OS=Arabidopsis thaliana GN=MAA3 PE=2 SV=1
PtO_1388.9	GO:0005198; structural molecule activity; Molecular Function::GO:0009424; bacterial-type flagellum hook; Cellular Component::GO:0044780; bacterial-type flagellum assembly; Biological Process	NA
PtO_2095.51	GO:0005198; structural molecule activity; Molecular Function::GO:0016021; integral to membrane; Cellular Component::GO:0019028; viral capsid; Cellular Component	NA
PtO_1208.15	GO:0005198; structural molecule activity; Molecular Function::GO:0016779; nucleotidyltransferase activity; Molecular Function::GO:0016831; carboxy-lyase activity; Molecular Function::GO:0019028; viral capsid; Cellular Component::GO:0019752; carboxylic acid metabolic process; Biological Process::GO:0030170; pyridoxal phosphate binding; Molecular Function	Tyrosine/DOPA decarboxylase 5 OS=Papaver somniferum GN=TYDC5 PE=2 SV=1
PtF_233.12	GO:0005198; structural molecule activity; Molecular Function::GO:0019028; viral capsid; Cellular Component	Major pollen allergen Hol l 1 OS=Holcus lanatus PE=1 SV=1
PtF_342.92	GO:0005198; structural molecule activity; Molecular Function::GO:0019028; viral capsid; Cellular Component	Major pollen allergen Hol l 1 OS=Holcus lanatus PE=1 SV=1
PtO_1466.27	GO:0005198; structural molecule activity; Molecular Function::GO:0019028; viral capsid; Cellular Component	NA
PtF_342.7	GO:0005198; structural molecule activity; Molecular Function::GO:0019028; viral capsid; Cellular Component	NA
PtO_617.41	GO:0005198; structural molecule activity; Molecular Function::GO:0019028; viral capsid; Cellular Component::GO:0030410; nicotianamine synthase activity; Molecular Function::GO:0030418; nicotianamine biosynthetic process; Biological Process	Probable nicotianamine synthase 6 OS=Hordeum vulgare GN=NAS6 PE=2 SV=1
PtF_228.48	GO:0005198; structural molecule activity; Molecular Function::GO:0045735; nutrient reservoir activity; Molecular Function	12S seed storage globulin 1 OS=Avena sativa PE=2 SV=1
PtF_228.52	GO:0005198; structural molecule activity; Molecular Function::GO:0045735; nutrient reservoir activity; Molecular Function	12S seed storage globulin 2 OS=Avena sativa PE=3 SV=1
PtO_705.28	GO:0005199; structural constituent of cell wall; Molecular Function	NA
PtO_1091.80	GO:0005199; structural constituent of cell wall; Molecular Function::GO:0005515; protein binding; Molecular Function::GO:0009274; peptidoglycan-based cell wall; Cellular Component::GO:0030115; S-layer; Cellular Component	Protein argonaute 1B OS=Oryza sativa subsp. japonica GN=AGO1B PE=2 SV=3
PtF_22.15_PtF_22.16	GO:0005199; structural constituent of cell wall; Molecular Function::GO:0005515; protein binding; Molecular Function::GO:0009274; peptidoglycan-based cell wall; Cellular Component::GO:0030115; S-layer; Cellular Component	Putative F-box/LRR-repeat protein At3g49150 OS=Arabidopsis thaliana GN=At3g49150 PE=4 SV=2
PtO_2489.24	GO:0005200; structural constituent of cytoskeleton; Molecular Function	NA
PtO_1431.2	GO:0005200; structural constituent of cytoskeleton; Molecular Function	NA
PtO_1850.100	GO:0005200; structural constituent of cytoskeleton; Molecular Function::GO:0005525; GTP binding; Molecular Function::GO:0005874; microtubule; Cellular Component	Disease resistance protein RGA2 OS=Solanum bulbocastanum GN=RGA2 PE=1 SV=1
PtO_2203.14	GO:0005200; structural constituent of cytoskeleton; Molecular Function::GO:0005525; GTP binding; Molecular Function::GO:0005874; microtubule; Cellular Component	NA
PtO_1284.29	GO:0005200; structural constituent of cytoskeleton; Molecular Function::GO:0005525; GTP binding; Molecular Function::GO:0005874; microtubule; Cellular Component	NA
PtO_1863.7	GO:0005200; structural constituent of cytoskeleton; Molecular Function::GO:0005525; GTP binding; Molecular Function::GO:0005874; microtubule; Cellular Component::GO:0006633; fatty acid biosynthetic process; Biological Process::GO:0008610; lipid biosynthetic process; Biological Process::GO:0016020; membrane; Cellular Component::GO:0016747; transferase activity, transferring acyl groups other than …	3-ketoacyl-CoA synthase 1 OS=Arabidopsis thaliana GN=KCS1 PE=2 SV=1
PtO_1637.22	GO:0005200; structural constituent of cytoskeleton; Molecular Function::GO:0005525; GTP binding; Molecular Function::GO:0005874; microtubule; Cellular Component::GO:0016747; transferase activity, transferring acyl groups other than amino-acyl groups; Molecular Function	Uncharacterized acetyltransferase At3g50280 OS=Arabidopsis thaliana GN=At3g50280 PE=3 SV=1
PtF_375.133	GO:0005200; structural constituent of cytoskeleton; Molecular Function::GO:0005525; GTP binding; Molecular Function::GO:0005874; microtubule; Cellular Component::GO:0043565; sequence-specific DNA binding; Molecular Function	NA
PtO_2368.6	GO:0005200; structural constituent of cytoskeleton; Molecular Function::GO:0043531; ADP binding; Molecular Function	Disease resistance protein RPM1 OS=Arabidopsis thaliana GN=RPM1 PE=1 SV=1
PtO_1682.31	GO:0005200; structural constituent of cytoskeleton; Molecular Function::GO:0043531; ADP binding; Molecular Function	Disease resistance protein RPP13 OS=Arabidopsis thaliana GN=RPP13 PE=2 SV=2
PtF_90.154	GO:0005200; structural constituent of cytoskeleton; Molecular Function::GO:0045735; nutrient reservoir activity; Molecular Function	12S seed storage globulin 2 OS=Avena sativa PE=3 SV=1
PtF_160.62	GO:0005201; extracellular matrix structural constituent; Molecular Function::GO:0048544; recognition of pollen; Biological Process	Putative receptor protein kinase ZmPK1 OS=Zea mays GN=PK1 PE=2 SV=2
PtO_2377.13	GO:0005215; transporter activity; Molecular Function::GO:0005515; protein binding; Molecular Function::GO:0006810; transport; Biological Process::GO:0016020; membrane; Cellular Component::GO:0055085; transmembrane transport; Biological Process	Iron-phytosiderophore transporter YSL15 OS=Oryza sativa subsp. japonica GN=YSL15 PE=2 SV=1
PtF_30.101	GO:0005215; transporter activity; Molecular Function::GO:0005622; intracellular; Cellular Component::GO:0006810; transport; Biological Process::GO:0043531; ADP binding; Molecular Function	Putative disease resistance protein At3g14460 OS=Arabidopsis thaliana GN=At3g14460 PE=3 SV=1
PtF_59.29	GO:0005215; transporter activity; Molecular Function::GO:0005886; plasma membrane; Cellular Component	NA
PtO_1988.57	GO:0005215; transporter activity; Molecular Function::GO:0005886; plasma membrane; Cellular Component::GO:0055085; transmembrane transport; Biological Process	Probable metal-nicotianamine transporter YSL14 OS=Oryza sativa subsp. japonica GN=YSL14 PE=2 SV=1
PtF_476.34	GO:0005215; transporter activity; Molecular Function::GO:0006629; lipid metabolic process; Biological Process::GO:0006810; transport; Biological Process	NA
PtO_1850.99	GO:0005215; transporter activity; Molecular Function::GO:0006810; transport; Biological Process::GO:0015095; magnesium ion transmembrane transporter activity; Molecular Function::GO:0015693; magnesium ion transport; Biological Process::GO:0016020; membrane; Cellular Component	Magnesium transporter MRS2-B OS=Oryza sativa subsp. japonica GN=MRS2-B PE=2 SV=1
PtF_351.3	GO:0005216; ion channel activity; Molecular Function::GO:0005249; voltage-gated potassium channel activity; Molecular Function::GO:0006811; ion transport; Biological Process::GO:0006813; potassium ion transport; Biological Process::GO:0016020; membrane; Cellular Component::GO:0055085; transmembrane transport; Biological Process	Probable cyclic nucleotide-gated ion channel 14 OS=Arabidopsis thaliana GN=CNGC14 PE=2 SV=2
PtO_2402.8	GO:0005216; ion channel activity; Molecular Function::GO:0005249; voltage-gated potassium channel activity; Molecular Function::GO:0006811; ion transport; Biological Process::GO:0006813; potassium ion transport; Biological Process::GO:0016020; membrane; Cellular Component::GO:0055085; transmembrane transport; Biological Process	Probable cyclic nucleotide-gated ion channel 17 OS=Arabidopsis thaliana GN=CNGC17 PE=2 SV=1
PtO_566.7	GO:0005216; ion channel activity; Molecular Function::GO:0005249; voltage-gated potassium channel activity; Molecular Function::GO:0006811; ion transport; Biological Process::GO:0006813; potassium ion transport; Biological Process::GO:0016020; membrane; Cellular Component::GO:0055085; transmembrane transport; Biological Process	Putative cyclic nucleotide-gated ion channel 15 OS=Arabidopsis thaliana GN=CNGC15 PE=3 SV=1
PtF_103.10	GO:0005216; ion channel activity; Molecular Function::GO:0005506; iron ion binding; Molecular Function::GO:0006811; ion transport; Biological Process::GO:0016020; membrane; Cellular Component::GO:0016712; oxidoreductase activity, acting on paired donors, with incorporation or reduction of molecular oxygen, reduced flavin or flavoprotein as one donor, and incorporation of one atom of oxygen; Molec…	Cyclic nucleotide-gated ion channel 1 OS=Arabidopsis thaliana GN=CNGC1 PE=1 SV=1
PtF_509.39	GO:0005216; ion channel activity; Molecular Function::GO:0005515; protein binding; Molecular Function::GO:0006811; ion transport; Biological Process::GO:0007155; cell adhesion; Biological Process::GO:0016020; membrane; Cellular Component::GO:0055085; transmembrane transport; Biological Process	Putative cyclic nucleotide-gated ion channel 8 OS=Arabidopsis thaliana GN=CNGC8 PE=3 SV=2
PtF_301.100_PtF_301.101	GO:0005216; ion channel activity; Molecular Function::GO:0005515; protein binding; Molecular Function::GO:0006811; ion transport; Biological Process::GO:0015078; hydrogen ion transmembrane transporter activity; Molecular Function::GO:0015986; ATP synthesis coupled proton transport; Biological Process::GO:0016020; membrane; Cellular Component::GO:0045263; proton-transporting ATP synthase complex, …	Probable cyclic nucleotide-gated ion channel 17 OS=Arabidopsis thaliana GN=CNGC17 PE=2 SV=1
PtF_205.72	GO:0005216; ion channel activity; Molecular Function::GO:0005515; protein binding; Molecular Function::GO:0006811; ion transport; Biological Process::GO:0016020; membrane; Cellular Component::GO:0042891; antibiotic transport; Biological Process::GO:0055085; transmembrane transport; Biological Process	Putative cyclic nucleotide-gated ion channel 7 OS=Arabidopsis thaliana GN=CNGC7 PE=3 SV=1
PtO_1952.48	GO:0005216; ion channel activity; Molecular Function::GO:0006811; ion transport; Biological Process::GO:0007186; G-protein coupled receptor signaling pathway; Biological Process::GO:0016020; membrane; Cellular Component::GO:0016021; integral to membrane; Cellular Component::GO:0055085; transmembrane transport; Biological Process	Cyclic nucleotide-gated ion channel 1 OS=Arabidopsis thaliana GN=CNGC1 PE=1 SV=1
PtF_170.258	GO:0005216; ion channel activity; Molecular Function::GO:0006811; ion transport; Biological Process::GO:0016020; membrane; Cellular Component::GO:0016539; intein-mediated protein splicing; Biological Process::GO:0055085; transmembrane transport; Biological Process	Probable metal-nicotianamine transporter YSL6 OS=Oryza sativa subsp. japonica GN=YSL6 PE=2 SV=1
PtF_453.141	GO:0005216; ion channel activity; Molecular Function::GO:0006811; ion transport; Biological Process::GO:0016020; membrane; Cellular Component::GO:0045735; nutrient reservoir activity; Molecular Function::GO:0055085; transmembrane transport; Biological Process	Probable cyclic nucleotide-gated ion channel 14 OS=Arabidopsis thaliana GN=CNGC14 PE=2 SV=2
PtF_342.50	GO:0005216; ion channel activity; Molecular Function::GO:0006811; ion transport; Biological Process::GO:0016020; membrane; Cellular Component::GO:0055085; transmembrane transport; Biological Process	Probable cyclic nucleotide-gated ion channel 5 OS=Arabidopsis thaliana GN=CNGC5 PE=2 SV=1
PtO_2629.49	GO:0005216; ion channel activity; Molecular Function::GO:0006811; ion transport; Biological Process::GO:0016020; membrane; Cellular Component::GO:0055085; transmembrane transport; Biological Process	Putative cyclic nucleotide-gated ion channel 15 OS=Arabidopsis thaliana GN=CNGC15 PE=3 SV=1
PtF_172.80	GO:0005220; inositol 1,4,5-trisphosphate-sensitive calcium-release channel activity; Molecular Function::GO:0005783; endoplasmic reticulum; Cellular Component::GO:0006816; calcium ion transport; Biological Process::GO:0016020; membrane; Cellular Component	Putative disease resistance protein RGA1 OS=Solanum bulbocastanum GN=RGA1 PE=2 SV=2
PtO_967.7	GO:0005220; inositol 1,4,5-trisphosphate-sensitive calcium-release channel activity; Molecular Function::GO:0005783; endoplasmic reticulum; Cellular Component::GO:0006816; calcium ion transport; Biological Process::GO:0016020; membrane; Cellular Component::GO:0043531; ADP binding; Molecular Function	Putative disease resistance protein RGA3 OS=Solanum bulbocastanum GN=RGA3 PE=2 SV=2
PtF_11.111	GO:0005245; voltage-gated calcium channel activity; Molecular Function::GO:0005509; calcium ion binding; Molecular Function::GO:0005515; protein binding; Molecular Function::GO:0005891; voltage-gated calcium channel complex; Cellular Component::GO:0007156; homophilic cell adhesion; Biological Process::GO:0016020; membrane; Cellular Component::GO:0070588; calcium ion transmembrane transport; Biolo…	NA
PtO_1558.17	GO:0005245; voltage-gated calcium channel activity; Molecular Function::GO:0005515; protein binding; Molecular Function::GO:0005891; voltage-gated calcium channel complex; Cellular Component::GO:0070588; calcium ion transmembrane transport; Biological Process	Disease resistance protein RGA2 OS=Solanum bulbocastanum GN=RGA2 PE=1 SV=1
PtF_403.42	GO:0005245; voltage-gated calcium channel activity; Molecular Function::GO:0005891; voltage-gated calcium channel complex; Cellular Component::GO:0006508; proteolysis; Biological Process::GO:0008234; cysteine-type peptidase activity; Molecular Function::GO:0070588; calcium ion transmembrane transport; Biological Process	Ubiquitin-like-specific protease 1A OS=Arabidopsis thaliana GN=ULP1A PE=2 SV=2
PtO_861.5	GO:0005245; voltage-gated calcium channel activity; Molecular Function::GO:0005891; voltage-gated calcium channel complex; Cellular Component::GO:0008270; zinc ion binding; Molecular Function::GO:0070588; calcium ion transmembrane transport; Biological Process	NA
PtF_30.14.4	GO:0005245; voltage-gated calcium channel activity; Molecular Function::GO:0005891; voltage-gated calcium channel complex; Cellular Component::GO:0043531; ADP binding; Molecular Function::GO:0070588; calcium ion transmembrane transport; Biological Process	Putative disease resistance protein At1g50180 OS=Arabidopsis thaliana GN=At1g50180 PE=3 SV=2
PtF_215.18	GO:0005245; voltage-gated calcium channel activity; Molecular Function::GO:0005891; voltage-gated calcium channel complex; Cellular Component::GO:0043531; ADP binding; Molecular Function::GO:0070588; calcium ion transmembrane transport; Biological Process	Putative disease resistance protein RGA1 OS=Solanum bulbocastanum GN=RGA1 PE=2 SV=2
PtF_342.93	GO:0005245; voltage-gated calcium channel activity; Molecular Function::GO:0005891; voltage-gated calcium channel complex; Cellular Component::GO:0070588; calcium ion transmembrane transport; Biological Process	Major pollen allergen Hol l 1 OS=Holcus lanatus PE=1 SV=1
PtF_148.135	GO:0005245; voltage-gated calcium channel activity; Molecular Function::GO:0005891; voltage-gated calcium channel complex; Cellular Component::GO:0070588; calcium ion transmembrane transport; Biological Process	NA
PtF_429.41	GO:0005245; voltage-gated calcium channel activity; Molecular Function::GO:0005891; voltage-gated calcium channel complex; Cellular Component::GO:0070588; calcium ion transmembrane transport; Biological Process	NA
PtO_1374.5	GO:0005245; voltage-gated calcium channel activity; Molecular Function::GO:0005891; voltage-gated calcium channel complex; Cellular Component::GO:0070588; calcium ion transmembrane transport; Biological Process	NA
PtF_412.17	GO:0005245; voltage-gated calcium channel activity; Molecular Function::GO:0005891; voltage-gated calcium channel complex; Cellular Component::GO:0070588; calcium ion transmembrane transport; Biological Process	NA
PtO_2260.21	GO:0005245; voltage-gated calcium channel activity; Molecular Function::GO:0005891; voltage-gated calcium channel complex; Cellular Component::GO:0070588; calcium ion transmembrane transport; Biological Process	NA
PtF_2.49	GO:0005245; voltage-gated calcium channel activity; Molecular Function::GO:0005891; voltage-gated calcium channel complex; Cellular Component::GO:0070588; calcium ion transmembrane transport; Biological Process	NA
PtF_534.25	GO:0005247; voltage-gated chloride channel activity; Molecular Function::GO:0006633; fatty acid biosynthetic process; Biological Process::GO:0006821; chloride transport; Biological Process::GO:0008610; lipid biosynthetic process; Biological Process::GO:0016020; membrane; Cellular Component::GO:0016747; transferase activity, transferring acyl groups other than amino-acyl groups; Molecular Function	3-ketoacyl-CoA synthase 6 OS=Arabidopsis thaliana GN=CUT1 PE=1 SV=1
PtF_173.27	GO:0005247; voltage-gated chloride channel activity; Molecular Function::GO:0006821; chloride transport; Biological Process::GO:0016020; membrane; Cellular Component::GO:0030410; nicotianamine synthase activity; Molecular Function::GO:0030418; nicotianamine biosynthetic process; Biological Process	Probable nicotianamine synthase 6 OS=Hordeum vulgare GN=NAS6 PE=2 SV=1
PtF_409.2	GO:0005262; calcium channel activity; Molecular Function::GO:0005509; calcium ion binding; Molecular Function::GO:0007156; homophilic cell adhesion; Biological Process::GO:0016020; membrane; Cellular Component::GO:0016021; integral to membrane; Cellular Component::GO:0045735; nutrient reservoir activity; Molecular Function::GO:0070588; calcium ion transmembrane transport; Biological Process	12S seed storage globulin 1 OS=Avena sativa PE=2 SV=1
PtF_376.10	GO:0005262; calcium channel activity; Molecular Function::GO:0005515; protein binding; Molecular Function::GO:0006816; calcium ion transport; Biological Process::GO:0016021; integral to membrane; Cellular Component	Putative F-box protein At1g53370 OS=Arabidopsis thaliana GN=At1g53370 PE=3 SV=2
PtO_2110.12	GO:0005267; potassium channel activity; Molecular Function::GO:0016020; membrane; Cellular Component::GO:0042742; defense response to bacterium; Biological Process::GO:0050832; defense response to fungus; Biological Process::GO:0071805; potassium ion transmembrane transport; Biological Process	Putative ripening-related protein 6 OS=Oryza sativa subsp. japonica GN=Os10g0489301 PE=3 SV=1
PtF_22.92	GO:0005267; potassium channel activity; Molecular Function::GO:0016020; membrane; Cellular Component::GO:0071805; potassium ion transmembrane transport; Biological Process	NA
PtF_279.54	GO:0005267; potassium channel activity; Molecular Function::GO:0016020; membrane; Cellular Component::GO:0071805; potassium ion transmembrane transport; Biological Process	NA
PtO_2190.11	GO:0005267; potassium channel activity; Molecular Function::GO:0016020; membrane; Cellular Component::GO:0071805; potassium ion transmembrane transport; Biological Process	NA
PtF_100.49	GO:0005283; sodium:amino acid symporter activity; Molecular Function::GO:0005887; integral to plasma membrane; Cellular Component::GO:0006836; neurotransmitter transport; Biological Process::GO:0016020; membrane; Cellular Component	NA
PtO_2441.15	GO:0005337; nucleoside transmembrane transporter activity; Molecular Function::GO:0006810; transport; Biological Process::GO:0016021; integral to membrane; Cellular Component	Periaxin OS=Rattus norvegicus GN=Prx PE=1 SV=2
PtO_2018.13	GO:0005337; nucleoside transmembrane transporter activity; Molecular Function::GO:0006810; transport; Biological Process::GO:0016021; integral to membrane; Cellular Component::GO:0016747; transferase activity, transferring acyl groups other than amino-acyl groups; Molecular Function	Uncharacterized acetyltransferase At3g50280 OS=Arabidopsis thaliana GN=At3g50280 PE=3 SV=1
PtO_1995.11	GO:0005337; nucleoside transmembrane transporter activity; Molecular Function::GO:0006810; transport; Biological Process::GO:0016021; integral to membrane; Cellular Component::GO:0016831; carboxy-lyase activity; Molecular Function::GO:0019752; carboxylic acid metabolic process; Biological Process::GO:0030170; pyridoxal phosphate binding; Molecular Function	Tyrosine/DOPA decarboxylase 5 OS=Papaver somniferum GN=TYDC5 PE=2 SV=1
PtO_882.28	GO:0005452; inorganic anion exchanger activity; Molecular Function::GO:0005515; protein binding; Molecular Function::GO:0006820; anion transport; Biological Process::GO:0008168; methyltransferase activity; Molecular Function::GO:0008171; O-methyltransferase activity; Molecular Function::GO:0016020; membrane; Cellular Component::GO:0046983; protein dimerization activity; Molecular Function	Tricetin 3',4',5'-O-trimethyltransferase OS=Triticum aestivum GN=OMT2 PE=1 SV=1
PtF_130.5	GO:0005452; inorganic anion exchanger activity; Molecular Function::GO:0005515; protein binding; Molecular Function::GO:0006820; anion transport; Biological Process::GO:0016020; membrane; Cellular Component	Probable LRR receptor-like serine/threonine-protein kinase At3g47570 OS=Arabidopsis thaliana GN=At3g47570 PE=2 SV=1
PtF_85.76	GO:0005452; inorganic anion exchanger activity; Molecular Function::GO:0006807; nitrogen compound metabolic process; Biological Process::GO:0006820; anion transport; Biological Process::GO:0016020; membrane; Cellular Component	Uncharacterized protein sll0103 OS=Synechocystis sp. (strain PCC 6803 / Kazusa) GN=sll0103 PE=3 SV=1
PtO_691.40	GO:0005452; inorganic anion exchanger activity; Molecular Function::GO:0006820; anion transport; Biological Process::GO:0016020; membrane; Cellular Component	NA
PtO_1071.5	GO:0005452; inorganic anion exchanger activity; Molecular Function::GO:0006820; anion transport; Biological Process::GO:0016020; membrane; Cellular Component	NA
PtF_113.32	GO:0005452; inorganic anion exchanger activity; Molecular Function::GO:0006820; anion transport; Biological Process::GO:0016020; membrane; Cellular Component	NA
PtO_2500.29	GO:0005452; inorganic anion exchanger activity; Molecular Function::GO:0006820; anion transport; Biological Process::GO:0016020; membrane; Cellular Component::GO:0043531; ADP binding; Molecular Function	Disease resistance protein RPM1 OS=Arabidopsis thaliana GN=RPM1 PE=1 SV=1
PtF_142.106	GO:0005452; inorganic anion exchanger activity; Molecular Function::GO:0006820; anion transport; Biological Process::GO:0016020; membrane; Cellular Component::GO:0043531; ADP binding; Molecular Function	Disease resistance protein RPP13 OS=Arabidopsis thaliana GN=RPP13 PE=2 SV=2
PtO_1029.5	GO:0005499; vitamin D binding; Molecular Function::GO:0005615; extracellular space; Cellular Component::GO:0035556; intracellular signal transduction; Biological Process::GO:0051180; vitamin transport; Biological Process::GO:0051183; vitamin transporter activity; Molecular Function	NA
PtF_185.21	GO:0005499; vitamin D binding; Molecular Function::GO:0005615; extracellular space; Cellular Component::GO:0051180; vitamin transport; Biological Process::GO:0051183; vitamin transporter activity; Molecular Function	NA
PtO_1417.29	GO:0005506; iron ion binding; Molecular Function::GO:0005515; protein binding; Molecular Function::GO:0016712; oxidoreductase activity, acting on paired donors, with incorporation or reduction of molecular oxygen, reduced flavin or flavoprotein as one donor, and incorporation of one atom of oxygen; Molecular Function::GO:0020037; heme binding; Molecular Function::GO:0055114; oxidation-reduction p…	Protein argonaute MEL1 OS=Oryza sativa subsp. japonica GN=MEL1 PE=2 SV=1
PtF_127.225	GO:0005506; iron ion binding; Molecular Function::GO:0005833; hemoglobin complex; Cellular Component::GO:0015671; oxygen transport; Biological Process::GO:0019825; oxygen binding; Molecular Function::GO:0020037; heme binding; Molecular Function	NA
PtO_691.29	GO:0005506; iron ion binding; Molecular Function::GO:0009055; electron carrier activity; Molecular Function::GO:0015979; photosynthesis; Biological Process::GO:0020037; heme binding; Molecular Function::GO:0031361; integral to thylakoid membrane; Cellular Component::GO:0045735; nutrient reservoir activity; Molecular Function	12S seed storage globulin 1 OS=Avena sativa PE=2 SV=1
PtF_91.66	GO:0005506; iron ion binding; Molecular Function::GO:0009055; electron carrier activity; Molecular Function::GO:0015979; photosynthesis; Biological Process::GO:0020037; heme binding; Molecular Function::GO:0031361; integral to thylakoid membrane; Cellular Component	NA
PtO_2359.12	GO:0005506; iron ion binding; Molecular Function::GO:0009055; electron carrier activity; Molecular Function::GO:0016705; oxidoreductase activity, acting on paired donors, with incorporation or reduction of molecular oxygen; Molecular Function::GO:0017148; negative regulation of translation; Biological Process::GO:0020037; heme binding; Molecular Function::GO:0030598; rRNA N-glycosylase activity; …	60 kDa jasmonate-induced protein OS=Hordeum vulgare PE=2 SV=1
PtO_659.15	GO:0005506; iron ion binding; Molecular Function::GO:0009055; electron carrier activity; Molecular Function::GO:0016705; oxidoreductase activity, acting on paired donors, with incorporation or reduction of molecular oxygen; Molecular Function::GO:0020037; heme binding; Molecular Function::GO:0055114; oxidation-reduction process; Biological Process	NA
PtO_1287.10	GO:0005506; iron ion binding; Molecular Function::GO:0009055; electron carrier activity; Molecular Function::GO:0016705; oxidoreductase activity, acting on paired donors, with incorporation or reduction of molecular oxygen; Molecular Function::GO:0020037; heme binding; Molecular Function::GO:0055114; oxidation-reduction process; Biological Process	Probable LRR receptor-like serine/threonine-protein kinase At1g51810 OS=Arabidopsis thaliana GN=At1g51810 PE=2 SV=1
PtO_845.7	GO:0005506; iron ion binding; Molecular Function::GO:0009055; electron carrier activity; Molecular Function::GO:0016705; oxidoreductase activity, acting on paired donors, with incorporation or reduction of molecular oxygen; Molecular Function::GO:0020037; heme binding; Molecular Function::GO:0055114; oxidation-reduction process; Biological Process	Uncharacterized ATP-dependent helicase C29A10.10c OS=Schizosaccharomyces pombe (strain 972 / ATCC 24843) GN=SPBC29A10.10c PE=3 SV=1
PtF_187.5	GO:0005506; iron ion binding; Molecular Function::GO:0010181; FMN binding; Molecular Function::GO:0055114; oxidation-reduction process; Biological Process	NA
PtO_2107.25	GO:0005506; iron ion binding; Molecular Function::GO:0010181; FMN binding; Molecular Function::GO:0055114; oxidation-reduction process; Biological Process	NA
PtF_304.32	GO:0005506; iron ion binding; Molecular Function::GO:0016491; oxidoreductase activity; Molecular Function::GO:0055114; oxidation-reduction process; Biological Process	NA
PtF_262.20	GO:0005506; iron ion binding; Molecular Function::GO:0016712; oxidoreductase activity, acting on paired donors, with incorporation or reduction of molecular oxygen, reduced flavin or flavoprotein as one donor, and incorporation of one atom of oxygen; Molecular Function::GO:0020037; heme binding; Molecular Function::GO:0055114; oxidation-reduction process; Biological Process	NA
PtF_218.57	GO:0005506; iron ion binding; Molecular Function::GO:0016712; oxidoreductase activity, acting on paired donors, with incorporation or reduction of molecular oxygen, reduced flavin or flavoprotein as one donor, and incorporation of one atom of oxygen; Molecular Function::GO:0020037; heme binding; Molecular Function::GO:0055085; transmembrane transport; Biological Process::GO:0055114; oxidation-red…	Probable metal-nicotianamine transporter YSL6 OS=Oryza sativa subsp. japonica GN=YSL6 PE=2 SV=1
PtO_1148.10	GO:0005509; calcium ion binding; Molecular Function	NA
PtO_2347.5	GO:0005509; calcium ion binding; Molecular Function	NA
PtF_140.83	GO:0005509; calcium ion binding; Molecular Function	Vacuolar-sorting receptor 6 OS=Arabidopsis thaliana GN=VSR6 PE=2 SV=3
PtO_642.37	GO:0005509; calcium ion binding; Molecular Function::GO:0005515; protein binding; Molecular Function::GO:0007156; homophilic cell adhesion; Biological Process::GO:0016020; membrane; Cellular Component	Uncharacterized protein sll0103 OS=Synechocystis sp. (strain PCC 6803 / Kazusa) GN=sll0103 PE=3 SV=1
PtO_1370.2	GO:0005509; calcium ion binding; Molecular Function::GO:0005515; protein binding; Molecular Function::GO:0016020; membrane; Cellular Component	LRR receptor-like serine/threonine-protein kinase EFR OS=Arabidopsis thaliana GN=EFR PE=1 SV=1
PtF_290.31	GO:0005509; calcium ion binding; Molecular Function::GO:0005520; insulin-like growth factor binding; Molecular Function::GO:0005576; extracellular region; Cellular Component	Vacuolar-sorting receptor 1 OS=Arabidopsis thaliana GN=VSR1 PE=1 SV=2
PtO_1986.21	GO:0005509; calcium ion binding; Molecular Function::GO:0005544; calcium-dependent phospholipid binding; Molecular Function::GO:0006508; proteolysis; Biological Process::GO:0008234; cysteine-type peptidase activity; Molecular Function	NA
PtF_226.27	GO:0005509; calcium ion binding; Molecular Function::GO:0005544; calcium-dependent phospholipid binding; Molecular Function::GO:0007010; cytoskeleton organization; Biological Process	NA
PtO_1028.43	GO:0005509; calcium ion binding; Molecular Function::GO:0005544; calcium-dependent phospholipid binding; Molecular Function::GO:0016491; oxidoreductase activity; Molecular Function::GO:0046872; metal ion binding; Molecular Function::GO:0055114; oxidation-reduction process; Biological Process	NA
PtO_1239.25	GO:0005509; calcium ion binding; Molecular Function::GO:0005544; calcium-dependent phospholipid binding; Molecular Function::GO:0043531; ADP binding; Molecular Function	Disease resistance protein RPM1 OS=Arabidopsis thaliana GN=RPM1 PE=1 SV=1
PtO_2497.21	GO:0005509; calcium ion binding; Molecular Function::GO:0005576; extracellular region; Cellular Component::GO:0006813; potassium ion transport; Biological Process::GO:0015467; G-protein activated inward rectifier potassium channel activity; Molecular Function::GO:0016020; membrane; Cellular Component	Probable helicase MAGATAMA 3 OS=Arabidopsis thaliana GN=MAA3 PE=2 SV=1
PtF_409.3	GO:0005509; calcium ion binding; Molecular Function::GO:0005576; extracellular region; Cellular Component::GO:0006826; iron ion transport; Biological Process::GO:0006879; cellular iron ion homeostasis; Biological Process::GO:0007156; homophilic cell adhesion; Biological Process::GO:0008199; ferric iron binding; Molecular Function::GO:0016020; membrane; Cellular Component::GO:0045735; nutrient res…	12S seed storage globulin 1 OS=Avena sativa PE=2 SV=1
PtF_102.27	GO:0005509; calcium ion binding; Molecular Function::GO:0005576; extracellular region; Cellular Component::GO:0006826; iron ion transport; Biological Process::GO:0006879; cellular iron ion homeostasis; Biological Process::GO:0007156; homophilic cell adhesion; Biological Process::GO:0008199; ferric iron binding; Molecular Function::GO:0016020; membrane; Cellular Component::GO:0045735; nutrient res…	12S seed storage globulin 1 OS=Avena sativa PE=2 SV=1
PtF_321.39	GO:0005509; calcium ion binding; Molecular Function::GO:0005576; extracellular region; Cellular Component::GO:0007217; tachykinin receptor signaling pathway; Biological Process	NA
PtF_79.46	GO:0005509; calcium ion binding; Molecular Function::GO:0005576; extracellular region; Cellular Component::GO:0007217; tachykinin receptor signaling pathway; Biological Process	NA
PtF_102.26	GO:0005509; calcium ion binding; Molecular Function::GO:0007155; cell adhesion; Biological Process::GO:0007156; homophilic cell adhesion; Biological Process::GO:0016020; membrane; Cellular Component::GO:0045735; nutrient reservoir activity; Molecular Function	12S seed storage globulin 1 OS=Avena sativa PE=2 SV=1
PtF_60.50	GO:0005509; calcium ion binding; Molecular Function::GO:0007156; homophilic cell adhesion; Biological Process::GO:0016020; membrane; Cellular Component	NA
PtF_102.29	GO:0005509; calcium ion binding; Molecular Function::GO:0007156; homophilic cell adhesion; Biological Process::GO:0016020; membrane; Cellular Component::GO:0045735; nutrient reservoir activity; Molecular Function	12S seed storage globulin 1 OS=Avena sativa PE=2 SV=1
PtO_643.5	GO:0005509; calcium ion binding; Molecular Function::GO:0007156; homophilic cell adhesion; Biological Process::GO:0016020; membrane; Cellular Component::GO:0045735; nutrient reservoir activity; Molecular Function	12S seed storage globulin 1 OS=Avena sativa PE=2 SV=1
PtF_102.25	GO:0005509; calcium ion binding; Molecular Function::GO:0007156; homophilic cell adhesion; Biological Process::GO:0016020; membrane; Cellular Component::GO:0045735; nutrient reservoir activity; Molecular Function	12S seed storage globulin 1 OS=Avena sativa PE=2 SV=1
PtO_2389.9	GO:0005509; calcium ion binding; Molecular Function::GO:0007156; homophilic cell adhesion; Biological Process::GO:0016020; membrane; Cellular Component::GO:0045735; nutrient reservoir activity; Molecular Function	12S seed storage globulin 1 OS=Avena sativa PE=2 SV=1
PtO_977.12	GO:0005509; calcium ion binding; Molecular Function::GO:0007156; homophilic cell adhesion; Biological Process::GO:0016020; membrane; Cellular Component::GO:0045735; nutrient reservoir activity; Molecular Function	12S seed storage globulin 1 OS=Avena sativa PE=2 SV=1
PtF_358.22	GO:0005509; calcium ion binding; Molecular Function::GO:0009405; pathogenesis; Biological Process::GO:0019835; cytolysis; Biological Process::GO:0019867; outer membrane; Cellular Component	Vacuolar-sorting receptor 1 OS=Arabidopsis thaliana GN=VSR1 PE=1 SV=2
PtO_1028.19	GO:0005509; calcium ion binding; Molecular Function::GO:0016020; membrane; Cellular Component	NA
PtF_388.63	GO:0005509; calcium ion binding; Molecular Function::GO:0046872; metal ion binding; Molecular Function	Vacuolar-sorting receptor 1 OS=Arabidopsis thaliana GN=VSR1 PE=1 SV=2
PtF_510.24	GO:0005515; protein binding; Molecular Function	Disease resistance protein RGA2 OS=Solanum bulbocastanum GN=RGA2 PE=1 SV=1
PtF_456.59	GO:0005515; protein binding; Molecular Function	F-box protein At1g80960 OS=Arabidopsis thaliana GN=At1g80960 PE=2 SV=3
PtF_170.256	GO:0005515; protein binding; Molecular Function	F-box protein At3g07870 OS=Arabidopsis thaliana GN=At3g07870 PE=2 SV=1
PtF_389.32	GO:0005515; protein binding; Molecular Function	F-box protein At5g65850 OS=Arabidopsis thaliana GN=At5g65850 PE=2 SV=1
PtF_117.89	GO:0005515; protein binding; Molecular Function	F-box/FBD/LRR-repeat protein At1g16930 OS=Arabidopsis thaliana GN=At1g16930 PE=2 SV=1
PtO_1703.13	GO:0005515; protein binding; Molecular Function	F-box/kelch-repeat protein At3g06240 OS=Arabidopsis thaliana GN=At3g06240 PE=2 SV=1
PtO_2571.31	GO:0005515; protein binding; Molecular Function	F-box/LRR-repeat protein 13 OS=Arabidopsis thaliana GN=FBL13 PE=2 SV=1
PtO_704.64	GO:0005515; protein binding; Molecular Function	F-box/LRR-repeat protein At3g26922 OS=Arabidopsis thaliana GN=At3g26922 PE=2 SV=2
PtO_820.77	GO:0005515; protein binding; Molecular Function	LRR receptor-like serine/threonine-protein kinase EFR OS=Arabidopsis thaliana GN=EFR PE=1 SV=1
PtO_2129.6	GO:0005515; protein binding; Molecular Function	LRR receptor-like serine/threonine-protein kinase FLS2 OS=Arabidopsis thaliana GN=FLS2 PE=1 SV=1
PtF_86.1	GO:0005515; protein binding; Molecular Function	LRR receptor-like serine/threonine-protein kinase FLS2 OS=Arabidopsis thaliana GN=FLS2 PE=1 SV=1
PtF_130.8	GO:0005515; protein binding; Molecular Function	LRR receptor-like serine/threonine-protein kinase GSO1 OS=Arabidopsis thaliana GN=GSO1 PE=2 SV=1
PtO_1680.23	GO:0005515; protein binding; Molecular Function	NA
PtF_428.35	GO:0005515; protein binding; Molecular Function	NA
PtF_465.29	GO:0005515; protein binding; Molecular Function	NA
PtF_209.60	GO:0005515; protein binding; Molecular Function	NA
PtO_2055.5	GO:0005515; protein binding; Molecular Function	NA
PtO_910.7	GO:0005515; protein binding; Molecular Function	Probable LRR receptor-like serine/threonine-protein kinase At3g47570 OS=Arabidopsis thaliana GN=At3g47570 PE=2 SV=1
PtO_1067.25	GO:0005515; protein binding; Molecular Function	Protein argonaute 1A OS=Oryza sativa subsp. japonica GN=AGO1A PE=2 SV=1
PtF_76.3	GO:0005515; protein binding; Molecular Function	Protein argonaute 1C OS=Oryza sativa subsp. japonica GN=AGO1C PE=2 SV=1
PtO_1897.48	GO:0005515; protein binding; Molecular Function	Putative F-box protein At1g47790 OS=Arabidopsis thaliana GN=At1g47790 PE=3 SV=1
PtO_1534.81	GO:0005515; protein binding; Molecular Function	Putative F-box protein At1g50870 OS=Arabidopsis thaliana GN=At1g50870 PE=4 SV=1
PtO_1531.4	GO:0005515; protein binding; Molecular Function::GO:0005518; collagen binding; Molecular Function::GO:0007155; cell adhesion; Biological Process::GO:0009405; pathogenesis; Biological Process::GO:0019867; outer membrane; Cellular Component	Protein argonaute PNH1 OS=Oryza sativa subsp. japonica GN=PHN1 PE=2 SV=1
PtF_54.21	GO:0005515; protein binding; Molecular Function::GO:0005525; GTP binding; Molecular Function::GO:0007049; cell cycle; Biological Process	NA
PtO_2032.1	GO:0005515; protein binding; Molecular Function::GO:0005576; extracellular region; Cellular Component::GO:0006807; nitrogen compound metabolic process; Biological Process::GO:0008083; growth factor activity; Molecular Function	TATA box-binding protein-associated factor RNA polymerase I subunit B OS=Oryza sativa subsp. indica GN=OsI_19584 PE=3 SV=1
[truncated: 667 more rows]
