# Supplementary material for: Comparative Genomics and Transcriptomics of the Extreme Halophyte Puccinellia tenuiflora Provides Insights Into Salinity Tolerance Differentiation Between Halophytes and Glycophytes
Source: Front Plant Sci. 2021 Apr 22;12:649001. doi: 10.3389/fpls.2021.649001 (PMC8100201; doi:10.3389/fpls.2021.649001)
Supplement: Supplementary Table 2 — Enriched GO terms in the GO enrichment analysis of the P. tenuiflora gene families that expanded during evolutionary history. [file Table_2.XLSX]

## Sheet: Table S2
GO_ID	GO_Term	GO_Class	P-value	Adjusted P-value
GO:0043167	ion binding	MF	1.16e-36	7.81e-35
GO:0005509	calcium ion binding	MF	0.000265797	0.0039451
GO:0016157	sucrose synthase activity	MF	4.87e-14	1.56e-12
GO:0045263	proton-transporting ATP synthase complex, coupling factor F(o)	CC	0.0013139	0.0149199
GO:0015467	G-protein activated inward rectifier potassium channel activity	MF	0.00351419	0.036397
GO:0043531	ADP binding	MF	8.2e-187	1.54e-183
GO:0032559	adenyl ribonucleotide binding	MF	7.47e-83	7.04e-80
GO:0004713	protein tyrosine kinase activity	MF	1.37e-71	6.46e-69
GO:0032555	purine ribonucleotide binding	MF	8.21e-71	3.1e-68
GO:0032553	ribonucleotide binding	MF	1.26e-70	3.97e-68
GO:0032550	purine ribonucleoside binding	MF	2.08e-70	4.89e-68
GO:0097367	carbohydrate derivative binding	MF	1.83e-69	3.14e-67
GO:0017076	purine nucleotide binding	MF	8.25e-69	1.3e-66
GO:0004527	exonuclease activity	MF	3.64e-67	5.28e-65
GO:0043168	anion binding	MF	3.18e-64	4.29e-62
GO:0000166	nucleotide binding	MF	8.61e-60	1.01e-57
GO:0036094	small molecule binding	MF	1.85e-58	2.05e-56
GO:0004672	protein kinase activity	MF	1.65e-55	1.73e-53
GO:0006468	protein phosphorylation	BP	7.73e-51	7.67e-49
GO:0008408	3'-5' exonuclease activity	MF	5.14e-47	4.85e-45
GO:0016310	phosphorylation	BP	1.1e-43	9.91e-42
GO:0016773	phosphotransferase activity, alcohol group as acceptor	MF	9.55e-43	8.18e-41
GO:0044703	multi-organism reproductive process	BP	3.12e-42	2.56e-40
GO:0016740	transferase activity	MF	8.38e-41	6.58e-39
GO:0016301	kinase activity	MF	9.23e-40	6.96e-38
GO:0097159	organic cyclic compound binding	MF	7.16e-38	5.19e-36
GO:1901363	heterocyclic compound binding	MF	1.3e-37	9.06e-36
GO:0072330	monocarboxylic acid biosynthetic process	BP	3.99e-35	2.44e-33
GO:0006464	cellular protein modification process	BP	4.02e-35	2.44e-33
GO:0043412	macromolecule modification	BP	9.99e-33	5.88e-31
GO:0044706	multi-multicellular organism process	BP	2.25e-32	1.29e-30
GO:0048544	recognition of pollen	BP	6.92e-32	3.52e-30
GO:0016772	transferase activity, transferring phosphorus-containing groups	MF	3.71e-30	1.84e-28
GO:0004518	nuclease activity	MF	2.12e-29	1.02e-27
GO:0005524	ATP binding	MF	5.14e-29	2.42e-27
GO:0006796	phosphate-containing compound metabolic process	BP	5.89e-28	2.71e-26
GO:0006633	fatty acid biosynthetic process	BP	1.5e-26	6.57e-25
GO:0000148	1,3-beta-D-glucan synthase complex	CC	4.85e-26	1.99e-24
GO:0006075	(1->3)-beta-D-glucan biosynthetic process	BP	4.85e-26	1.99e-24
GO:0022414	reproductive process	BP	2.23e-24	8.95e-23
GO:0035639	purine ribonucleoside triphosphate binding	MF	1.37e-23	5.38e-22
GO:0003843	1,3-beta-D-glucan synthase activity	MF	1.45e-21	5.59e-20
GO:0035251	UDP-glucosyltransferase activity	MF	2.37e-21	8.93e-20
GO:0046527	glucosyltransferase activity	MF	1.06e-20	3.85e-19
GO:0005488	binding	MF	3.26e-18	1.14e-16
GO:0046394	carboxylic acid biosynthetic process	BP	3.8e-15	1.28e-13
GO:0016747	transferase activity, transferring acyl groups other than amino-acyl groups	MF	8.09e-15	2.68e-13
GO:0016746	transferase activity, transferring acyl groups	MF	3.71e-14	1.2e-12
GO:0044283	small molecule biosynthetic process	BP	1.13e-13	3.55e-12
GO:0044267	cellular protein metabolic process	BP	5.67e-12	1.75e-10
GO:0005985	sucrose metabolic process	BP	1.22e-11	3.66e-10
GO:0004478	methionine adenosyltransferase activity	MF	2.25e-11	6.43e-10
GO:0006556	S-adenosylmethionine biosynthetic process	BP	2.25e-11	6.43e-10
GO:0008610	lipid biosynthetic process	BP	2.52e-11	7.08e-10
GO:0051704	multi-organism process	BP	4.73e-11	1.31e-09
GO:0044255	cellular lipid metabolic process	BP	9.36e-11	2.56e-09
GO:0051273	beta-glucan metabolic process	BP	6.8e-10	1.83e-08
GO:0032787	monocarboxylic acid metabolic process	BP	1.33e-09	3.54e-08
GO:0044711	single-organism biosynthetic process	BP	1.56e-09	4.08e-08
GO:0033692	cellular polysaccharide biosynthetic process	BP	2.53e-09	6.45e-08
GO:0009250	glucan biosynthetic process	BP	1.33e-08	3.33e-07
GO:0044262	cellular carbohydrate metabolic process	BP	2.93e-08	7.26e-07
GO:0016765	transferase activity, transferring alkyl or aryl (other than methyl) groups	MF	5.06e-08	1.22e-06
GO:0019538	protein metabolic process	BP	1.62e-07	3.82e-06
GO:0006073	cellular glucan metabolic process	BP	1.73e-07	3.93e-06
GO:0016831	carboxy-lyase activity	MF	1.73e-07	3.93e-06
GO:0030410	nicotianamine synthase activity	MF	7.71e-07	1.63e-05
GO:0030418	nicotianamine biosynthetic process	BP	7.71e-07	1.63e-05
GO:0030247	polysaccharide binding	MF	9.63e-07	1.97e-05
GO:0016307	phosphatidylinositol phosphate kinase activity	MF	1.07e-06	2.15e-05
GO:0016051	carbohydrate biosynthetic process	BP	2.74e-06	5.44e-05
GO:0044237	cellular metabolic process	BP	2.86e-06	5.62e-05
GO:0046129	purine ribonucleoside biosynthetic process	BP	3.38e-06	6.45e-05
GO:0030170	pyridoxal phosphate binding	MF	3.95e-06	7.45e-05
GO:0044264	cellular polysaccharide metabolic process	BP	8.28e-06	0.000145945
GO:0016758	transferase activity, transferring hexosyl groups	MF	1.37e-05	0.000230396
GO:0003824	catalytic activity	MF	2.6e-05	0.000422686
GO:1990234	transferase complex	CC	0.00011174	0.00174074
GO:0071704	organic substance metabolic process	BP	0.000136025	0.0020912
GO:0044238	primary metabolic process	BP	0.000136455	0.0020912
GO:0019752	carboxylic acid metabolic process	BP	0.00015495	0.00233664
GO:0006082	organic acid metabolic process	BP	0.000244428	0.00365672
GO:0044459	plasma membrane part	CC	0.000272449	0.00401224
GO:0044272	sulfur compound biosynthetic process	BP	0.000281473	0.00408136
GO:0071396	cellular response to lipid	BP	0.000312672	0.00433373
GO:0071407	cellular response to organic cyclic compound	BP	0.000312672	0.00433373
GO:0005886	plasma membrane	CC	0.000354846	0.00488238
GO:0016788	hydrolase activity, acting on ester bonds	MF	0.000429526	0.00582487
GO:0072522	purine-containing compound biosynthetic process	BP	0.000550095	0.00735411
GO:0050832	defense response to fungus	BP	0.000629628	0.00793571
GO:0005976	polysaccharide metabolic process	BP	0.000634072	0.00793571
GO:0008171	O-methyltransferase activity	MF	0.000639909	0.00793571
GO:0007156	homophilic cell adhesion	BP	0.000761267	0.00931811
GO:0042742	defense response to bacterium	BP	0.000851614	0.0102903
GO:0043401	steroid hormone mediated signaling pathway	BP	0.00124239	0.0142799
GO:0045735	nutrient reservoir activity	MF	0.00132763	0.0149855
GO:0044723	single-organism carbohydrate metabolic process	BP	0.00237703	0.0257511
GO:0006952	defense response	BP	0.0038242	0.0389655
GO:0008146	sulfotransferase activity	MF	0.00387038	0.039224
GO:0004951	cholecystokinin receptor activity	MF	0.00473214	0.0471962
GO:0031492	nucleosomal DNA binding	MF	0.00499715	0.0488064
