# Supplementary material for: Comparative Genomics and Transcriptomics of the Extreme Halophyte Puccinellia tenuiflora Provides Insights Into Salinity Tolerance Differentiation Between Halophytes and Glycophytes
Source: Front Plant Sci. 2021 Apr 22;12:649001. doi: 10.3389/fpls.2021.649001 (PMC8100201; doi:10.3389/fpls.2021.649001)
Supplement: Supplementary Table 3 — List of P. tenuiflora genes that were positively selected during evolutionary history. [file Table_3.XLSX]

## Sheet: Table S3
#ID	GO term; Function	IPR
PtO_2203.1	GO:0007155; cell adhesion; Biological Process::GO:0016020; membrane; Cellular Component	IPR008083; CD34 antigen
PtO_1443.7	GO:0004519; endonuclease activity; Molecular Function::GO:0005102; receptor binding; Molecular Function::GO:0009405; pathogenesis; Biological Process::GO:0009617; response to bacterium; Biological Process::GO:0019835; cytolysis; Biological Process	IPR002902; Gnk2-homologous domain::IPR003060; Pyocin S killer protein
PtF_389.87	GO:0003779; actin binding; Molecular Function::GO:0005509; calcium ion binding; Molecular Function::GO:0007156; homophilic cell adhesion; Biological Process::GO:0016020; membrane; Cellular Component::GO:0030036; actin cytoskeleton organization; Biological Process::GO:0046872; metal ion binding; Molecular Function	IPR000571; Zinc finger, CCCH-type::IPR002126; Cadherin::IPR005455; Profilin::IPR026290; Putative E3 ubiquitin-protein ligase, makorin-related
PtO_2562.22	GO:0005622; intracellular; Cellular Component::GO:0008152; metabolic process; Biological Process::GO:0016301; kinase activity; Molecular Function::GO:0016310; phosphorylation; Biological Process::GO:0016774; phosphotransferase activity, carboxyl group as acceptor; Molecular Function	IPR000890; Aliphatic acid kinase, short-chain
PtO_688.32	GO:0003700; sequence-specific DNA binding transcription factor activity; Molecular Function::GO:0004190; aspartic-type endopeptidase activity; Molecular Function::GO:0005634; nucleus; Cellular Component::GO:0005794; Golgi apparatus; Cellular Component::GO:0006355; regulation of transcription, DNA-dependent; Biological Process::GO:0006509; membrane protein ectodomain proteolysis; Biological Process	IPR001699; Transcription factor, T-box::IPR007493; Protein of unknown function DUF538::IPR009121; Peptidase A1, beta-site APP cleaving enzyme 2, BACE 2
PtO_2502.71	NA	IPR023267; RNA (C5-cytosine) methyltransferase
PtO_1498.7	GO:0045735; nutrient reservoir activity; Molecular Function	IPR000480; Glutelin::IPR002885; Pentatricopeptide repeat
PtF_121.77	GO:0005576; extracellular region; Cellular Component::GO:0009405; pathogenesis; Biological Process::GO:0016021; integral to membrane; Cellular Component	IPR003895; Type III secretion system, invasin protein B
PtF_285.65	GO:0005179; hormone activity; Molecular Function::GO:0005576; extracellular region; Cellular Component	IPR001318; Inhibin, beta C subunit
PtO_1122.6	GO:0006457; protein folding; Biological Process::GO:0016272; prefoldin complex; Cellular Component::GO:0042309; homoiothermy; Biological Process::GO:0050825; ice binding; Molecular Function::GO:0050826; response to freezing; Biological Process::GO:0051082; unfolded protein binding; Molecular Function	IPR000104; Antifreeze protein, type I::IPR002777; Prefoldin beta-like
PtO_1760.5	GO:0006935; chemotaxis; Biological Process::GO:0007186; G-protein coupled receptor signaling pathway; Biological Process::GO:0016021; integral to membrane; Cellular Component::GO:0016494; C-X-C chemokine receptor activity; Molecular Function::GO:0042119; neutrophil activation; Biological Process	IPR001277; CXC chemokine receptor 4::IPR012946; X8
PtO_1834.25	GO:0005578; proteinaceous extracellular matrix; Cellular Component::GO:0008237; metallopeptidase activity; Molecular Function::GO:0008270; zinc ion binding; Molecular Function	IPR013274; Peptidase M12B, ADAM-TS1
PtO_688.33	GO:0004413; homoserine kinase activity; Molecular Function::GO:0005524; ATP binding; Molecular Function::GO:0006566; threonine metabolic process; Biological Process::GO:0016491; oxidoreductase activity; Molecular Function::GO:0046872; metal ion binding; Molecular Function::GO:0055114; oxidation-reduction process; Biological Process	IPR000870; Homoserine kinase::IPR002885; Pentatricopeptide repeat::IPR008335; Eukaryotic molybdopterin oxidoreductase
PtO_609.49	GO:0000145; exocyst; Cellular Component::GO:0006904; vesicle docking involved in exocytosis; Biological Process::GO:0015031; protein transport; Biological Process	IPR005465; Thyrotropin-releasing hormone receptor 2::IPR007191; Sec8 exocyst complex component specific domain
PtO_1944.2	GO:0005164; tumor necrosis factor receptor binding; Molecular Function::GO:0006955; immune response; Biological Process::GO:0016020; membrane; Cellular Component	IPR002961; Tumour necrosis factor c/lymphotoxin-beta
PtO_1679.40	GO:0005242; inward rectifier potassium channel activity; Molecular Function::GO:0006813; potassium ion transport; Biological Process::GO:0016020; membrane; Cellular Component	IPR003271; Potassium channel, inwardly rectifying, Kir2.1
PtO_1420.24	GO:0005249; voltage-gated potassium channel activity; Molecular Function::GO:0005351; sugar:hydrogen symporter activity; Molecular Function::GO:0006813; potassium ion transport; Biological Process::GO:0009401; phosphoenolpyruvate-dependent sugar phosphotransferase system; Biological Process::GO:0016020; membrane; Cellular Component	IPR002885; Pentatricopeptide repeat::IPR003938; Potassium channel, voltage-dependent, EAG/ELK/ERG::IPR005698; Phosphotransferase system, phosphocarrier HPr protein
PtO_919.47	GO:0005198; structural molecule activity; Molecular Function::GO:0007155; cell adhesion; Biological Process::GO:0015629; actin cytoskeleton; Cellular Component	IPR017997; Vinculin
PtF_132.57	GO:0003676; nucleic acid binding; Molecular Function::GO:0003677; DNA binding; Molecular Function::GO:0004879; ligand-activated sequence-specific DNA binding RNA polymerase II transcription factor activity; Molecular Function::GO:0005634; nucleus; Cellular Component::GO:0006355; regulation of transcription, DNA-dependent; Biological Process	IPR000504; RNA recognition motif domain::IPR003072; Orphan nuclear receptor, NOR1 type
PtO_1225.14	GO:0003677; DNA binding; Molecular Function::GO:0006355; regulation of transcription, DNA-dependent; Biological Process	IPR000551; MerR-type HTH domain::IPR023244; Brefeldin A-sensitivity protein 4
PtO_1626.30	GO:0003676; nucleic acid binding; Molecular Function::GO:0005509; calcium ion binding; Molecular Function::GO:0005544; calcium-dependent phospholipid binding; Molecular Function	IPR000467; G-patch domain::IPR002393; Annexin, type VI
PtF_159.68	GO:0007218; neuropeptide signaling pathway; Biological Process	IPR000703; Proenkephalin A::IPR008480; Protein of unknown function DUF761, plant
PtF_159.160	GO:0009279; cell outer membrane; Cellular Component	IPR001809; Outer surface lipoprotein, Borrelia::IPR026728; UHRF1-binding protein 1-like::IPR026854; Vacuolar protein sorting-associated protein 13A N-terminal domain
PtF_359.19	GO:0004980; melanocyte-stimulating hormone receptor activity; Molecular Function::GO:0007186; G-protein coupled receptor signaling pathway; Biological Process::GO:0016021; integral to membrane; Cellular Component	IPR000761; Melanocyte-stimulating hormone receptor::IPR002885; Pentatricopeptide repeat
PtF_422.56	GO:0007186; G-protein coupled receptor signaling pathway; Biological Process::GO:0007602; phototransduction; Biological Process::GO:0016021; integral to membrane; Cellular Component	IPR000732; Rhodopsin
PtO_1589.15	GO:0003677; DNA binding; Molecular Function::GO:0003700; sequence-specific DNA binding transcription factor activity; Molecular Function::GO:0005634; nucleus; Cellular Component::GO:0007275; multicellular organismal development; Biological Process	IPR003022; Transcription factor Otx2
PtF_411.48	GO:0003676; nucleic acid binding; Molecular Function::GO:0008270; zinc ion binding; Molecular Function::GO:0016020; membrane; Cellular Component	IPR001878; Zinc finger, CCHC-type::IPR007226; SAG
PtF_516.14	GO:0005199; structural constituent of cell wall; Molecular Function	IPR002885; Pentatricopeptide repeat::IPR003882; Pistil-specific extensin-like protein
PtF_159.67.1	GO:0004143; diacylglycerol kinase activity; Molecular Function::GO:0005737; cytoplasm; Cellular Component::GO:0006457; protein folding; Biological Process::GO:0007205; protein kinase C-activating G-protein coupled receptor signaling pathway; Biological Process	IPR001206; Diacylglycerol kinase, catalytic domain::IPR020818; Chaperonin Cpn10
PtF_27.67	GO:0004930; G-protein coupled receptor activity; Molecular Function::GO:0007186; G-protein coupled receptor signaling pathway; Biological Process::GO:0016021; integral to membrane; Cellular Component	IPR026228; Mas-related G protein-coupled receptor F
PtO_1156.5	GO:0003824; catalytic activity; Molecular Function::GO:0005506; iron ion binding; Molecular Function::GO:0006807; nitrogen compound metabolic process; Biological Process::GO:0008152; metabolic process; Biological Process::GO:0009055; electron carrier activity; Molecular Function::GO:0015979; photosynthesis; Biological Process::GO:0020037; heme binding; Molecular Function::GO:0031361; integral to …	IPR002325; Cytochrome f::IPR005475; Transketolase-like, pyrimidine-binding domain::IPR005476; Transketolase, C-terminal::IPR005483; Carbamoyl-phosphate synthase large subunit, CPSase domain
PtF_539.9	GO:0004980; melanocyte-stimulating hormone receptor activity; Molecular Function::GO:0005515; protein binding; Molecular Function::GO:0007186; G-protein coupled receptor signaling pathway; Biological Process::GO:0008270; zinc ion binding; Molecular Function::GO:0016021; integral to membrane; Cellular Component	IPR000761; Melanocyte-stimulating hormone receptor::IPR001841; Zinc finger, RING-type
PtO_589.8	NA	IPR006630; RNA-binding protein Lupus La
PtF_436.1	GO:0004499; N,N-dimethylaniline monooxygenase activity; Molecular Function::GO:0055114; oxidation-reduction process; Biological Process	IPR002253; Flavin monooxygenase (FMO) 1
PtF_134.74	NA	IPR000533; Tropomyosin
PtF_465.53.1	GO:0000786; nucleosome; Cellular Component::GO:0003676; nucleic acid binding; Molecular Function::GO:0003677; DNA binding; Molecular Function::GO:0006334; nucleosome assembly; Biological Process	IPR000504; RNA recognition motif domain::IPR005819; Histone H5
PtO_2159.27	GO:0005179; hormone activity; Molecular Function::GO:0005576; extracellular region; Cellular Component	IPR002407; Natriuretic peptide, atrial type
PtO_741.37	GO:0005643; nuclear pore; Cellular Component::GO:0006810; transport; Biological Process	IPR007230; Peptidase S59, nucleoporin::IPR023257; Liver X receptor
PtO_997.7	GO:0016491; oxidoreductase activity; Molecular Function::GO:0016706; oxidoreductase activity, acting on paired donors, with incorporation or reduction of molecular oxygen, 2-oxoglutarate as one donor, and incorporation of one atom each of oxygen into both donors; Molecular Function::GO:0055114; oxidation-reduction process; Biological Process	IPR003518; Salmonella plasmid virulence SpvA::IPR005123; Oxoglutarate/iron-dependent dioxygenase
PtF_79.5.1	GO:0004995; tachykinin receptor activity; Molecular Function::GO:0005886; plasma membrane; Cellular Component::GO:0007186; G-protein coupled receptor signaling pathway; Biological Process::GO:0016021; integral to membrane; Cellular Component	IPR001013; Neurokinin NK3 receptor
PtF_121.131	GO:0016068; type I hypersensitivity; Biological Process	IPR001778; Pollen allergen Poa pIX/Phl pVI::IPR002885; Pentatricopeptide repeat
PtO_566.20	GO:0016068; type I hypersensitivity; Biological Process	IPR001778; Pollen allergen Poa pIX/Phl pVI::IPR019369; DNA methylase, N-6 adenine-specific, eukaryotic
PtF_517.2	GO:0004937; alpha1-adrenergic receptor activity; Molecular Function::GO:0007186; G-protein coupled receptor signaling pathway; Biological Process::GO:0016021; integral to membrane; Cellular Component	IPR000363; Alpha 1D adrenoceptor::IPR010369; Protein of unknown function DUF966::IPR020478; AT hook-like
PtO_1971.16	NA	IPR017877; Myb-like domain
PtF_24.8	GO:0005452; inorganic anion exchanger activity; Molecular Function::GO:0006820; anion transport; Biological Process::GO:0016020; membrane; Cellular Component	IPR002885; Pentatricopeptide repeat::IPR003024; Sodium bicarbonate cotransporter
PtF_79.19	GO:0005515; protein binding; Molecular Function::GO:0016068; type I hypersensitivity; Biological Process	IPR001611; Leucine-rich repeat::IPR002411; Cereal allergen/alpha-amylase inhibitor, rice-type::IPR013210; Leucine-rich repeat-containing N-terminal, type 2
PtF_390.4	GO:0005578; proteinaceous extracellular matrix; Cellular Component::GO:0008237; metallopeptidase activity; Molecular Function::GO:0008270; zinc ion binding; Molecular Function	IPR013276; Peptidase M12B, ADAM-TS5::IPR025486; Domain of unknown function DUF4378
PtO_1071.12	GO:0016068; type I hypersensitivity; Biological Process	IPR001778; Pollen allergen Poa pIX/Phl pVI
PtF_265.36	GO:0004980; melanocyte-stimulating hormone receptor activity; Molecular Function::GO:0005515; protein binding; Molecular Function::GO:0007186; G-protein coupled receptor signaling pathway; Biological Process::GO:0016021; integral to membrane; Cellular Component	IPR000761; Melanocyte-stimulating hormone receptor::IPR004045; Glutathione S-transferase, N-terminal::IPR017933; Glutathione S-transferase/chloride channel, C-terminal
PtF_363.54	GO:0003677; DNA binding; Molecular Function::GO:0005634; nucleus; Cellular Component::GO:0005922; connexon complex; Cellular Component::GO:0007154; cell communication; Biological Process	IPR002266; Gap junction alpha-8 protein (Cx50)::IPR004333; Transcription factor, SBP-box
PtF_90.79	GO:0000151; ubiquitin ligase complex; Cellular Component::GO:0003950; NAD+ ADP-ribosyltransferase activity; Molecular Function::GO:0004842; ubiquitin-protein ligase activity; Molecular Function::GO:0005576; extracellular region; Cellular Component::GO:0009405; pathogenesis; Biological Process::GO:0016567; protein ubiquitination; Biological Process	IPR003613; U box domain::IPR003898; Bordetella pertussis toxin A
PtF_60.180	GO:0005198; structural molecule activity; Molecular Function::GO:0009424; bacterial-type flagellum hook; Cellular Component::GO:0044780; bacterial-type flagellum assembly; Biological Process	IPR002371; Flagellar hook-associated protein, FlgK::IPR006502; Protein of unknown function DUF506, plant
PtF_394.2	GO:2000028; regulation of photoperiodism, flowering; Biological Process	IPR008889; VQ::IPR026211; GIGANTEA
PtO_2290.1	GO:0003824; catalytic activity; Molecular Function::GO:0006629; lipid metabolic process; Biological Process	IPR000734; Lipase::IPR007749; Protein of unknown function DUF677
PtO_1118.27	GO:0006835; dicarboxylic acid transport; Biological Process::GO:0016020; membrane; Cellular Component::GO:0016998; cell wall macromolecule catabolic process; Biological Process::GO:0017153; sodium:dicarboxylate symporter activity; Molecular Function	IPR001991; Sodium:dicarboxylate symporter::IPR018392; Peptidoglycan-binding lysin domain
PtF_22.89	GO:0005524; ATP binding; Molecular Function::GO:0015197; peptide transporter activity; Molecular Function::GO:0015833; peptide transport; Biological Process::GO:0016020; membrane; Cellular Component	IPR013305; ABC transporter, ABCB2
PtF_472.11	GO:0004519; endonuclease activity; Molecular Function::GO:0005102; receptor binding; Molecular Function::GO:0009405; pathogenesis; Biological Process::GO:0009617; response to bacterium; Biological Process::GO:0019835; cytolysis; Biological Process	IPR003060; Pyocin S killer protein::IPR004238; Late embryogenesis abundant protein, LEA-3
PtF_427.25	NA	IPR002347; Glucose/ribitol dehydrogenase::IPR009606; Protein of unknown function DUF1218
PtO_2129.9	NA	IPR005398; Tubby, N-terminal::IPR005516; Remorin, C-terminal
PtF_158.7	GO:0005506; iron ion binding; Molecular Function::GO:0006810; transport; Biological Process::GO:0009055; electron carrier activity; Molecular Function::GO:0016020; membrane; Cellular Component	IPR000516; Nickel-dependent hydrogenase b-type cytochrome subunit::IPR002885; Pentatricopeptide repeat
PtO_943.3	GO:0007601; visual perception; Biological Process::GO:0016021; integral to membrane; Cellular Component	IPR000830; Peripherin/rom-1::IPR002885; Pentatricopeptide repeat
PtO_1672.29	GO:0005262; calcium channel activity; Molecular Function::GO:0006816; calcium ion transport; Biological Process::GO:0016021; integral to membrane; Cellular Component	IPR001163; Ribonucleoprotein LSM domain::IPR006649; Ribonucleoprotein LSM domain, eukaryotic/archaea-type::IPR008344; Transient receptor potential channel, vanilloid 5/6
PtO_1870.6	GO:0009405; pathogenesis; Biological Process::GO:0016791; phosphatase activity; Molecular Function	IPR008108; Phosphatase IpgD/SopB
PtO_1952.35	GO:0005249; voltage-gated potassium channel activity; Molecular Function::GO:0006813; potassium ion transport; Biological Process::GO:0016020; membrane; Cellular Component	IPR003949; Potassium channel, voltage-dependent, EAG
PtO_1733.3	GO:0005242; inward rectifier potassium channel activity; Molecular Function::GO:0006813; potassium ion transport; Biological Process::GO:0016020; membrane; Cellular Component	IPR000623; Shikimate kinase/Threonine synthase-like 1::IPR003273; Potassium channel, inwardly rectifying, Kir2.3
PtF_480.66	GO:0016021; integral to membrane; Cellular Component	IPR000984; G protein-coupled receptor 3
PtO_630.6	GO:0015031; protein transport; Biological Process	IPR001058; Synuclein::IPR005024; Snf7
PtO_1133.12	GO:0009306; protein secretion; Biological Process	IPR003282; Type III secretion system lipoprotein HrcJ/YscJ
PtF_482.42	GO:0004993; serotonin receptor activity; Molecular Function::GO:0005887; integral to plasma membrane; Cellular Component::GO:0007186; G-protein coupled receptor signaling pathway; Biological Process::GO:0007268; synaptic transmission; Biological Process::GO:0015078; hydrogen ion transmembrane transporter activity; Molecular Function::GO:0015986; ATP synthesis coupled proton transport; Biological …	IPR000568; ATPase, F0 complex, subunit A::IPR001520; 5-Hydroxytryptamine 4 receptor
PtF_117.73	GO:0004806; triglyceride lipase activity; Molecular Function::GO:0005525; GTP binding; Molecular Function::GO:0006629; lipid metabolic process; Biological Process	IPR002921; Lipase, class 3::IPR006073; GTP binding domain
PtO_1773.14	GO:0001503; ossification; Biological Process::GO:0005198; structural molecule activity; Molecular Function::GO:0007155; cell adhesion; Biological Process::GO:0019028; viral capsid; Cellular Component	IPR002038; Osteopontin::IPR004080; Foot-and-mouth disease virus VP1 coat
PtF_15.13.1	GO:0009279; cell outer membrane; Cellular Component	IPR001809; Outer surface lipoprotein, Borrelia::IPR004330; FAR1 DNA binding domain
PtF_343.77	GO:0004185; serine-type carboxypeptidase activity; Molecular Function::GO:0004672; protein kinase activity; Molecular Function::GO:0004713; protein tyrosine kinase activity; Molecular Function::GO:0005524; ATP binding; Molecular Function::GO:0006468; protein phosphorylation; Biological Process::GO:0006508; proteolysis; Biological Process	IPR000667; Peptidase S13, D-Ala-D-Ala carboxypeptidase C::IPR000719; Protein kinase domain::IPR001245; Serine-threonine/tyrosine-protein kinase catalytic domain::IPR002290; Serine/threonine- / dual specificity protein kinase, catalytic domain::IPR020635; Tyrosine-protein kinase, catalytic domain
PtO_827.7	GO:0000166; nucleotide binding; Molecular Function::GO:0001505; regulation of neurotransmitter levels; Biological Process::GO:0004969; histamine receptor activity; Molecular Function::GO:0005524; ATP binding; Molecular Function::GO:0006807; nitrogen compound metabolic process; Biological Process::GO:0007186; G-protein coupled receptor signaling pathway; Biological Process::GO:0016021; integral to…	IPR003439; ABC transporter-like::IPR003593; AAA+ ATPase domain::IPR003980; Histamine H3 receptor::IPR005483; Carbamoyl-phosphate synthase large subunit, CPSase domain
PtO_1745.22	GO:0003682; chromatin binding; Molecular Function::GO:0003779; actin binding; Molecular Function::GO:0005516; calmodulin binding; Molecular Function::GO:0006936; muscle contraction; Biological Process::GO:0017022; myosin binding; Molecular Function	IPR001005; SANT/Myb domain::IPR006017; Caldesmon::IPR017877; Myb-like domain::IPR017930; Myb domain
PtF_319.9	GO:0003872; 6-phosphofructokinase activity; Molecular Function::GO:0006002; fructose 6-phosphate metabolic process; Biological Process::GO:0006096; glycolysis; Biological Process	IPR022953; Phosphofructokinase::IPR025927; Potential DNA-binding domain
PtF_312.14	GO:0003682; chromatin binding; Molecular Function::GO:0005267; potassium channel activity; Molecular Function::GO:0016020; membrane; Cellular Component::GO:0071805; potassium ion transmembrane transport; Biological Process	IPR001005; SANT/Myb domain::IPR003976; Two pore domain potassium channel, TREK::IPR017930; Myb domain
PtO_2282.7	GO:0004707; MAP kinase activity; Molecular Function::GO:0005524; ATP binding; Molecular Function::GO:0006468; protein phosphorylation; Biological Process::GO:0046872; metal ion binding; Molecular Function	IPR007087; Zinc finger, C2H2::IPR008350; Mitogen-activated protein (MAP) kinase, ERK3/4::IPR015880; Zinc finger, C2H2-like
PtF_292.6	GO:0045735; nutrient reservoir activity; Molecular Function	IPR001419; HMW glutenin::IPR007656; Zein-binding domain
PtF_331.17	GO:0005249; voltage-gated potassium channel activity; Molecular Function::GO:0006813; potassium ion transport; Biological Process::GO:0008076; voltage-gated potassium channel complex; Cellular Component::GO:0046983; protein dimerization activity; Molecular Function	IPR004053; Potassium channel, voltage dependent, Kv1.6::IPR011598; Myc-type, basic helix-loop-helix (bHLH) domain
PtF_498.74	GO:0004096; catalase activity; Molecular Function::GO:0005515; protein binding; Molecular Function::GO:0006979; response to oxidative stress; Biological Process::GO:0020037; heme binding; Molecular Function::GO:0046872; metal ion binding; Molecular Function::GO:0055114; oxidation-reduction process; Biological Process	IPR000571; Zinc finger, CCCH-type::IPR001680; WD40 repeat::IPR017986; WD40-repeat-containing domain::IPR018028; Catalase, mono-functional, haem-containing::IPR020472; G-protein beta WD-40 repeat
PtO_1725.24	GO:0042309; homoiothermy; Biological Process::GO:0050825; ice binding; Molecular Function::GO:0050826; response to freezing; Biological Process	IPR000104; Antifreeze protein, type I
PtO_1416.8	GO:0004252; serine-type endopeptidase activity; Molecular Function::GO:0008152; metabolic process; Biological Process::GO:0016758; transferase activity, transferring hexosyl groups; Molecular Function::GO:0070008; serine-type exopeptidase activity; Molecular Function	IPR002213; UDP-glucuronosyl/UDP-glucosyltransferase::IPR018019; Luteovirus Orf2 putative replicase 1
PtO_1336.14	GO:0003700; sequence-specific DNA binding transcription factor activity; Molecular Function::GO:0003735; structural constituent of ribosome; Molecular Function::GO:0005622; intracellular; Cellular Component::GO:0005840; ribosome; Cellular Component::GO:0006355; regulation of transcription, DNA-dependent; Biological Process::GO:0006412; translation; Biological Process::GO:0043565; sequence-specifi…	IPR001356; Homeobox domain::IPR001859; Ribosomal protein P2
PtF_440.166	NA	IPR006867; Domain of unknown function DUF632::IPR006868; Domain of unknown function DUF630::IPR026225; Daughter-specific expression protein 2
PtF_127.96	GO:0005245; voltage-gated calcium channel activity; Molecular Function::GO:0005891; voltage-gated calcium channel complex; Cellular Component::GO:0070588; calcium ion transmembrane transport; Biological Process	IPR005443; Voltage-dependent calcium channel, L-type, beta-1 subunit
PtO_1284.17	GO:0005737; cytoplasm; Cellular Component::GO:0016491; oxidoreductase activity; Molecular Function::GO:0017089; glycolipid transporter activity; Molecular Function::GO:0030682; evasion or tolerance of host defense response; Biological Process::GO:0043176; amine binding; Molecular Function::GO:0046836; glycolipid transport; Biological Process::GO:0051861; glycolipid binding; Molecular Function	IPR002970; Tick histamine-binding protein::IPR013740; Redoxin::IPR014830; Glycolipid transfer protein domain
PtF_439.8	GO:0005515; protein binding; Molecular Function::GO:0007155; cell adhesion; Biological Process	IPR001452; Src homology-3 domain::IPR005428; Adhesion molecule CD36::IPR017868; Filamin/ABP280 repeat-like
PtF_241.52	GO:0004945; angiotensin type II receptor activity; Molecular Function::GO:0007186; G-protein coupled receptor signaling pathway; Biological Process::GO:0016021; integral to membrane; Cellular Component	IPR000248; Angiotensin II receptor family
PtF_18.25	GO:0004672; protein kinase activity; Molecular Function::GO:0004974; leukotriene receptor activity; Molecular Function::GO:0005524; ATP binding; Molecular Function::GO:0006468; protein phosphorylation; Biological Process::GO:0007165; signal transduction; Biological Process::GO:0007186; G-protein coupled receptor signaling pathway; Biological Process::GO:0016021; integral to membrane; Cellular Com…	IPR000719; Protein kinase domain::IPR002290; Serine/threonine- / dual specificity protein kinase, catalytic domain::IPR003983; Leukotriene B4 type 1 receptor::IPR004041; NAF domain::IPR018451; NAF/FISL domain::IPR020636; Calcium/calmodulin-dependent/calcium-dependent protein kinase
PtO_1336.52	GO:0000976; transcription regulatory region sequence-specific DNA binding; Molecular Function::GO:0003677; DNA binding; Molecular Function::GO:0003700; sequence-specific DNA binding transcription factor activity; Molecular Function::GO:0004867; serine-type endopeptidase inhibitor activity; Molecular Function::GO:0005634; nucleus; Cellular Component::GO:0006355; regulation of transcription, DNA-de…	IPR000047; Helix-turn-helix motif::IPR000240; Serpin B9/maspin::IPR001356; Homeobox domain::IPR003106; Leucine zipper, homeobox-associated::IPR020479; Homeodomain, metazoa
PtO_1626.71	GO:0004849; uridine kinase activity; Molecular Function::GO:0005524; ATP binding; Molecular Function::GO:0016773; phosphotransferase activity, alcohol group as acceptor; Molecular Function	IPR000764; Uridine kinase
PtO_701.21	GO:0005524; ATP binding; Molecular Function	IPR000470; CbxX/CfqX, monofunctional::IPR005333; Transcription factor, TCP::IPR017887; Transcription factor TCP subgroup::IPR017888; CYC/TB1, R domain
PtF_282.38	GO:0004930; G-protein coupled receptor activity; Molecular Function::GO:0007186; G-protein coupled receptor signaling pathway; Biological Process::GO:0016021; integral to membrane; Cellular Component::GO:0046872; metal ion binding; Molecular Function	IPR002280; Melatonin-related receptor 1X::IPR007087; Zinc finger, C2H2
PtF_458.10	GO:0007186; G-protein coupled receptor signaling pathway; Biological Process::GO:0016021; integral to membrane; Cellular Component	IPR001256; GPCR, family 3, metabotropic glutamate receptor 1
PtO_1763.3	GO:0004993; serotonin receptor activity; Molecular Function::GO:0007186; G-protein coupled receptor signaling pathway; Biological Process::GO:0016021; integral to membrane; Cellular Component::GO:0046872; metal ion binding; Molecular Function	IPR000431; 5-Hydroxytryptamine 5B receptor::IPR007087; Zinc finger, C2H2::IPR015880; Zinc finger, C2H2-like
PtF_306.58	NA	NA
PtO_1998.19	GO:0042309; homoiothermy; Biological Process::GO:0050825; ice binding; Molecular Function::GO:0050826; response to freezing; Biological Process	IPR000104; Antifreeze protein, type I::IPR006041; Pollen Ole e 1 allergen/extensin
PtO_631.19	GO:0003700; sequence-specific DNA binding transcription factor activity; Molecular Function::GO:0006355; regulation of transcription, DNA-dependent; Biological Process	IPR000839; Porin, Oms28 type::IPR001471; AP2/ERF domain
PtO_1545.21	GO:0003676; nucleic acid binding; Molecular Function::GO:0006139; nucleobase-containing compound metabolic process; Biological Process::GO:0008408; 3'-5' exonuclease activity; Molecular Function	IPR002562; 3'-5' exonuclease domain::IPR020478; AT hook-like
PtO_930.10	GO:0005249; voltage-gated potassium channel activity; Molecular Function::GO:0006813; potassium ion transport; Biological Process::GO:0008076; voltage-gated potassium channel complex; Cellular Component::GO:0016779; nucleotidyltransferase activity; Molecular Function	IPR002058; PAP/25A-associated::IPR002934; Nucleotidyl transferase domain::IPR004052; Potassium channel, voltage dependent, Kv1.5
PtO_1288.11	GO:0004349; glutamate 5-kinase activity; Molecular Function::GO:0006561; proline biosynthetic process; Biological Process	IPR001057; Glutamate/acetylglutamate kinase::IPR005202; Transcription factor GRAS
PtO_758.6	GO:0004890; GABA-A receptor activity; Molecular Function::GO:0006821; chloride transport; Biological Process::GO:0007214; gamma-aminobutyric acid signaling pathway; Biological Process::GO:0016021; integral to membrane; Cellular Component	IPR005436; Gamma-aminobutyric-acid A receptor, alpha 6 subunit
PtF_25.5	NA	IPR017859; Treacle-like, Treacher Collins Syndrome
PtF_423.14	GO:0003677; DNA binding; Molecular Function::GO:0005179; hormone activity; Molecular Function::GO:0005576; extracellular region; Cellular Component::GO:0006355; regulation of transcription, DNA-dependent; Biological Process	IPR000381; Inhibin, beta B subunit::IPR002910; Floricaula/leafy protein
PtO_2103.24	GO:0003677; DNA binding; Molecular Function::GO:0003700; sequence-specific DNA binding transcription factor activity; Molecular Function::GO:0004930; G-protein coupled receptor activity; Molecular Function::GO:0005634; nucleus; Cellular Component::GO:0006355; regulation of transcription, DNA-dependent; Biological Process::GO:0007186; G-protein coupled receptor signaling pathway; Biological Proces…	IPR000820; Proto-oncogene Mas::IPR002100; Transcription factor, MADS-box::IPR002487; Transcription factor, K-box
PtF_60.185	GO:0005507; copper ion binding; Molecular Function::GO:0005576; extracellular region; Cellular Component::GO:0006826; iron ion transport; Biological Process::GO:0006879; cellular iron ion homeostasis; Biological Process::GO:0008199; ferric iron binding; Molecular Function::GO:0009055; electron carrier activity; Molecular Function::GO:0016491; oxidoreductase activity; Molecular Function::GO:004687…	IPR001156; Transferrin family::IPR003245; Plastocyanin-like::IPR008335; Eukaryotic molybdopterin oxidoreductase
PtO_2032.52	GO:0005200; structural constituent of cytoskeleton; Molecular Function::GO:0005525; GTP binding; Molecular Function::GO:0005874; microtubule; Cellular Component::GO:0016539; intein-mediated protein splicing; Biological Process	IPR002967; Delta tubulin::IPR006142; Intein::IPR025846; PMR5 N-terminal domain::IPR026057; PC-Esterase
PtF_523.16	GO:0005634; nucleus; Cellular Component::GO:0006281; DNA repair; Biological Process	IPR003021; Rad1/Rec1/Rad17
PtF_273.43	GO:0004947; bradykinin receptor activity; Molecular Function::GO:0006950; response to stress; Biological Process::GO:0006954; inflammatory response; Biological Process::GO:0007186; G-protein coupled receptor signaling pathway; Biological Process::GO:0009612; response to mechanical stimulus; Biological Process::GO:0016021; integral to membrane; Cellular Component	IPR001186; Bradykinin receptor B1::IPR006904; Protein of unknown function DUF716, TMEM45
PtO_1291.42	GO:0003677; DNA binding; Molecular Function	IPR003340; B3 DNA binding domain::IPR004000; Actin-related protein::IPR020478; AT hook-like
PtF_260.22	NA	IPR004058; Zeta tubulin
PtF_345.32	GO:0005452; inorganic anion exchanger activity; Molecular Function::GO:0006820; anion transport; Biological Process::GO:0016020; membrane; Cellular Component	IPR002885; Pentatricopeptide repeat::IPR003020; Bicarbonate transporter, eukaryotic
PtF_272.55	GO:0003735; structural constituent of ribosome; Molecular Function::GO:0005044; scavenger receptor activity; Molecular Function::GO:0005622; intracellular; Cellular Component::GO:0005840; ribosome; Cellular Component::GO:0006412; translation; Biological Process::GO:0016020; membrane; Cellular Component	IPR001190; SRCR domain::IPR001859; Ribosomal protein P2::IPR003676; Auxin-induced protein, ARG7
PtO_991.1	GO:0003700; sequence-specific DNA binding transcription factor activity; Molecular Function::GO:0005634; nucleus; Cellular Component::GO:0006355; regulation of transcription, DNA-dependent; Biological Process::GO:0016491; oxidoreductase activity; Molecular Function::GO:0055114; oxidation-reduction process; Biological Process	IPR001834; NADH:cytochrome b5 reductase (CBR)::IPR002487; Transcription factor, K-box
PtF_515.14	GO:0005247; voltage-gated chloride channel activity; Molecular Function::GO:0006821; chloride transport; Biological Process::GO:0016020; membrane; Cellular Component	IPR002248; Chloride channel ClC-6
PtO_2579.2	GO:0003677; DNA binding; Molecular Function::GO:0006355; regulation of transcription, DNA-dependent; Biological Process::GO:0006812; cation transport; Biological Process::GO:0016021; integral to membrane; Cellular Component::GO:0019829; cation-transporting ATPase activity; Molecular Function	IPR001757; Cation-transporting P-type ATPase::IPR006197; Peptidase S24, LexA-like
PtF_50.26	GO:0016491; oxidoreductase activity; Molecular Function::GO:0055114; oxidation-reduction process; Biological Process	IPR002937; Amine oxidase::IPR008118; Dense granule Gra2 protein
PtF_60.127	GO:0008152; metabolic process; Biological Process::GO:0016758; transferase activity, transferring hexosyl groups; Molecular Function	IPR002213; UDP-glucuronosyl/UDP-glucosyltransferase::IPR023265; Aquaporin 12
PtO_1138.24	GO:0012511; monolayer-surrounded lipid storage body; Cellular Component::GO:0016021; integral to membrane; Cellular Component::GO:0042309; homoiothermy; Biological Process::GO:0050825; ice binding; Molecular Function::GO:0050826; response to freezing; Biological Process	IPR000104; Antifreeze protein, type I::IPR000136; Oleosin
PtO_1712.45	GO:0006629; lipid metabolic process; Biological Process::GO:0016788; hydrolase activity, acting on ester bonds; Molecular Function::GO:0042309; homoiothermy; Biological Process::GO:0050825; ice binding; Molecular Function::GO:0050826; response to freezing; Biological Process	IPR000104; Antifreeze protein, type I::IPR001087; Lipase, GDSL
PtF_397.13	GO:0045735; nutrient reservoir activity; Molecular Function	IPR001419; HMW glutenin
PtF_169.12	NA	IPR000782; FAS1 domain
PtF_517.1	GO:0004185; serine-type carboxypeptidase activity; Molecular Function::GO:0005252; open rectifier potassium channel activity; Molecular Function::GO:0006508; proteolysis; Biological Process::GO:0016021; integral to membrane; Cellular Component::GO:0016539; intein-mediated protein splicing; Biological Process::GO:0071805; potassium ion transmembrane transport; Biological Process	IPR001563; Peptidase S10, serine carboxypeptidase::IPR005406; Two pore domain potassium channel, TASK-1::IPR006142; Intein
PtO_2308.27	GO:0003676; nucleic acid binding; Molecular Function::GO:0003723; RNA binding; Molecular Function::GO:0005634; nucleus; Cellular Component::GO:0006396; RNA processing; Biological Process::GO:0030529; ribonucleoprotein complex; Cellular Component	IPR000504; RNA recognition motif domain::IPR002004; Polyadenylate-binding protein/Hyperplastic disc protein::IPR002344; Lupus La protein::IPR003954; RNA recognition motif domain, eukaryote
PtO_712.80	GO:0000159; protein phosphatase type 2A complex; Cellular Component::GO:0007165; signal transduction; Biological Process::GO:0008601; protein phosphatase type 2A regulator activity; Molecular Function	IPR000009; Protein phosphatase 2A, regulatory subunit PR55::IPR002913; START domain
PtO_2068.4	GO:0000151; ubiquitin ligase complex; Cellular Component::GO:0004842; ubiquitin-protein ligase activity; Molecular Function::GO:0005179; hormone activity; Molecular Function::GO:0005576; extracellular region; Cellular Component::GO:0016567; protein ubiquitination; Biological Process	IPR000381; Inhibin, beta B subunit::IPR003613; U box domain
PtO_2576.10	GO:0005506; iron ion binding; Molecular Function::GO:0009055; electron carrier activity; Molecular Function::GO:0016705; oxidoreductase activity, acting on paired donors, with incorporation or reduction of molecular oxygen; Molecular Function::GO:0020037; heme binding; Molecular Function::GO:0055114; oxidation-reduction process; Biological Process	IPR001128; Cytochrome P450::IPR005202; Transcription factor GRAS
PtO_2576.20	GO:0005516; calmodulin binding; Molecular Function	IPR002101; Myristoylated alanine-rich C-kinase substrate MARCKS::IPR013256; Chromatin SPT2::IPR020478; AT hook-like
PtO_973.1	GO:0003677; DNA binding; Molecular Function::GO:0003918; DNA topoisomerase type II (ATP-hydrolyzing) activity; Molecular Function::GO:0005524; ATP binding; Molecular Function::GO:0005694; chromosome; Cellular Component::GO:0006265; DNA topological change; Biological Process	IPR005737; DNA topoisomerase IV, subunit B, Gram-negative
PtO_1764.1	GO:0004866; endopeptidase inhibitor activity; Molecular Function	IPR002160; Proteinase inhibitor I3, Kunitz legume::IPR013286; Annexin, type VII
PtF_43.91	GO:0005618; cell wall; Cellular Component::GO:0030599; pectinesterase activity; Molecular Function::GO:0042309; homoiothermy; Biological Process::GO:0042545; cell wall modification; Biological Process::GO:0050825; ice binding; Molecular Function::GO:0050826; response to freezing; Biological Process	IPR000070; Pectinesterase, catalytic::IPR000104; Antifreeze protein, type I
PtF_126.12	GO:0003677; DNA binding; Molecular Function::GO:0004879; ligand-activated sequence-specific DNA binding RNA polymerase II transcription factor activity; Molecular Function::GO:0005622; intracellular; Cellular Component::GO:0005634; nucleus; Cellular Component::GO:0006355; regulation of transcription, DNA-dependent; Biological Process::GO:0043565; sequence-specific DNA binding; Molecular Function	IPR003072; Orphan nuclear receptor, NOR1 type::IPR003957; Transcription factor, CBFA/NFYB, DNA topoisomerase::IPR003958; Transcription factor CBF/NF-Y/archaeal histone
PtF_319.82	GO:0004672; protein kinase activity; Molecular Function::GO:0004713; protein tyrosine kinase activity; Molecular Function::GO:0004965; G-protein coupled GABA receptor activity; Molecular Function::GO:0005158; insulin receptor binding; Molecular Function::GO:0005524; ATP binding; Molecular Function::GO:0006468; protein phosphorylation; Biological Process::GO:0007186; G-protein coupled receptor sig…	IPR000719; Protein kinase domain::IPR001245; Serine-threonine/tyrosine-protein kinase catalytic domain::IPR002290; Serine/threonine- / dual specificity protein kinase, catalytic domain::IPR002404; Insulin receptor substrate-1, PTB::IPR002455; GPCR, family 3, gamma-aminobutyric acid receptor, type B::IPR020635; Tyrosine-protein kinase, catalytic domain
PtO_1283.21	GO:0008171; O-methyltransferase activity; Molecular Function::GO:0016020; membrane; Cellular Component	IPR002229; Blood group Rhesus C/E/D polypeptide::IPR002935; O-methyltransferase, family 3
PtF_200.43	NA	IPR002068; Alpha crystallin/Hsp20 domain::IPR020575; Heat shock protein Hsp90, N-terminal
PtF_60.260	GO:0006814; sodium ion transport; Biological Process::GO:0006885; regulation of pH; Biological Process::GO:0009058; biosynthetic process; Biological Process::GO:0015385; sodium:hydrogen antiporter activity; Molecular Function::GO:0016021; integral to membrane; Cellular Component	IPR001296; Glycosyl transferase, family 1::IPR018410; Na+/H+ exchanger, isoforms 3/5
PtO_2204.47	GO:0003700; sequence-specific DNA binding transcription factor activity; Molecular Function::GO:0006355; regulation of transcription, DNA-dependent; Biological Process::GO:0043066; negative regulation of apoptotic process; Biological Process	IPR001471; AP2/ERF domain::IPR024829; Radiation-inducible immediate-early gene IEX-1
PtF_112.20	GO:0005543; phospholipid binding; Molecular Function::GO:0055114; oxidation-reduction process; Biological Process	IPR011417; AP180 N-terminal homology (ANTH) domain::IPR013027; FAD-dependent pyridine nucleotide-disulphide oxidoreductase
PtO_1240.21	GO:0042309; homoiothermy; Biological Process::GO:0050825; ice binding; Molecular Function::GO:0050826; response to freezing; Biological Process	IPR000104; Antifreeze protein, type I
PtF_14.66	GO:0004940; beta1-adrenergic receptor activity; Molecular Function::GO:0007189; adenylate cyclase-activating G-protein coupled receptor signaling pathway; Biological Process::GO:0016021; integral to membrane; Cellular Component::GO:0045823; positive regulation of heart contraction; Biological Process	IPR000507; Beta 1 adrenoceptor
PtO_712.54	GO:0005506; iron ion binding; Molecular Function::GO:0009055; electron carrier activity; Molecular Function::GO:0016705; oxidoreductase activity, acting on paired donors, with incorporation or reduction of molecular oxygen; Molecular Function::GO:0020037; heme binding; Molecular Function::GO:0055114; oxidation-reduction process; Biological Process	IPR001128; Cytochrome P450
PtO_1172.15	GO:0003677; DNA binding; Molecular Function::GO:0005760; gamma DNA polymerase complex; Cellular Component::GO:0006260; DNA replication; Biological Process::GO:0006629; lipid metabolic process; Biological Process::GO:0016788; hydrolase activity, acting on ester bonds; Molecular Function	IPR001087; Lipase, GDSL::IPR002297; DNA-directed DNA-polymerase, family A, mitochondria::IPR020478; AT hook-like
PtO_2380.3	GO:0016743; carboxyl- or carbamoyltransferase activity; Molecular Function	IPR002292; Ornithine/putrescine carbamoyltransferase::IPR004158; Protein of unknown function DUF247, plant
PtO_1394.50	NA	IPR017349; Tumour necrosis factor receptor 3
PtF_316.41	GO:0000976; transcription regulatory region sequence-specific DNA binding; Molecular Function::GO:0003682; chromatin binding; Molecular Function::GO:0030100; regulation of endocytosis; Biological Process	IPR000047; Helix-turn-helix motif::IPR001005; SANT/Myb domain::IPR003023; Amphiphysin, isoform 2::IPR017930; Myb domain
PtF_14.32	NA	IPR002347; Glucose/ribitol dehydrogenase
PtF_427.176	GO:0005247; voltage-gated chloride channel activity; Molecular Function::GO:0005509; calcium ion binding; Molecular Function::GO:0006821; chloride transport; Biological Process::GO:0016020; membrane; Cellular Component::GO:0055085; transmembrane transport; Biological Process	IPR001807; Chloride channel, voltage gated::IPR002048; EF-hand domain
PtF_170.220	GO:0005160; transforming growth factor beta receptor binding; Molecular Function::GO:0016049; cell growth; Biological Process	IPR003676; Auxin-induced protein, ARG7::IPR003942; Left- Right determination factor
PtF_268.29	GO:0003677; DNA binding; Molecular Function::GO:0005518; collagen binding; Molecular Function::GO:0005618; cell wall; Cellular Component::GO:0006355; regulation of transcription, DNA-dependent; Biological Process::GO:0006807; nitrogen compound metabolic process; Biological Process::GO:0007155; cell adhesion; Biological Process::GO:0009405; pathogenesis; Biological Process::GO:0019867; outer membr…	IPR000070; Pectinesterase, catalytic::IPR005483; Carbamoyl-phosphate synthase large subunit, CPSase domain::IPR006197; Peptidase S24, LexA-like::IPR008126; Outer membrane adhesion, Yersinia
PtO_691.2	GO:0005515; protein binding; Molecular Function::GO:0005727; extrachromosomal circular DNA; Cellular Component::GO:0008270; zinc ion binding; Molecular Function::GO:0009405; pathogenesis; Biological Process	IPR001841; Zinc finger, RING-type::IPR024575; Cloacin colicin family
PtF_49.64	GO:0042309; homoiothermy; Biological Process::GO:0050825; ice binding; Molecular Function::GO:0050826; response to freezing; Biological Process	IPR000104; Antifreeze protein, type I
PtF_228.12	GO:0005249; voltage-gated potassium channel activity; Molecular Function::GO:0006813; potassium ion transport; Biological Process::GO:0008076; voltage-gated potassium channel complex; Cellular Component	IPR004050; Potassium channel, voltage dependent, Kv1.3::IPR020478; AT hook-like
PtF_509.35	GO:0004930; G-protein coupled receptor activity; Molecular Function::GO:0007186; G-protein coupled receptor signaling pathway; Biological Process::GO:0016020; membrane; Cellular Component::GO:0046872; metal ion binding; Molecular Function	IPR003289; GPCR, family 2, calcitonin gene-related peptide, type 1 receptor::IPR007087; Zinc finger, C2H2
PtO_2183.11	GO:0004185; serine-type carboxypeptidase activity; Molecular Function::GO:0006508; proteolysis; Biological Process	IPR000667; Peptidase S13, D-Ala-D-Ala carboxypeptidase C::IPR001938; Thaumatin::IPR017994; P-type trefoil, chordata
PtF_335.37	GO:0000786; nucleosome; Cellular Component::GO:0003677; DNA binding; Molecular Function::GO:0006334; nucleosome assembly; Biological Process	IPR005819; Histone H5
PtO_2562.15	GO:0004994; somatostatin receptor activity; Molecular Function::GO:0007186; G-protein coupled receptor signaling pathway; Biological Process::GO:0016021; integral to membrane; Cellular Component	IPR001184; Somatostatin receptor 5::IPR007789; Protein of unknown function DUF688
PtF_429.2	GO:0001539; ciliary or bacterial-type flagellar motility; Biological Process::GO:0003677; DNA binding; Molecular Function::GO:0003774; motor activity; Molecular Function::GO:0006355; regulation of transcription, DNA-dependent; Biological Process::GO:0009288; bacterial-type flagellum; Cellular Component	IPR000563; Flagellar assembly protein FliH::IPR003851; Zinc finger, Dof-type
PtF_200.92	NA	IPR017859; Treacle-like, Treacher Collins Syndrome
PtO_1386.59	GO:0005198; structural molecule activity; Molecular Function::GO:0005507; copper ion binding; Molecular Function::GO:0005923; tight junction; Cellular Component::GO:0009055; electron carrier activity; Molecular Function	IPR003245; Plastocyanin-like::IPR003556; Claudin-14
PtO_688.23	GO:0016020; membrane; Cellular Component	IPR002229; Blood group Rhesus C/E/D polypeptide::IPR016140; Bifunctional inhibitor/plant lipid transfer protein/seed storage helical domain
PtO_1119.6	GO:0005525; GTP binding; Molecular Function	IPR005025; NADPH-dependent FMN reductase::IPR006073; GTP binding domain
PtO_1626.55	GO:0000166; nucleotide binding; Molecular Function::GO:0004812; aminoacyl-tRNA ligase activity; Molecular Function::GO:0004830; tryptophan-tRNA ligase activity; Molecular Function::GO:0005524; ATP binding; Molecular Function::GO:0005737; cytoplasm; Cellular Component::GO:0006418; tRNA aminoacylation for protein translation; Biological Process::GO:0006436; tryptophanyl-tRNA aminoacylation; Biologi…	IPR002305; Aminoacyl-tRNA synthetase, class Ic::IPR002306; Tryptophan-tRNA ligase::IPR003023; Amphiphysin, isoform 2
PtF_226.47	NA	IPR009148; Streptococcal non-M secreted SibA::IPR013809; Epsin-like, N-terminal
PtF_124.7	GO:0004930; G-protein coupled receptor activity; Molecular Function::GO:0007186; G-protein coupled receptor signaling pathway; Biological Process::GO:0016021; integral to membrane; Cellular Component::GO:0016485; protein processing; Biological Process::GO:0030552; cAMP binding; Molecular Function::GO:0043085; positive regulation of catalytic activity; Biological Process	IPR000848; GPCR, cAMP-type::IPR009294; Gamma-secretase subunit Aph-1
PtF_407.23	NA	NA
PtF_294.17	GO:0020037; heme binding; Molecular Function::GO:0042309; homoiothermy; Biological Process::GO:0050825; ice binding; Molecular Function::GO:0050826; response to freezing; Biological Process	IPR000104; Antifreeze protein, type I::IPR001199; Cytochrome b5-like heme/steroid binding domain
PtF_386.97	GO:0003677; DNA binding; Molecular Function::GO:0006355; regulation of transcription, DNA-dependent; Biological Process::GO:0042309; homoiothermy; Biological Process::GO:0050825; ice binding; Molecular Function::GO:0050826; response to freezing; Biological Process	IPR000104; Antifreeze protein, type I::IPR001523; Paired domain
PtF_196.6	GO:0005515; protein binding; Molecular Function::GO:0006952; defense response; Biological Process	IPR000767; Disease resistance protein::IPR013026; Tetratricopeptide repeat-containing domain::IPR013105; Tetratricopeptide TPR2::IPR019734; Tetratricopeptide repeat
PtO_1477.31	NA	IPR007700; Protein of unknown function DUF668::IPR021864; Protein of unknown function DUF3475::IPR023265; Aquaporin 12
PtO_1318.65	GO:0005000; vasopressin receptor activity; Molecular Function::GO:0007186; G-protein coupled receptor signaling pathway; Biological Process::GO:0016021; integral to membrane; Cellular Component	IPR000628; Vasopressin V1B receptor
PtF_446.11	GO:0005515; protein binding; Molecular Function::GO:0042309; homoiothermy; Biological Process::GO:0050825; ice binding; Molecular Function::GO:0050826; response to freezing; Biological Process	IPR000104; Antifreeze protein, type I::IPR000980; SH2 domain::IPR004883; Lateral organ boundaries, LOB
PtF_63.32	GO:0005247; voltage-gated chloride channel activity; Molecular Function::GO:0005515; protein binding; Molecular Function::GO:0006821; chloride transport; Biological Process::GO:0016020; membrane; Cellular Component	IPR001810; F-box domain::IPR002250; Chloride channel ClC-K::IPR006566; FBD domain::IPR013101; Leucine-rich repeat 2
PtO_2500.56	GO:0005516; calmodulin binding; Molecular Function::GO:0008152; metabolic process; Biological Process::GO:0016787; hydrolase activity; Molecular Function	IPR002101; Myristoylated alanine-rich C-kinase substrate MARCKS::IPR013094; Alpha/beta hydrolase fold-3
PtO_2519.23	GO:0003677; DNA binding; Molecular Function::GO:0005634; nucleus; Cellular Component::GO:0005737; cytoplasm; Cellular Component::GO:0006959; humoral immune response; Biological Process::GO:0045182; translation regulator activity; Molecular Function	IPR008087; Autoimmune regulator, AIRE
PtO_719.84	GO:0016068; type I hypersensitivity; Biological Process	IPR001778; Pollen allergen Poa pIX/Phl pVI
PtF_57.10	GO:0003924; GTPase activity; Molecular Function::GO:0004871; signal transducer activity; Molecular Function::GO:0007186; G-protein coupled receptor signaling pathway; Biological Process::GO:0019001; guanyl nucleotide binding; Molecular Function::GO:0031683; G-protein beta/gamma-subunit complex binding; Molecular Function	IPR001019; Guanine nucleotide binding protein (G-protein), alpha subunit
PtF_490.17	GO:0003682; chromatin binding; Molecular Function::GO:0005516; calmodulin binding; Molecular Function	IPR001005; SANT/Myb domain::IPR002101; Myristoylated alanine-rich C-kinase substrate MARCKS::IPR017930; Myb domain
PtF_347.12	GO:0007186; G-protein coupled receptor signaling pathway; Biological Process::GO:0016021; integral to membrane; Cellular Component::GO:0038036; sphingosine-1-phosphate receptor activity; Molecular Function	IPR004063; EDG-5 sphingosine 1-phosphate receptor::IPR012552; DVL
PtF_200.7	NA	IPR013865; Protein of unknown function DUF1754, eukaryotic
PtO_2575.10	GO:0004553; hydrolase activity, hydrolyzing O-glycosyl compounds; Molecular Function::GO:0004939; beta-adrenergic receptor activity; Molecular Function::GO:0005975; carbohydrate metabolic process; Biological Process::GO:0007186; G-protein coupled receptor signaling pathway; Biological Process::GO:0007189; adenylate cyclase-activating G-protein coupled receptor signaling pathway; Biological Proces…	IPR000490; Glycoside hydrolase, family 17::IPR000681; Beta 3 adrenoceptor
PtO_2204.51	GO:0003700; sequence-specific DNA binding transcription factor activity; Molecular Function::GO:0006355; regulation of transcription, DNA-dependent; Biological Process::GO:0042309; homoiothermy; Biological Process::GO:0050825; ice binding; Molecular Function::GO:0050826; response to freezing; Biological Process	IPR000104; Antifreeze protein, type I::IPR001471; AP2/ERF domain
PtF_481.37	GO:0000785; chromatin; Cellular Component::GO:0005634; nucleus; Cellular Component::GO:0031492; nucleosomal DNA binding; Molecular Function	IPR000079; High mobility group nucleosome-binding domain-containing family::IPR019447; DNA/RNA-binding protein Kin17, conserved domain
PtO_2029.6	GO:0005200; structural constituent of cytoskeleton; Molecular Function::GO:0005515; protein binding; Molecular Function::GO:0005525; GTP binding; Molecular Function::GO:0005874; microtubule; Cellular Component	IPR000073; Alpha/beta hydrolase fold-1::IPR001452; Src homology-3 domain::IPR002967; Delta tubulin
PtO_1196.42	GO:0006814; sodium ion transport; Biological Process::GO:0006885; regulation of pH; Biological Process::GO:0015385; sodium:hydrogen antiporter activity; Molecular Function::GO:0016021; integral to membrane; Cellular Component	IPR001970; Na+/H+ exchanger, isoform 1 (NHE1)::IPR004864; Late embryogenesis abundant protein, LEA-14
PtF_422.29	GO:0005096; GTPase activator activity; Molecular Function::GO:0008083; growth factor activity; Molecular Function	IPR003914; Rabaptin::IPR008480; Protein of unknown function DUF761, plant
PtF_169.77	GO:0006814; sodium ion transport; Biological Process::GO:0006885; regulation of pH; Biological Process::GO:0015385; sodium:hydrogen antiporter activity; Molecular Function::GO:0016021; integral to membrane; Cellular Component::GO:0055085; transmembrane transport; Biological Process	IPR004709; Na+/H+ exchanger
PtF_82.157	GO:0042309; homoiothermy; Biological Process::GO:0050825; ice binding; Molecular Function::GO:0050826; response to freezing; Biological Process	IPR000104; Antifreeze protein, type I::IPR016140; Bifunctional inhibitor/plant lipid transfer protein/seed storage helical domain::IPR027923; Hydrophobic seed protein
PtO_1417.48	GO:0016020; membrane; Cellular Component	IPR003566; T-cell surface glycoprotein CD5::IPR004864; Late embryogenesis abundant protein, LEA-14
PtF_440.91	GO:0003735; structural constituent of ribosome; Molecular Function::GO:0005622; intracellular; Cellular Component::GO:0005840; ribosome; Cellular Component::GO:0006412; translation; Biological Process	IPR001859; Ribosomal protein P2
PtO_1612.21	GO:0004994; somatostatin receptor activity; Molecular Function::GO:0007186; G-protein coupled receptor signaling pathway; Biological Process::GO:0016021; integral to membrane; Cellular Component	IPR000782; FAS1 domain::IPR001184; Somatostatin receptor 5
PtF_522.49	GO:0007186; G-protein coupled receptor signaling pathway; Biological Process::GO:0016021; integral to membrane; Cellular Component	IPR001234; GPCR, family 3, metabotropic glutamate receptor 3
PtF_142.136	GO:0005515; protein binding; Molecular Function::GO:0007186; G-protein coupled receptor signaling pathway; Biological Process::GO:0008270; zinc ion binding; Molecular Function::GO:0016021; integral to membrane; Cellular Component::GO:0016492; G-protein coupled neurotensin receptor activity; Molecular Function	IPR001841; Zinc finger, RING-type::IPR003986; Neurotensin type 2 receptor
PtO_1447.39	GO:0003676; nucleic acid binding; Molecular Function::GO:0004386; helicase activity; Molecular Function::GO:0004930; G-protein coupled receptor activity; Molecular Function::GO:0005524; ATP binding; Molecular Function::GO:0008026; ATP-dependent helicase activity; Molecular Function::GO:0016020; membrane; Cellular Component	IPR001650; Helicase, C-terminal::IPR002144; GPCR, family 2, secretin receptor::IPR011545; DNA/RNA helicase, DEAD/DEAH box type, N-terminal::IPR014001; Helicase, superfamily 1/2, ATP-binding domain::IPR014014; RNA helicase, DEAD-box type, Q motif::IPR025558; Domain of unknown function DUF4283
PtF_489.49	GO:0003677; DNA binding; Molecular Function::GO:0003700; sequence-specific DNA binding transcription factor activity; Molecular Function::GO:0005509; calcium ion binding; Molecular Function::GO:0005634; nucleus; Cellular Component::GO:0006355; regulation of transcription, DNA-dependent; Biological Process::GO:0007156; homophilic cell adhesion; Biological Process::GO:0016020; membrane; Cellular Co…	IPR002100; Transcription factor, MADS-box::IPR002126; Cadherin::IPR002487; Transcription factor, K-box::IPR004357; Type IV secretion system CagX conjugation protein
PtF_184.45	GO:0000786; nucleosome; Cellular Component::GO:0003677; DNA binding; Molecular Function::GO:0005634; nucleus; Cellular Component::GO:0005669; transcription factor TFIID complex; Cellular Component::GO:0006334; nucleosome assembly; Biological Process::GO:0006352; DNA-dependent transcription, initiation; Biological Process	IPR001951; Histone H4::IPR003228; Transcription initiation factor TFIID
PtO_723.29.2	GO:0016021; integral to membrane; Cellular Component	IPR004316; SWEET sugar transporter::IPR007822; Lanthionine synthetase C-like
PtO_1327.20.1	NA	IPR008376; Synembryn
PtO_1091.66.2	GO:0016491; oxidoreductase activity; Molecular Function::GO:0055114; oxidation-reduction process; Biological Process	IPR001709; Flavoprotein pyridine nucleotide cytochrome reductase::IPR005178; Organic solute transporter Ost-alpha
PtF_380.9	GO:0007186; G-protein coupled receptor signaling pathway; Biological Process::GO:0008061; chitin binding; Molecular Function::GO:0015054; gastrin receptor activity; Molecular Function::GO:0016021; integral to membrane; Cellular Component	IPR000314; Gastrin receptor::IPR001002; Chitin-binding, type 1::IPR019352; Uncharacterised protein family UPF0454
PtF_50.91	GO:0006814; sodium ion transport; Biological Process::GO:0015655; alanine:sodium symporter activity; Molecular Function::GO:0016020; membrane; Cellular Component::GO:0032328; alanine transport; Biological Process::GO:0055085; transmembrane transport; Biological Process	IPR001463; Sodium:alanine symporter::IPR013657; UAA transporter
PtF_113.74	GO:0003677; DNA binding; Molecular Function::GO:0005515; protein binding; Molecular Function::GO:0005576; extracellular region; Cellular Component::GO:0006355; regulation of transcription, DNA-dependent; Biological Process::GO:0006508; proteolysis; Biological Process::GO:0008236; serine-type peptidase activity; Molecular Function::GO:0009405; pathogenesis; Biological Process::GO:0047286; NAD+-dip…	IPR000512; Diphtheria toxin (NAD+-dipthamide ADP-ribosyltransferase)::IPR001478; PDZ domain::IPR005151; Interphotoreceptor retinol-binding::IPR006197; Peptidase S24, LexA-like
PtO_2403.24	NA	IPR013290; Myeloid transforming gene on chromosome 8 (MTG8)
PtF_410.33	GO:0005515; protein binding; Molecular Function::GO:0008270; zinc ion binding; Molecular Function	IPR001841; Zinc finger, RING-type::IPR016062; TM1410 hypothetical-related protein, conserved
PtF_288.42	GO:0003700; sequence-specific DNA binding transcription factor activity; Molecular Function::GO:0006355; regulation of transcription, DNA-dependent; Biological Process::GO:0016180; snRNA processing; Biological Process::GO:0032039; integrator complex; Cellular Component	IPR001471; AP2/ERF domain::IPR026236; Integrator complex subunit 2
PtF_49.73	GO:0003735; structural constituent of ribosome; Molecular Function::GO:0005622; intracellular; Cellular Component::GO:0005840; ribosome; Cellular Component::GO:0006412; translation; Biological Process	IPR001859; Ribosomal protein P2::IPR025486; Domain of unknown function DUF4378
PtF_381.19	GO:0001604; urotensin II receptor activity; Molecular Function::GO:0005515; protein binding; Molecular Function::GO:0007186; G-protein coupled receptor signaling pathway; Biological Process::GO:0008217; regulation of blood pressure; Biological Process::GO:0016021; integral to membrane; Cellular Component::GO:0042312; regulation of vasodilation; Biological Process	IPR000670; Urotensin II receptor::IPR001660; Sterile alpha motif domain::IPR021129; Sterile alpha motif, type 1
PtO_1680.7	GO:0004939; beta-adrenergic receptor activity; Molecular Function::GO:0007186; G-protein coupled receptor signaling pathway; Biological Process::GO:0007189; adenylate cyclase-activating G-protein coupled receptor signaling pathway; Biological Process::GO:0016021; integral to membrane; Cellular Component	IPR000681; Beta 3 adrenoceptor::IPR005175; Domain of unknown function DUF296::IPR020478; AT hook-like
PtF_142.145	GO:0003677; DNA binding; Molecular Function::GO:0005524; ATP binding; Molecular Function::GO:0005576; extracellular region; Cellular Component::GO:0006090; pyruvate metabolic process; Biological Process::GO:0006355; regulation of transcription, DNA-dependent; Biological Process::GO:0009405; pathogenesis; Biological Process::GO:0016301; kinase activity; Molecular Function::GO:0016310; phosphorylat…	IPR000121; PEP-utilising enzyme, C-terminal::IPR002192; Pyruvate phosphate dikinase, PEP/pyruvate-binding::IPR003842; Vacuolating cytotoxin::IPR006197; Peptidase S24, LexA-like::IPR008279; PEP-utilising enzyme, mobile domain::IPR010121; Pyruvate, phosphate dikinase
PtO_1163.9	GO:0003697; single-stranded DNA binding; Molecular Function::GO:0005524; ATP binding; Molecular Function::GO:0006281; DNA repair; Biological Process::GO:0009432; SOS response; Biological Process	IPR005175; Domain of unknown function DUF296::IPR013765; DNA recombination and repair protein RecA
PtF_138.11	GO:0005160; transforming growth factor beta receptor binding; Molecular Function::GO:0016049; cell growth; Biological Process	IPR003939; Transforming growth factor, beta 1::IPR008586; Protein of unknown function DUF868, plant
PtO_1253.9	GO:0005215; transporter activity; Molecular Function::GO:0006810; transport; Biological Process	IPR003087; Neutrophil gelatinase-associated lipocalin::IPR021410; The fantastic four family
PtF_495.32	GO:0003824; catalytic activity; Molecular Function::GO:0004185; serine-type carboxypeptidase activity; Molecular Function::GO:0006508; proteolysis; Biological Process::GO:0009116; nucleoside metabolic process; Biological Process	IPR000667; Peptidase S13, D-Ala-D-Ala carboxypeptidase C::IPR000845; Nucleoside phosphorylase domain::IPR018017; Nucleoside phosphorylase
PtF_254.63	GO:0003700; sequence-specific DNA binding transcription factor activity; Molecular Function::GO:0006355; regulation of transcription, DNA-dependent; Biological Process::GO:0043565; sequence-specific DNA binding; Molecular Function	IPR000664; Lethal(2) giant larvae protein::IPR003657; DNA-binding WRKY
PtO_1484.119	GO:0005198; structural molecule activity; Molecular Function::GO:0005923; tight junction; Cellular Component::GO:0008963; phospho-N-acetylmuramoyl-pentapeptide-transferase activity; Molecular Function::GO:0016021; integral to membrane; Cellular Component	IPR000715; Glycosyl transferase, family 4::IPR003553; Claudin-9
PtF_200.90	GO:0000166; nucleotide binding; Molecular Function::GO:0005524; ATP binding; Molecular Function::GO:0005576; extracellular region; Cellular Component::GO:0006955; immune response; Biological Process::GO:0008009; chemokine activity; Molecular Function::GO:0016020; membrane; Cellular Component::GO:0016887; ATPase activity; Molecular Function::GO:0017111; nucleoside-triphosphatase activity; Molecula…	IPR003439; ABC transporter-like::IPR003593; AAA+ ATPase domain::IPR008097; CX3C chemokine ligand 1::IPR026082; ABC transporter A, ABCA
PtO_609.41	GO:0005249; voltage-gated potassium channel activity; Molecular Function::GO:0006813; potassium ion transport; Biological Process::GO:0010277; chlorophyllide a oxygenase [overall] activity; Molecular Function::GO:0016020; membrane; Cellular Component::GO:0016491; oxidoreductase activity; Molecular Function::GO:0051537; 2 iron, 2 sulfur cluster binding; Molecular Function::GO:0055114; oxidation-re…	IPR003950; Potassium channel, voltage-dependent, ELK::IPR013626; Pheophorbide a oxygenase::IPR017941; Rieske [2Fe-2S] iron-sulphur domain
PtO_1670.3	GO:0000166; nucleotide binding; Molecular Function::GO:0003676; nucleic acid binding; Molecular Function::GO:0003887; DNA-directed DNA polymerase activity; Molecular Function::GO:0004594; pantothenate kinase activity; Molecular Function::GO:0005524; ATP binding; Molecular Function::GO:0006139; nucleobase-containing compound metabolic process; Biological Process::GO:0015937; coenzyme A biosyntheti…	IPR004567; Type II pantothenate kinase::IPR006172; DNA-directed DNA polymerase, family B
PtF_331.21	GO:0005198; structural molecule activity; Molecular Function::GO:0005524; ATP binding; Molecular Function::GO:0019028; viral capsid; Cellular Component	IPR001229; Mannose-binding lectin::IPR001270; ClpA/B family::IPR004080; Foot-and-mouth disease virus VP1 coat
PtO_688.36	GO:0003723; RNA binding; Molecular Function::GO:0003964; RNA-directed DNA polymerase activity; Molecular Function::GO:0006278; RNA-dependent DNA replication; Biological Process	IPR003286; RNA-directed DNA polymerase, eukaryota::IPR018790; Protein of unknown function DUF2358
PtO_955.21	GO:0003676; nucleic acid binding; Molecular Function::GO:0003677; DNA binding; Molecular Function::GO:0004879; ligand-activated sequence-specific DNA binding RNA polymerase II transcription factor activity; Molecular Function::GO:0005634; nucleus; Cellular Component::GO:0006355; regulation of transcription, DNA-dependent; Biological Process	IPR000504; RNA recognition motif domain::IPR003071; Orphan nuclear receptor, HMR type
PtO_617.48	GO:0000166; nucleotide binding; Molecular Function::GO:0005524; ATP binding; Molecular Function::GO:0016539; intein-mediated protein splicing; Biological Process::GO:0017111; nucleoside-triphosphatase activity; Molecular Function	IPR003593; AAA+ ATPase domain::IPR003959; ATPase, AAA-type, core::IPR004058; Zeta tubulin::IPR004201; CDC48, domain 2::IPR006142; Intein
PtF_335.28	GO:0004499; N,N-dimethylaniline monooxygenase activity; Molecular Function::GO:0055114; oxidation-reduction process; Biological Process	IPR002253; Flavin monooxygenase (FMO) 1
PtF_232.34	GO:0005518; collagen binding; Molecular Function::GO:0007155; cell adhesion; Biological Process::GO:0009405; pathogenesis; Biological Process::GO:0019867; outer membrane; Cellular Component	IPR005282; Lysosomal cystine transporter::IPR006603; Cystinosin/ERS1p repeat::IPR008126; Outer membrane adhesion, Yersinia
PtF_385.76	GO:0003677; DNA binding; Molecular Function::GO:0005760; gamma DNA polymerase complex; Cellular Component::GO:0006260; DNA replication; Biological Process	IPR002297; DNA-directed DNA-polymerase, family A, mitochondria::IPR002999; Tudor domain::IPR019542; Enhancer of polycomb-like, N-terminal
PtF_383.34	GO:0003735; structural constituent of ribosome; Molecular Function::GO:0005622; intracellular; Cellular Component::GO:0005840; ribosome; Cellular Component::GO:0006412; translation; Biological Process	IPR001859; Ribosomal protein P2
PtO_1170.26	NA	IPR013126; Heat shock protein 70 family
PtF_128.9	GO:0003677; DNA binding; Molecular Function::GO:0003918; DNA topoisomerase type II (ATP-hydrolyzing) activity; Molecular Function::GO:0005524; ATP binding; Molecular Function::GO:0006265; DNA topological change; Biological Process::GO:0046872; metal ion binding; Molecular Function	IPR000565; DNA topoisomerase, type IIA, subunit B::IPR000571; Zinc finger, CCCH-type
PtF_318.6	GO:0006814; sodium ion transport; Biological Process::GO:0008270; zinc ion binding; Molecular Function::GO:0015655; alanine:sodium symporter activity; Molecular Function::GO:0016020; membrane; Cellular Component::GO:0032328; alanine transport; Biological Process	IPR001463; Sodium:alanine symporter::IPR011016; Zinc finger, RING-CH-type
PtF_251.19	GO:0003677; DNA binding; Molecular Function::GO:0003678; DNA helicase activity; Molecular Function::GO:0005524; ATP binding; Molecular Function::GO:0005634; nucleus; Cellular Component::GO:0006270; DNA replication initiation; Biological Process::GO:0042555; MCM complex; Cellular Component	IPR001357; BRCT domain::IPR008048; DNA replication licensing factor Mcm::IPR020478; AT hook-like
PtF_488.18	GO:0000930; gamma-tubulin complex; Cellular Component::GO:0007020; microtubule nucleation; Biological Process::GO:0031122; cytoplasmic microtubule organization; Biological Process	IPR001451; Bacterial transferase hexapeptide repeat::IPR002454; Gamma tubulin
PtO_2112.14	GO:0000976; transcription regulatory region sequence-specific DNA binding; Molecular Function::GO:0003677; DNA binding; Molecular Function::GO:0003700; sequence-specific DNA binding transcription factor activity; Molecular Function::GO:0005634; nucleus; Cellular Component::GO:0006355; regulation of transcription, DNA-dependent; Biological Process::GO:0019031; viral envelope; Cellular Component::G…	IPR000047; Helix-turn-helix motif::IPR001356; Homeobox domain::IPR003106; Leucine zipper, homeobox-associated::IPR003436; Chordopoxvirus fusion protein::IPR013847; POU domain::IPR020479; Homeodomain, metazoa
PtF_380.10	GO:0003677; DNA binding; Molecular Function::GO:0004519; endonuclease activity; Molecular Function::GO:0005245; voltage-gated calcium channel activity; Molecular Function::GO:0005891; voltage-gated calcium channel complex; Cellular Component::GO:0006284; base-excision repair; Biological Process::GO:0051539; 4 iron, 4 sulfur cluster binding; Molecular Function::GO:0070588; calcium ion transmembran…	IPR000445; Helix-hairpin-helix motif::IPR000584; Voltage-dependent calcium channel, L-type, beta subunit::IPR003265; HhH-GPD domain::IPR003651; Endonuclease III-like, iron-sulphur cluster loop motif
PtO_1774.34	NA	NA
PtF_39.18	GO:0005777; peroxisome; Cellular Component::GO:0015105; arsenite transmembrane transporter activity; Molecular Function::GO:0015700; arsenite transport; Biological Process::GO:0016021; integral to membrane; Cellular Component::GO:0016491; oxidoreductase activity; Molecular Function::GO:0046872; metal ion binding; Molecular Function::GO:0055114; oxidation-reduction process; Biological Process	IPR000802; Arsenite/antimonite efflux pump membrane protein, ArsB::IPR008335; Eukaryotic molybdopterin oxidoreductase::IPR021139; NYN domain, limkain-b1-type::IPR024768; Limkain-b1::IPR025605; OST-HTH/LOTUS domain
PtF_88.29	GO:0001614; purinergic nucleotide receptor activity; Molecular Function::GO:0004221; ubiquitin thiolesterase activity; Molecular Function::GO:0005216; ion channel activity; Molecular Function::GO:0005524; ATP binding; Molecular Function::GO:0006511; ubiquitin-dependent protein catabolic process; Biological Process::GO:0006811; ion transport; Biological Process::GO:0016020; membrane; Cellular Comp…	IPR001394; Ubiquitin carboxyl-terminal hydrolases family 2::IPR003044; P2X1 purinoceptor
PtF_511.5	GO:0005509; calcium ion binding; Molecular Function::GO:0009523; photosystem II; Cellular Component::GO:0009654; oxygen evolving complex; Cellular Component::GO:0015979; photosynthesis; Biological Process::GO:0019898; extrinsic to membrane; Cellular Component::GO:0042309; homoiothermy; Biological Process::GO:0050825; ice binding; Molecular Function::GO:0050826; response to freezing; Biological Pr…	IPR000104; Antifreeze protein, type I::IPR002683; Photosystem II PsbP, oxygen evolving complex
PtF_2.32	GO:0000166; nucleotide binding; Molecular Function::GO:0005524; ATP binding; Molecular Function::GO:0017111; nucleoside-triphosphatase activity; Molecular Function	IPR003593; AAA+ ATPase domain::IPR003959; ATPase, AAA-type, core::IPR013292; Myeloid transforming gene on chromosome 16 (MTG16)
PtO_1588.2	GO:0004497; monooxygenase activity; Molecular Function::GO:0005506; iron ion binding; Molecular Function::GO:0006508; proteolysis; Biological Process::GO:0008234; cysteine-type peptidase activity; Molecular Function::GO:0016712; oxidoreductase activity, acting on paired donors, with incorporation or reduction of molecular oxygen, reduced flavin or flavoprotein as one donor, and incorporation of o…	IPR000668; Peptidase C1A, papain C-terminal::IPR008068; Cytochrome P450, E-class, group I, CYP2B-like::IPR013128; Peptidase C1A, papain::IPR013201; Proteinase inhibitor I29, cathepsin propeptide
PtO_665.14	GO:0005515; protein binding; Molecular Function::GO:0007186; G-protein coupled receptor signaling pathway; Biological Process::GO:0016021; integral to membrane; Cellular Component	IPR001350; G10D orphan receptor::IPR001452; Src homology-3 domain::IPR025846; PMR5 N-terminal domain::IPR026057; PC-Esterase
PtF_87.178	GO:0000166; nucleotide binding; Molecular Function::GO:0005524; ATP binding; Molecular Function::GO:0007186; G-protein coupled receptor signaling pathway; Biological Process::GO:0016021; integral to membrane; Cellular Component::GO:0017111; nucleoside-triphosphatase activity; Molecular Function::GO:0038036; sphingosine-1-phosphate receptor activity; Molecular Function	IPR003593; AAA+ ATPase domain::IPR003959; ATPase, AAA-type, core::IPR005386; EDG-8 sphingosine 1-phosphate receptor::IPR015415; Vps4 oligomerisation, C-terminal
PtF_470.93	GO:0007186; G-protein coupled receptor signaling pathway; Biological Process::GO:0016021; integral to membrane; Cellular Component::GO:0038036; sphingosine-1-phosphate receptor activity; Molecular Function	IPR000987; EDG-1 sphingosine 1-phosphate receptor::IPR014876; DEK, C-terminal
PtF_301.89	GO:0005525; GTP binding; Molecular Function::GO:0005737; cytoplasm; Cellular Component::GO:0006457; protein folding; Biological Process::GO:0006807; nitrogen compound metabolic process; Biological Process	IPR000158; Cell division protein FtsZ::IPR005483; Carbamoyl-phosphate synthase large subunit, CPSase domain::IPR020818; Chaperonin Cpn10
PtO_919.112	GO:0004930; G-protein coupled receptor activity; Molecular Function::GO:0007186; G-protein coupled receptor signaling pathway; Biological Process::GO:0016021; integral to membrane; Cellular Component	IPR002258; DEZ orphan receptor::IPR020478; AT hook-like
PtF_336.31	GO:0000062; fatty-acyl-CoA binding; Molecular Function::GO:0003700; sequence-specific DNA binding transcription factor activity; Molecular Function::GO:0006355; regulation of transcription, DNA-dependent; Biological Process	IPR000582; Acyl-CoA-binding protein, ACBP::IPR000792; Transcription regulator LuxR, C-terminal::IPR000839; Porin, Oms28 type
PtO_2196.3	GO:0000166; nucleotide binding; Molecular Function::GO:0005524; ATP binding; Molecular Function::GO:0006810; transport; Biological Process::GO:0016020; membrane; Cellular Component::GO:0016887; ATPase activity; Molecular Function::GO:0017111; nucleoside-triphosphatase activity; Molecular Function::GO:0042981; regulation of apoptotic process; Biological Process	IPR003439; ABC transporter-like::IPR003593; AAA+ ATPase domain::IPR010509; ABC transporter, N-terminal::IPR013279; Apoptosis regulator, Bcl-X::IPR017940; ABC transporter, integral membrane type 1
PtO_2286.18	GO:0009424; bacterial-type flagellum hook; Cellular Component::GO:0044780; bacterial-type flagellum assembly; Biological Process	IPR001635; Flagellar hook-length control protein FliK::IPR006946; Protein of unknown function DUF642
PtF_198.9	NA	IPR009769; Domain of unknown function DUF1336::IPR020435; Tumour necrosis factor receptor 5
PtF_75.34	GO:0003913; DNA photolyase activity; Molecular Function::GO:0005245; voltage-gated calcium channel activity; Molecular Function::GO:0005891; voltage-gated calcium channel complex; Cellular Component::GO:0006281; DNA repair; Biological Process::GO:0016020; membrane; Cellular Component::GO:0070588; calcium ion transmembrane transport; Biological Process	IPR000998; MAM domain::IPR005101; DNA photolyase, FAD-binding/Cryptochrome, C-terminal::IPR005451; Voltage-dependent calcium channel, L-type, alpha-1C subunit::IPR006050; DNA photolyase, N-terminal::IPR020478; AT hook-like
PtF_143.51	GO:0004871; signal transducer activity; Molecular Function::GO:0005515; protein binding; Molecular Function::GO:0006935; chemotaxis; Biological Process::GO:0007165; signal transduction; Biological Process::GO:0016020; membrane; Cellular Component::GO:0051087; chaperone binding; Molecular Function	IPR000048; IQ motif, EF-hand binding site::IPR003103; BAG domain::IPR004090; Chemotaxis methyl-accepting receptor
PtF_239.20	GO:0005000; vasopressin receptor activity; Molecular Function::GO:0007186; G-protein coupled receptor signaling pathway; Biological Process::GO:0016021; integral to membrane; Cellular Component	IPR000628; Vasopressin V1B receptor
PtO_2012.86	GO:0005102; receptor binding; Molecular Function::GO:0005576; extracellular region; Cellular Component::GO:0007275; multicellular organismal development; Biological Process::GO:0016055; Wnt receptor signaling pathway; Biological Process	IPR009139; Wnt-1 protein
PtF_223.137	NA	IPR020478; AT hook-like::IPR023249; FAM153
PtF_127.124	GO:0003676; nucleic acid binding; Molecular Function::GO:0007186; G-protein coupled receptor signaling pathway; Biological Process::GO:0007602; phototransduction; Biological Process::GO:0008270; zinc ion binding; Molecular Function::GO:0016021; integral to membrane; Cellular Component	IPR001735; Opsin RH1/RH2::IPR001878; Zinc finger, CCHC-type
PtF_381.112	GO:0016021; integral to membrane; Cellular Component::GO:0016491; oxidoreductase activity; Molecular Function::GO:0055114; oxidation-reduction process; Biological Process	IPR000434; Polycystic kidney disease type 1 protein::IPR013112; FAD-binding 8::IPR013121; Ferric reductase, NAD binding::IPR013130; Ferric reductase transmembrane component-like domain::IPR017927; Ferredoxin reductase-type FAD-binding domain
PtO_2129.4	GO:0006355; regulation of transcription, DNA-dependent; Biological Process::GO:0009584; detection of visible light; Biological Process	IPR001294; Phytochrome::IPR002885; Pentatricopeptide repeat
PtF_148.109	GO:0005198; structural molecule activity; Molecular Function::GO:0005516; calmodulin binding; Molecular Function	IPR003303; Filaggrin::IPR012417; Calmodulin-binding domain, plant
PtF_60.273	GO:0001932; regulation of protein phosphorylation; Biological Process::GO:0005952; cAMP-dependent protein kinase complex; Cellular Component::GO:0008603; cAMP-dependent protein kinase regulator activity; Molecular Function::GO:0009269; response to desiccation; Biological Process	IPR002373; cAMP/cGMP-dependent protein kinase::IPR004864; Late embryogenesis abundant protein, LEA-14::IPR013990; Water stress and hypersensitive response domain
PtF_301.22	GO:0004994; somatostatin receptor activity; Molecular Function::GO:0007186; G-protein coupled receptor signaling pathway; Biological Process::GO:0016021; integral to membrane; Cellular Component	IPR000782; FAS1 domain::IPR001856; Somatostatin receptor 3
PtO_1504.12	GO:0003872; 6-phosphofructokinase activity; Molecular Function::GO:0006002; fructose 6-phosphate metabolic process; Biological Process::GO:0006096; glycolysis; Biological Process::GO:0006457; protein folding; Biological Process	IPR001179; Peptidyl-prolyl cis-trans isomerase, FKBP-type, domain::IPR022953; Phosphofructokinase::IPR023566; Peptidyl-prolyl cis-trans isomerase, FKBP-type
PtF_260.18	GO:0005622; intracellular; Cellular Component::GO:0006886; intracellular protein transport; Biological Process	IPR002014; VHS::IPR004152; GAT::IPR018205; VHS subgroup
PtF_479.44.1	GO:0005727; extrachromosomal circular DNA; Cellular Component::GO:0009405; pathogenesis; Biological Process	IPR006311; Twin-arginine translocation pathway, signal sequence::IPR024575; Cloacin colicin family::IPR028203; Photosynthesis system II assembly factor Ycf48/Hcf136-like domain
PtF_88.32	NA	IPR002885; Pentatricopeptide repeat::IPR016062; TM1410 hypothetical-related protein, conserved
PtF_499.3	GO:0003755; peptidyl-prolyl cis-trans isomerase activity; Molecular Function::GO:0006457; protein folding; Biological Process::GO:0042309; homoiothermy; Biological Process::GO:0050825; ice binding; Molecular Function::GO:0050826; response to freezing; Biological Process	IPR000104; Antifreeze protein, type I::IPR002130; Cyclophilin-like peptidyl-prolyl cis-trans isomerase domain
PtF_435.8	NA	IPR001251; CRAL-TRIO domain::IPR002953; Filoviridae VP35 protein::IPR011074; CRAL/TRIO, N-terminal domain
PtF_498.67	GO:0003677; DNA binding; Molecular Function::GO:0004879; ligand-activated sequence-specific DNA binding RNA polymerase II transcription factor activity; Molecular Function::GO:0005634; nucleus; Cellular Component::GO:0006355; regulation of transcription, DNA-dependent; Biological Process::GO:0010277; chlorophyllide a oxygenase [overall] activity; Molecular Function::GO:0016491; oxidoreductase act…	IPR003072; Orphan nuclear receptor, NOR1 type::IPR013626; Pheophorbide a oxygenase::IPR017941; Rieske [2Fe-2S] iron-sulphur domain
PtO_1736.8	GO:0003779; actin binding; Molecular Function::GO:0005516; calmodulin binding; Molecular Function::GO:0006936; muscle contraction; Biological Process::GO:0017022; myosin binding; Molecular Function	IPR006017; Caldesmon
PtF_485.69	GO:0003677; DNA binding; Molecular Function::GO:0003700; sequence-specific DNA binding transcription factor activity; Molecular Function::GO:0005634; nucleus; Cellular Component::GO:0006355; regulation of transcription, DNA-dependent; Biological Process	IPR001289; CCAAT-binding transcription factor, subunit B::IPR001630; cAMP response element binding (CREB) protein
PtF_246.39.3	GO:0001614; purinergic nucleotide receptor activity; Molecular Function::GO:0005216; ion channel activity; Molecular Function::GO:0005524; ATP binding; Molecular Function::GO:0006811; ion transport; Biological Process::GO:0016020; membrane; Cellular Component	IPR003047; P2X4 purinoceptor::IPR010378; Protein of unknown function DUF974
PtF_213.82	GO:0003677; DNA binding; Molecular Function::GO:0004879; ligand-activated sequence-specific DNA binding RNA polymerase II transcription factor activity; Molecular Function::GO:0005634; nucleus; Cellular Component::GO:0006355; regulation of transcription, DNA-dependent; Biological Process	IPR003071; Orphan nuclear receptor, HMR type::IPR007592; Protein of unknown function DUF573
PtF_426.11	GO:0000786; nucleosome; Cellular Component::GO:0003677; DNA binding; Molecular Function::GO:0006334; nucleosome assembly; Biological Process	IPR005819; Histone H5
PtO_939.19	NA	IPR000533; Tropomyosin
PtO_1511.16	NA	IPR010634; Protein of unknown function DUF1223::IPR020467; Potassium channel, voltage dependent, Kv1.4
PtO_2023.6.2	NA	IPR002913; START domain::IPR009769; Domain of unknown function DUF1336::IPR023251; Pre-mRNA-splicing factor BRR1
PtF_287.38	GO:0003677; DNA binding; Molecular Function::GO:0004784; superoxide dismutase activity; Molecular Function::GO:0006355; regulation of transcription, DNA-dependent; Biological Process::GO:0006801; superoxide metabolic process; Biological Process::GO:0045735; nutrient reservoir activity; Molecular Function::GO:0046872; metal ion binding; Molecular Function::GO:0055114; oxidation-reduction process; …	IPR001189; Manganese/iron superoxide dismutase::IPR001419; HMW glutenin::IPR006197; Peptidase S24, LexA-like::IPR019831; Manganese/iron superoxide dismutase, N-terminal::IPR019832; Manganese/iron superoxide dismutase, C-terminal::IPR020478; AT hook-like
PtF_528.76	GO:0001539; ciliary or bacterial-type flagellar motility; Biological Process::GO:0005198; structural molecule activity; Molecular Function::GO:0009428; bacterial-type flagellum basal body, distal rod, P ring; Cellular Component::GO:0030288; outer membrane-bounded periplasmic space; Cellular Component	IPR001782; Flagellar P-ring protein::IPR002885; Pentatricopeptide repeat
PtO_1791.6.1	GO:0003677; DNA binding; Molecular Function::GO:0004883; glucocorticoid receptor activity; Molecular Function::GO:0005496; steroid binding; Molecular Function::GO:0005634; nucleus; Cellular Component::GO:0006355; regulation of transcription, DNA-dependent; Biological Process::GO:0042921; glucocorticoid receptor signaling pathway; Biological Process::GO:0043402; glucocorticoid mediated signaling p…	IPR001409; Glucocorticoid receptor::IPR009771; Ribosome control protein 1
PtF_78.133	GO:0004965; G-protein coupled GABA receptor activity; Molecular Function::GO:0007186; G-protein coupled receptor signaling pathway; Biological Process::GO:0016021; integral to membrane; Cellular Component	IPR002456; GPCR, family 3, gamma-aminobutyric acid receptor, type B1::IPR008540; BZR1, transcriptional repressor
PtF_241.78	GO:0046872; metal ion binding; Molecular Function	IPR007087; Zinc finger, C2H2::IPR015880; Zinc finger, C2H2-like
PtF_58.77	GO:0003735; structural constituent of ribosome; Molecular Function::GO:0005622; intracellular; Cellular Component::GO:0005840; ribosome; Cellular Component::GO:0006412; translation; Biological Process	IPR001859; Ribosomal protein P2
PtF_82.122	GO:0001539; ciliary or bacterial-type flagellar motility; Biological Process::GO:0005198; structural molecule activity; Molecular Function::GO:0009428; bacterial-type flagellum basal body, distal rod, P ring; Cellular Component::GO:0030288; outer membrane-bounded periplasmic space; Cellular Component	IPR001782; Flagellar P-ring protein::IPR021763; Protein of unknown function DUF3326
PtF_136.19	GO:0005515; protein binding; Molecular Function	IPR000008; C2 calcium-dependent membrane targeting::IPR018029; C2 membrane targeting protein::IPR019411; Domain of unknown function DUF2404
PtO_2579.8	GO:0005102; receptor binding; Molecular Function::GO:0005576; extracellular region; Cellular Component::GO:0007275; multicellular organismal development; Biological Process::GO:0016055; Wnt receptor signaling pathway; Biological Process	IPR011611; Carbohydrate kinase PfkB::IPR013304; Wnt-16 protein
PtO_2403.25	GO:0042309; homoiothermy; Biological Process::GO:0050825; ice binding; Molecular Function::GO:0050826; response to freezing; Biological Process	IPR000104; Antifreeze protein, type I
PtO_919.8	GO:0004871; signal transducer activity; Molecular Function::GO:0005515; protein binding; Molecular Function::GO:0006935; chemotaxis; Biological Process::GO:0007165; signal transduction; Biological Process::GO:0008270; zinc ion binding; Molecular Function::GO:0016020; membrane; Cellular Component	IPR001841; Zinc finger, RING-type::IPR004090; Chemotaxis methyl-accepting receptor::IPR011016; Zinc finger, RING-CH-type::IPR024766; Zinc finger, RING-H2-type
PtF_134.124	GO:0004339; glucan 1,4-alpha-glucosidase activity; Molecular Function::GO:0005976; polysaccharide metabolic process; Biological Process::GO:0016491; oxidoreductase activity; Molecular Function::GO:0055114; oxidation-reduction process; Biological Process	IPR000073; Alpha/beta hydrolase fold-1::IPR000165; Glucoamylase::IPR003953; FAD binding domain::IPR015939; Fumarate reductase/succinate dehydrogenase flavoprotein-like, C-terminal
PtO_1283.23	GO:0001539; ciliary or bacterial-type flagellar motility; Biological Process::GO:0003774; motor activity; Molecular Function::GO:0008171; O-methyltransferase activity; Molecular Function::GO:0009427; bacterial-type flagellum basal body, distal rod, L ring; Cellular Component	IPR000527; Flagellar L-ring protein::IPR002935; O-methyltransferase, family 3
PtF_351.14	GO:0006508; proteolysis; Biological Process	IPR007863; Peptidase M16, C-terminal domain::IPR009148; Streptococcal non-M secreted SibA::IPR011765; Peptidase M16, N-terminal::IPR013578; Peptidase M16C associated
PtF_200.64	GO:0003677; DNA binding; Molecular Function::GO:0006306; DNA methylation; Biological Process::GO:0008170; N-methyltransferase activity; Molecular Function	IPR002295; N6 adenine-specific DNA methyltransferase, D21 class::IPR002885; Pentatricopeptide repeat
PtF_205.44	GO:0005515; protein binding; Molecular Function::GO:0008270; zinc ion binding; Molecular Function::GO:0045735; nutrient reservoir activity; Molecular Function	IPR000073; Alpha/beta hydrolase fold-1::IPR001419; HMW glutenin::IPR001841; Zinc finger, RING-type
PtF_350.104	GO:0005179; hormone activity; Molecular Function::GO:0005576; extracellular region; Cellular Component::GO:0016020; membrane; Cellular Component	IPR000620; Drug/metabolite transporter::IPR001710; Adrenomedullin::IPR004853; Triose-phosphate transporter domain
PtF_215.95	GO:0003735; structural constituent of ribosome; Molecular Function::GO:0005622; intracellular; Cellular Component::GO:0005840; ribosome; Cellular Component::GO:0006412; translation; Biological Process	IPR001859; Ribosomal protein P2::IPR020478; AT hook-like
PtF_61.20	GO:0000156; phosphorelay response regulator activity; Molecular Function::GO:0000160; phosphorelay signal transduction system; Biological Process::GO:0003682; chromatin binding; Molecular Function::GO:0005249; voltage-gated potassium channel activity; Molecular Function::GO:0006355; regulation of transcription, DNA-dependent; Biological Process::GO:0006813; potassium ion transport; Biological Pro…	IPR001005; SANT/Myb domain::IPR001623; DnaJ domain::IPR001789; Signal transduction response regulator, receiver domain::IPR005404; Potassium channel, voltage dependent, Kv3.3::IPR017930; Myb domain
PtF_34.16	GO:0005615; extracellular space; Cellular Component::GO:0008083; growth factor activity; Molecular Function	IPR022334; Insulin-like growth factor II
PtO_719.102	GO:0005198; structural molecule activity; Molecular Function::GO:0019028; viral capsid; Cellular Component	IPR002210; Major capsid L1 (late) protein, Papillomavirus::IPR007112; Expansin/pollen allergen, DPBB domain::IPR007117; Expansin, cellulose-binding-like domain::IPR009009; RlpA-like double-psi beta-barrel domain
PtF_241.26	GO:0007186; G-protein coupled receptor signaling pathway; Biological Process::GO:0007631; feeding behavior; Biological Process::GO:0016021; integral to membrane; Cellular Component::GO:0016499; orexin receptor activity; Molecular Function	IPR000073; Alpha/beta hydrolase fold-1::IPR000204; Orexin receptor family
PtF_152.30.5	GO:0003677; DNA binding; Molecular Function::GO:0003700; sequence-specific DNA binding transcription factor activity; Molecular Function::GO:0005096; GTPase activator activity; Molecular Function::GO:0005634; nucleus; Cellular Component::GO:0006351; transcription, DNA-dependent; Biological Process::GO:0006355; regulation of transcription, DNA-dependent; Biological Process::GO:0043565; sequence-sp…	IPR003537; Yersinia virulence determinant YopE::IPR004827; Basic-leucine zipper domain::IPR012900; G-box binding, MFMR
PtO_1170.50	GO:0001614; purinergic nucleotide receptor activity; Molecular Function::GO:0005216; ion channel activity; Molecular Function::GO:0005524; ATP binding; Molecular Function::GO:0006811; ion transport; Biological Process::GO:0016020; membrane; Cellular Component	IPR003048; P2X5 purinoceptor::IPR008889; VQ
PtF_393.19	GO:0005524; ATP binding; Molecular Function::GO:0005975; carbohydrate metabolic process; Biological Process::GO:0008974; phosphoribulokinase activity; Molecular Function::GO:0016887; ATPase activity; Molecular Function	IPR006082; Phosphoribulokinase::IPR016300; Arsenical pump ATPase, ArsA/GET3::IPR025723; Anion-transporting ATPase-like domain
PtF_440.128	GO:0003677; DNA binding; Molecular Function::GO:0003918; DNA topoisomerase type II (ATP-hydrolyzing) activity; Molecular Function::GO:0005524; ATP binding; Molecular Function::GO:0006265; DNA topological change; Biological Process	IPR001241; DNA topoisomerase, type IIA::IPR005202; Transcription factor GRAS
PtO_1012.32	GO:0004933; mating-type a-factor pheromone receptor activity; Molecular Function::GO:0005515; protein binding; Molecular Function::GO:0007186; G-protein coupled receptor signaling pathway; Biological Process::GO:0008270; zinc ion binding; Molecular Function::GO:0016020; membrane; Cellular Component	IPR001546; GPCR fungal pheromone A receptor::IPR001841; Zinc finger, RING-type
PtO_2476.2	NA	IPR008004; Uncharacterised protein family UPF0503
PtF_59.27	NA	IPR021102; Peptide-N4-(N-acetyl-beta-glucosaminyl)asparagine amidase A
PtF_144.22	GO:0005452; inorganic anion exchanger activity; Molecular Function::GO:0006820; anion transport; Biological Process::GO:0016020; membrane; Cellular Component	IPR001717; Anion exchange protein
PtO_2471.5	GO:0005515; protein binding; Molecular Function::GO:0016020; membrane; Cellular Component::GO:0019885; antigen processing and presentation of endogenous peptide antigen via MHC class I; Biological Process	IPR001452; Src homology-3 domain::IPR008056; Tapasin::IPR008395; Agenet-like domain::IPR014002; Tudor-like, plant
PtO_1012.40.1	GO:0003676; nucleic acid binding; Molecular Function::GO:0016491; oxidoreductase activity; Molecular Function::GO:0016706; oxidoreductase activity, acting on paired donors, with incorporation or reduction of molecular oxygen, 2-oxoglutarate as one donor, and incorporation of one atom each of oxygen into both donors; Molecular Function::GO:0055114; oxidation-reduction process; Biological Process	IPR000504; RNA recognition motif domain::IPR000872; Tafazzin::IPR005123; Oxoglutarate/iron-dependent dioxygenase::IPR027450; Alpha-ketoglutarate-dependent dioxygenase AlkB-like
PtO_941.14	GO:0003682; chromatin binding; Molecular Function::GO:0005524; ATP binding; Molecular Function::GO:0008152; metabolic process; Biological Process::GO:0016301; kinase activity; Molecular Function	IPR001005; SANT/Myb domain::IPR001174; Galactokinase/homoserine kinase::IPR017930; Myb domain
PtO_2341.11	GO:0005524; ATP binding; Molecular Function::GO:0006139; nucleobase-containing compound metabolic process; Biological Process::GO:0019205; nucleobase-containing compound kinase activity; Molecular Function	IPR000850; Adenylate kinase
PtF_49.66	GO:0008824; cyanate hydratase activity; Molecular Function::GO:0009439; cyanate metabolic process; Biological Process	IPR003829; Pirin, N-terminal domain::IPR008076; Cyanate hydratase::IPR008778; Pirin, C-terminal domain::IPR012093; Pirin
PtO_1243.3	GO:0003824; catalytic activity; Molecular Function::GO:0004930; G-protein coupled receptor activity; Molecular Function::GO:0007186; G-protein coupled receptor signaling pathway; Biological Process::GO:0008081; phosphoric diester hydrolase activity; Molecular Function::GO:0016021; integral to membrane; Cellular Component::GO:0046872; metal ion binding; Molecular Function	IPR001623; DnaJ domain::IPR001740; GPCR, family 2, EMR1 hormone receptor::IPR003607; HD/PDEase domain::IPR006674; HD domain
PtF_536.70	GO:0003677; DNA binding; Molecular Function::GO:0003707; steroid hormone receptor activity; Molecular Function::GO:0005496; steroid binding; Molecular Function::GO:0005634; nucleus; Cellular Component::GO:0006355; regulation of transcription, DNA-dependent; Biological Process::GO:0043401; steroid hormone mediated signaling pathway; Biological Process	IPR000128; Progesterone receptor::IPR018800; Proline-rich protein PRCC
PtF_113.70.1	GO:0001614; purinergic nucleotide receptor activity; Molecular Function::GO:0005216; ion channel activity; Molecular Function::GO:0005515; protein binding; Molecular Function::GO:0005524; ATP binding; Molecular Function::GO:0006811; ion transport; Biological Process::GO:0016020; membrane; Cellular Component	IPR003046; P2X3 purinoceptor::IPR003892; Ubiquitin system component Cue
PtO_836.32	NA	NA
PtF_285.33	GO:0003682; chromatin binding; Molecular Function::GO:0016068; type I hypersensitivity; Biological Process	IPR001005; SANT/Myb domain::IPR001778; Pollen allergen Poa pIX/Phl pVI::IPR017930; Myb domain
PtO_837.36	GO:0003677; DNA binding; Molecular Function::GO:0003917; DNA topoisomerase type I activity; Molecular Function::GO:0006265; DNA topological change; Biological Process	IPR000380; DNA topoisomerase, type IA::IPR025322; Protein of unknown function DUF4228, plant
PtO_1555.1	GO:0003677; DNA binding; Molecular Function::GO:0003700; sequence-specific DNA binding transcription factor activity; Molecular Function::GO:0005634; nucleus; Cellular Component::GO:0007275; multicellular organismal development; Biological Process	IPR003022; Transcription factor Otx2::IPR020478; AT hook-like
PtO_2103.25	NA	IPR023275; Aquaporin 3
PtO_1850.102	GO:0004601; peroxidase activity; Molecular Function::GO:0006979; response to oxidative stress; Biological Process::GO:0020037; heme binding; Molecular Function::GO:0055114; oxidation-reduction process; Biological Process	IPR000823; Plant peroxidase::IPR002016; Haem peroxidase, plant/fungal/bacterial
PtF_187.3	GO:0004618; phosphoglycerate kinase activity; Molecular Function::GO:0006096; glycolysis; Biological Process	IPR001576; Phosphoglycerate kinase::IPR005333; Transcription factor, TCP::IPR017887; Transcription factor TCP subgroup
PtF_379.28	NA	IPR000533; Tropomyosin
PtO_1067.15	NA	IPR000533; Tropomyosin
PtO_1155.1.2	GO:0016021; integral to membrane; Cellular Component::GO:0016757; transferase activity, transferring glycosyl groups; Molecular Function	IPR004933; Type specific antigen::IPR025993; Ceramide glucosyltransferase
PtF_153.30	GO:0042309; homoiothermy; Biological Process::GO:0050825; ice binding; Molecular Function::GO:0050826; response to freezing; Biological Process	IPR000104; Antifreeze protein, type I
PtO_2171.9	GO:0004806; triglyceride lipase activity; Molecular Function::GO:0006629; lipid metabolic process; Biological Process::GO:0007155; cell adhesion; Biological Process::GO:0019058; viral infectious cycle; Biological Process::GO:0019062; viral attachment to host cell; Biological Process	IPR000931; Adenovirus fibre protein::IPR002921; Lipase, class 3
PtO_1708.8	GO:0004413; homoserine kinase activity; Molecular Function::GO:0005524; ATP binding; Molecular Function::GO:0006566; threonine metabolic process; Biological Process::GO:0008152; metabolic process; Biological Process::GO:0016787; hydrolase activity; Molecular Function	IPR000870; Homoserine kinase::IPR013094; Alpha/beta hydrolase fold-3
PtF_121.140.1	GO:0005615; extracellular space; Cellular Component::GO:0007186; G-protein coupled receptor signaling pathway; Biological Process::GO:0016021; integral to membrane; Cellular Component::GO:0038036; sphingosine-1-phosphate receptor activity; Molecular Function	IPR000215; Serpin family::IPR004064; EDG-6 sphingosine 1-phosphate receptor::IPR015554; Serpin, plant::IPR023796; Serpin domain
PtO_1615.26.1	GO:0004500; dopamine beta-monooxygenase activity; Molecular Function::GO:0004568; chitinase activity; Molecular Function::GO:0004601; peroxidase activity; Molecular Function::GO:0006032; chitin catabolic process; Biological Process::GO:0006584; catecholamine metabolic process; Biological Process::GO:0006979; response to oxidative stress; Biological Process::GO:0016998; cell wall macromolecule cat…	IPR000726; Glycoside hydrolase, family 19, catalytic::IPR000945; Dopamine-beta-monooxygenase::IPR002016; Haem peroxidase, plant/fungal/bacterial::IPR018971; Protein of unknown function DUF1997
PtF_60.5	NA	IPR003004; GspF/PilC family
PtF_429.25	GO:0004999; vasoactive intestinal polypeptide receptor activity; Molecular Function::GO:0007186; G-protein coupled receptor signaling pathway; Biological Process::GO:0016020; membrane; Cellular Component	IPR002285; GPCR, family 2, pituitary adenylate cyclase activating polypeptide type 1 receptor::IPR020478; AT hook-like
PtO_2502.39.1	GO:0005509; calcium ion binding; Molecular Function::GO:0006470; protein dephosphorylation; Biological Process::GO:0017017; MAP kinase tyrosine/serine/threonine phosphatase activity; Molecular Function	IPR002048; EF-hand domain::IPR005135; Endonuclease/exonuclease/phosphatase::IPR008343; Mitogen-activated protein (MAP) kinase phosphatase
PtF_168.10	GO:0003677; DNA binding; Molecular Function::GO:0005198; structural molecule activity; Molecular Function::GO:0019028; viral capsid; Cellular Component	IPR001399; VP6 blue-tongue virus inner capsid protein::IPR002836; DNA-binding TFAR19-related protein
PtO_2275.37	GO:0006457; protein folding; Biological Process::GO:0016068; type I hypersensitivity; Biological Process::GO:0016272; prefoldin complex; Cellular Component::GO:0051082; unfolded protein binding; Molecular Function	IPR001778; Pollen allergen Poa pIX/Phl pVI::IPR004127; Prefoldin subunit::IPR016655; Prefoldin, subunit 3
PtO_1012.45	NA	IPR003005; Amphiphysin
PtF_293.37	GO:0005267; potassium channel activity; Molecular Function::GO:0016021; integral to membrane; Cellular Component::GO:0071805; potassium ion transmembrane transport; Biological Process	IPR005410; Two pore domain potassium channel, THIK
PtF_104.17	GO:0005183; gonadotropin hormone-releasing hormone activity; Molecular Function	IPR002885; Pentatricopeptide repeat::IPR004079; Gonadoliberin I precursor
PtO_2239.26	GO:0004930; G-protein coupled receptor activity; Molecular Function::GO:0007186; G-protein coupled receptor signaling pathway; Biological Process::GO:0016021; integral to membrane; Cellular Component	IPR026228; Mas-related G protein-coupled receptor F
PtO_909.7	GO:0005524; ATP binding; Molecular Function	IPR000641; CbxX/CfqX::IPR003495; CobW/HypB/UreG domain::IPR011629; Cobalamin (vitamin B12) biosynthesis CobW-like, C-terminal
PtF_473.54	GO:0008270; zinc ion binding; Molecular Function::GO:0015232; heme transporter activity; Molecular Function::GO:0015886; heme transport; Biological Process::GO:0016020; membrane; Cellular Component::GO:0016539; intein-mediated protein splicing; Biological Process::GO:0017004; cytochrome complex assembly; Biological Process	IPR001594; Zinc finger, DHHC-type, palmitoyltransferase::IPR003568; Cytochrome c-type biogenesis protein CcmF::IPR006142; Intein
PtO_2456.33	GO:0005759; mitochondrial matrix; Cellular Component::GO:0016020; membrane; Cellular Component::GO:0042891; antibiotic transport; Biological Process	IPR003428; Mitochondrial glycoprotein::IPR022324; Bacilysin exporter BacE, putative
PtO_2334.1	GO:0005515; protein binding; Molecular Function::GO:0007186; G-protein coupled receptor signaling pathway; Biological Process::GO:0008270; zinc ion binding; Molecular Function::GO:0016021; integral to membrane; Cellular Component::GO:0038036; sphingosine-1-phosphate receptor activity; Molecular Function	IPR000987; EDG-1 sphingosine 1-phosphate receptor::IPR001965; Zinc finger, PHD-type::IPR011124; Zinc finger, CW-type::IPR019787; Zinc finger, PHD-finger
PtF_55.27	GO:0004672; protein kinase activity; Molecular Function::GO:0005267; potassium channel activity; Molecular Function::GO:0005524; ATP binding; Molecular Function::GO:0006468; protein phosphorylation; Biological Process::GO:0016020; membrane; Cellular Component::GO:0071805; potassium ion transmembrane transport; Biological Process	IPR000719; Protein kinase domain::IPR003976; Two pore domain potassium channel, TREK::IPR004147; UbiB domain
PtO_2118.70	GO:0005509; calcium ion binding; Molecular Function::GO:0005544; calcium-dependent phospholipid binding; Molecular Function	IPR001464; Annexin::IPR006906; Timeless protein::IPR007725; Timeless C-terminal
PtF_151.5	GO:0003677; DNA binding; Molecular Function::GO:0003707; steroid hormone receptor activity; Molecular Function::GO:0005496; steroid binding; Molecular Function::GO:0005515; protein binding; Molecular Function::GO:0005634; nucleus; Cellular Component::GO:0006355; regulation of transcription, DNA-dependent; Biological Process::GO:0008270; zinc ion binding; Molecular Function::GO:0043401; steroid ho…	IPR000128; Progesterone receptor::IPR001841; Zinc finger, RING-type
PtF_301.90	GO:0004601; peroxidase activity; Molecular Function::GO:0006979; response to oxidative stress; Biological Process::GO:0020037; heme binding; Molecular Function::GO:0055114; oxidation-reduction process; Biological Process	IPR001621; Fungal ligninase::IPR002016; Haem peroxidase, plant/fungal/bacterial
PtF_379.20	GO:0003677; DNA binding; Molecular Function::GO:0003918; DNA topoisomerase type II (ATP-hydrolyzing) activity; Molecular Function::GO:0005524; ATP binding; Molecular Function::GO:0006265; DNA topological change; Biological Process	IPR000565; DNA topoisomerase, type IIA, subunit B::IPR004238; Late embryogenesis abundant protein, LEA-3::IPR020478; AT hook-like
PtF_423.9.2	GO:0004499; N,N-dimethylaniline monooxygenase activity; Molecular Function::GO:0055114; oxidation-reduction process; Biological Process	IPR002254; Flavin monooxygenase (FMO) 2
PtF_172.33	GO:0006807; nitrogen compound metabolic process; Biological Process::GO:0042309; homoiothermy; Biological Process::GO:0046872; metal ion binding; Molecular Function::GO:0050825; ice binding; Molecular Function::GO:0050826; response to freezing; Biological Process	IPR000104; Antifreeze protein, type I::IPR005483; Carbamoyl-phosphate synthase large subunit, CPSase domain::IPR007087; Zinc finger, C2H2::IPR015880; Zinc finger, C2H2-like
PtF_297.28	GO:0004983; neuropeptide Y receptor activity; Molecular Function::GO:0007186; G-protein coupled receptor signaling pathway; Biological Process::GO:0016021; integral to membrane; Cellular Component	IPR001933; Neuropeptide Y4 receptor::IPR006943; Domain of unknown function DUF641, plant
PtO_1762.26	GO:0015232; heme transporter activity; Molecular Function::GO:0015886; heme transport; Biological Process::GO:0016020; membrane; Cellular Component::GO:0017004; cytochrome complex assembly; Biological Process	IPR003544; Cytochrome c-type biogenesis protein CcmB
PtO_1534.189	GO:0004174; electron-transferring-flavoprotein dehydrogenase activity; Molecular Function::GO:0005096; GTPase activator activity; Molecular Function::GO:0032007; negative regulation of TOR signaling cascade; Biological Process::GO:0033596; TSC1-TSC2 complex; Cellular Component::GO:0043547; positive regulation of GTPase activity; Biological Process::GO:0055114; oxidation-reduction process; Biologi…	IPR003913; Tuberin::IPR007859; Electron transfer flavoprotein-ubiquinone oxidoreductase
PtF_481.39	GO:0005249; voltage-gated potassium channel activity; Molecular Function::GO:0006813; potassium ion transport; Biological Process::GO:0008076; voltage-gated potassium channel complex; Cellular Component	IPR003676; Auxin-induced protein, ARG7::IPR004054; Potassium channel, voltage dependent, Kv4.1::IPR013847; POU domain
PtO_2142.36	GO:0005198; structural molecule activity; Molecular Function::GO:0019028; viral capsid; Cellular Component	IPR001399; VP6 blue-tongue virus inner capsid protein
PtO_1797.7	GO:0005741; mitochondrial outer membrane; Cellular Component::GO:0016020; membrane; Cellular Component::GO:0055085; transmembrane transport; Biological Process	IPR002229; Blood group Rhesus C/E/D polypeptide::IPR027246; Eukaryotic porin/Tom40
PtF_386.53	GO:0004947; bradykinin receptor activity; Molecular Function::GO:0006950; response to stress; Biological Process::GO:0006954; inflammatory response; Biological Process::GO:0007186; G-protein coupled receptor signaling pathway; Biological Process::GO:0009612; response to mechanical stimulus; Biological Process::GO:0016021; integral to membrane; Cellular Component	IPR001186; Bradykinin receptor B1::IPR027850; Protein of unknown function DUF4504
PtO_1445.54.1	GO:0003677; DNA binding; Molecular Function::GO:0003713; transcription coactivator activity; Molecular Function::GO:0003735; structural constituent of ribosome; Molecular Function::GO:0005840; ribosome; Cellular Component::GO:0006355; regulation of transcription, DNA-dependent; Biological Process::GO:0006412; translation; Biological Process	IPR001848; Ribosomal protein S10::IPR003173; Transcriptional coactivator p15 (PC4)
PtO_1616.6	GO:0003677; DNA binding; Molecular Function::GO:0003916; DNA topoisomerase activity; Molecular Function::GO:0003918; DNA topoisomerase type II (ATP-hydrolyzing) activity; Molecular Function::GO:0005524; ATP binding; Molecular Function::GO:0005694; chromosome; Cellular Component::GO:0006265; DNA topological change; Biological Process::GO:0006470; protein dephosphorylation; Biological Process::GO:0…	IPR002205; DNA topoisomerase, type IIA, subunit A/C-terminal::IPR006691; DNA gyrase/topoisomerase IV, subunit A, C-terminal beta-pinwheel::IPR008343; Mitogen-activated protein (MAP) kinase phosphatase
PtO_2048.21	GO:0004909; interleukin-1, Type I, activating receptor activity; Molecular Function::GO:0016491; oxidoreductase activity; Molecular Function::GO:0046872; metal ion binding; Molecular Function::GO:0055114; oxidation-reduction process; Biological Process	IPR004076; Interleukin-1 receptor type 1::IPR008335; Eukaryotic molybdopterin oxidoreductase
PtF_355.25	GO:0004993; serotonin receptor activity; Molecular Function::GO:0007186; G-protein coupled receptor signaling pathway; Biological Process::GO:0016021; integral to membrane; Cellular Component	IPR000431; 5-Hydroxytryptamine 5B receptor::IPR008580; PPPDE putative peptidase domain
PtO_2286.23	GO:0005021; vascular endothelial growth factor-activated receptor activity; Molecular Function::GO:0005524; ATP binding; Molecular Function::GO:0005887; integral to plasma membrane; Cellular Component::GO:0006468; protein phosphorylation; Biological Process::GO:0016491; oxidoreductase activity; Molecular Function::GO:0016706; oxidoreductase activity, acting on paired donors, with incorporation or…	IPR005123; Oxoglutarate/iron-dependent dioxygenase::IPR009135; Vascular endothelial growth factor receptor 1 (VEGFR1)::IPR027450; Alpha-ketoglutarate-dependent dioxygenase AlkB-like
PtF_65.5	GO:0015031; protein transport; Biological Process	IPR000533; Tropomyosin::IPR005024; Snf7
PtF_523.125	GO:0005249; voltage-gated potassium channel activity; Molecular Function::GO:0006813; potassium ion transport; Biological Process::GO:0008076; voltage-gated potassium channel complex; Cellular Component	IPR004050; Potassium channel, voltage dependent, Kv1.3
PtF_140.190.1	NA	IPR005398; Tubby, N-terminal
PtF_192.32	GO:0005096; GTPase activator activity; Molecular Function::GO:0005622; intracellular; Cellular Component::GO:0006396; RNA processing; Biological Process	IPR003107; RNA-processing protein, HAT helix::IPR003537; Yersinia virulence determinant YopE
PtF_426.4	GO:0016068; type I hypersensitivity; Biological Process	IPR001778; Pollen allergen Poa pIX/Phl pVI
PtO_2294.104	GO:0007596; blood coagulation; Biological Process::GO:0015057; thrombin receptor activity; Molecular Function::GO:0016021; integral to membrane; Cellular Component::GO:0016831; carboxy-lyase activity; Molecular Function::GO:0019752; carboxylic acid metabolic process; Biological Process::GO:0030170; pyridoxal phosphate binding; Molecular Function::GO:0070493; thrombin receptor signaling pathway; B…	IPR002129; Pyridoxal phosphate-dependent decarboxylase::IPR003912; Protease-activated receptor
PtF_284.22	GO:0016020; membrane; Cellular Component	IPR000163; Prohibitin
PtF_319.78	GO:0005515; protein binding; Molecular Function::GO:0006520; cellular amino acid metabolic process; Biological Process	IPR003347; JmjC domain::IPR006034; Asparaginase/glutaminase::IPR013109; Lysine-specific demethylase NO66/MYC-induced nuclear antigen
PtF_500.15	GO:0005096; GTPase activator activity; Molecular Function::GO:0008083; growth factor activity; Molecular Function::GO:0009058; biosynthetic process; Biological Process::GO:0030170; pyridoxal phosphate binding; Molecular Function	IPR003914; Rabaptin::IPR004839; Aminotransferase, class I/classII
PtF_286.2	GO:0005515; protein binding; Molecular Function::GO:0006813; potassium ion transport; Biological Process::GO:0015272; ATP-activated inward rectifier potassium channel activity; Molecular Function::GO:0016020; membrane; Cellular Component	IPR000626; Ubiquitin domain::IPR003278; Potassium channel, inwardly rectifying, Kir6.1::IPR019955; Ubiquitin supergroup
PtO_1119.9	NA	IPR007818; Protein of unknown function DUF702::IPR017859; Treacle-like, Treacher Collins Syndrome
PtO_1288.63	GO:0006812; cation transport; Biological Process::GO:0016021; integral to membrane; Cellular Component::GO:0019829; cation-transporting ATPase activity; Molecular Function	IPR001757; Cation-transporting P-type ATPase::IPR009719; Protein of unknown function DUF1296, plant
PtF_257.19	NA	IPR002885; Pentatricopeptide repeat::IPR023265; Aquaporin 12
PtO_1384.7	GO:0016787; hydrolase activity; Molecular Function	IPR003140; Phospholipase/carboxylesterase/thioesterase
PtF_534.63	GO:0005102; receptor binding; Molecular Function::GO:0005576; extracellular region; Cellular Component::GO:0007275; multicellular organismal development; Biological Process::GO:0016055; Wnt receptor signaling pathway; Biological Process::GO:0047800; cysteamine dioxygenase activity; Molecular Function::GO:0055114; oxidation-reduction process; Biological Process	IPR009139; Wnt-1 protein::IPR012864; Cysteamine dioxygenase
PtF_8.1	GO:0005200; structural constituent of cytoskeleton; Molecular Function::GO:0005525; GTP binding; Molecular Function::GO:0005874; microtubule; Cellular Component	IPR002453; Beta tubulin
PtF_180.226	GO:0003677; DNA binding; Molecular Function::GO:0003723; RNA binding; Molecular Function::GO:0003917; DNA topoisomerase type I activity; Molecular Function::GO:0006265; DNA topological change; Biological Process::GO:0016787; hydrolase activity; Molecular Function::GO:0030145; manganese ion binding; Molecular Function	IPR000086; NUDIX hydrolase domain::IPR001631; DNA topoisomerase I::IPR007722; mRNA decapping protein 2, Box A::IPR020476; NUDIX hydrolase
PtO_693.46	GO:0005249; voltage-gated potassium channel activity; Molecular Function::GO:0006813; potassium ion transport; Biological Process::GO:0008076; voltage-gated potassium channel complex; Cellular Component	IPR004054; Potassium channel, voltage dependent, Kv4.1::IPR005516; Remorin, C-terminal
PtO_2433.32	GO:0007186; G-protein coupled receptor signaling pathway; Biological Process::GO:0016021; integral to membrane; Cellular Component	IPR008361; Melanin-concentrating hormone receptor
PtO_1446.21	GO:0003747; translation release factor activity; Molecular Function::GO:0005525; GTP binding; Molecular Function::GO:0006415; translational termination; Biological Process::GO:0016539; intein-mediated protein splicing; Biological Process	IPR003285; Yeast eukaryotic release factor::IPR006142; Intein::IPR012458; Protein of unknown function DUF1664
PtF_395.7.1	GO:0005509; calcium ion binding; Molecular Function::GO:0005544; calcium-dependent phospholipid binding; Molecular Function	IPR008157; Annexin, type XI
PtO_1628.14	NA	IPR002347; Glucose/ribitol dehydrogenase
PtF_5.65	GO:0005245; voltage-gated calcium channel activity; Molecular Function::GO:0005891; voltage-gated calcium channel complex; Cellular Component::GO:0070588; calcium ion transmembrane transport; Biological Process	IPR005448; Voltage-dependent calcium channel, P/Q-type, alpha-1 subunit::IPR018034; KRR1 interacting protein 1::IPR024626; Kri1-like, C-terminal
PtF_197.27	GO:0004553; hydrolase activity, hydrolyzing O-glycosyl compounds; Molecular Function::GO:0005975; carbohydrate metabolic process; Biological Process::GO:0016021; integral to membrane; Cellular Component	IPR001000; Glycoside hydrolase, family 10::IPR004282; Chloroplast envelope membrane protein, CemA
PtO_1727.28	GO:0019028; viral capsid; Cellular Component	IPR002929; Potato leaf roll virus readthrough protein
PtO_1758.44	GO:0005249; voltage-gated potassium channel activity; Molecular Function::GO:0006813; potassium ion transport; Biological Process::GO:0008076; voltage-gated potassium channel complex; Cellular Component	IPR003035; RWP-RK domain::IPR003975; Potassium channel, voltage dependent, Kv4
PtF_218.14	GO:0005149; interleukin-1 receptor binding; Molecular Function::GO:0005576; extracellular region; Cellular Component::GO:0006954; inflammatory response; Biological Process::GO:0006955; immune response; Biological Process	IPR000073; Alpha/beta hydrolase fold-1::IPR001763; Rhodanese-like domain::IPR003296; Interleukin-1 beta
PtF_333.26	NA	IPR020467; Potassium channel, voltage dependent, Kv1.4
PtO_1576.18	GO:0003676; nucleic acid binding; Molecular Function::GO:0003677; DNA binding; Molecular Function::GO:0004879; ligand-activated sequence-specific DNA binding RNA polymerase II transcription factor activity; Molecular Function::GO:0005524; ATP binding; Molecular Function::GO:0005634; nucleus; Cellular Component::GO:0006355; regulation of transcription, DNA-dependent; Biological Process::GO:0008026…	IPR003072; Orphan nuclear receptor, NOR1 type::IPR011545; DNA/RNA helicase, DEAD/DEAH box type, N-terminal::IPR014001; Helicase, superfamily 1/2, ATP-binding domain::IPR014014; RNA helicase, DEAD-box type, Q motif
PtO_590.39	GO:0016068; type I hypersensitivity; Biological Process::GO:0016779; nucleotidyltransferase activity; Molecular Function	IPR001778; Pollen allergen Poa pIX/Phl pVI::IPR002058; PAP/25A-associated::IPR002934; Nucleotidyl transferase domain
PtO_932.9	GO:0016020; membrane; Cellular Component::GO:0019885; antigen processing and presentation of endogenous peptide antigen via MHC class I; Biological Process	IPR008056; Tapasin
PtO_930.11	GO:0005247; voltage-gated chloride channel activity; Molecular Function::GO:0006821; chloride transport; Biological Process::GO:0006855; drug transmembrane transport; Biological Process::GO:0015238; drug transmembrane transporter activity; Molecular Function::GO:0015297; antiporter activity; Molecular Function::GO:0016020; membrane; Cellular Component::GO:0055085; transmembrane transport; Biologi…	IPR001807; Chloride channel, voltage gated::IPR002528; Multi antimicrobial extrusion protein
PtO_1969.41	GO:0003677; DNA binding; Molecular Function::GO:0003708; retinoic acid receptor activity; Molecular Function::GO:0005634; nucleus; Cellular Component::GO:0006355; regulation of transcription, DNA-dependent; Biological Process::GO:0048384; retinoic acid receptor signaling pathway; Biological Process	IPR003078; Retinoic acid receptor
PtO_2415.1	GO:0005216; ion channel activity; Molecular Function::GO:0006811; ion transport; Biological Process::GO:0016021; integral to membrane; Cellular Component	IPR003832; Acid phosphatase/vanadium-dependent haloperoxidase-related::IPR008347; Transient receptor potential channel, vanilloid 1-4
PtF_88.11	GO:0003682; chromatin binding; Molecular Function::GO:0005576; extracellular region; Cellular Component::GO:0006955; immune response; Biological Process::GO:0008009; chemokine activity; Molecular Function::GO:0016020; membrane; Cellular Component	IPR001005; SANT/Myb domain::IPR008097; CX3C chemokine ligand 1::IPR017930; Myb domain
PtO_2213.3	GO:0042309; homoiothermy; Biological Process::GO:0050825; ice binding; Molecular Function::GO:0050826; response to freezing; Biological Process	IPR000104; Antifreeze protein, type I::IPR004320; Protein of unknown function DUF241, plant
PtO_1012.50	GO:0005351; sugar:hydrogen symporter activity; Molecular Function::GO:0009401; phosphoenolpyruvate-dependent sugar phosphotransferase system; Biological Process::GO:0042309; homoiothermy; Biological Process::GO:0050825; ice binding; Molecular Function::GO:0050826; response to freezing; Biological Process	IPR000104; Antifreeze protein, type I::IPR005698; Phosphotransferase system, phosphocarrier HPr protein
PtO_2129.23	GO:0003735; structural constituent of ribosome; Molecular Function::GO:0005622; intracellular; Cellular Component::GO:0005840; ribosome; Cellular Component::GO:0006412; translation; Biological Process	IPR001859; Ribosomal protein P2::IPR005062; SAC3/GANP/Nin1/mts3/eIF-3 p25
PtF_134.54	GO:0008113; peptide-methionine (S)-S-oxide reductase activity; Molecular Function::GO:0016021; integral to membrane; Cellular Component::GO:0055114; oxidation-reduction process; Biological Process	IPR001151; G protein-coupled receptor 6::IPR002569; Peptide methionine sulphoxide reductase MsrA
PtF_471.32	NA	IPR013286; Annexin, type VII
PtF_77.2	GO:0004938; alpha2-adrenergic receptor activity; Molecular Function::GO:0005044; scavenger receptor activity; Molecular Function::GO:0006940; regulation of smooth muscle contraction; Biological Process::GO:0007186; G-protein coupled receptor signaling pathway; Biological Process::GO:0016020; membrane; Cellular Component::GO:0016021; integral to membrane; Cellular Component::GO:0019229; regulation…	IPR001190; SRCR domain::IPR001946; Alpha 2A adrenoceptor::IPR020478; AT hook-like
PtO_2093.4	GO:0007186; G-protein coupled receptor signaling pathway; Biological Process::GO:0016021; integral to membrane; Cellular Component	IPR002740; EVE domain::IPR008361; Melanin-concentrating hormone receptor
PtF_412.100	GO:0003779; actin binding; Molecular Function::GO:0005507; copper ion binding; Molecular Function::GO:0009055; electron carrier activity; Molecular Function::GO:0030036; actin cytoskeleton organization; Biological Process	IPR003245; Plastocyanin-like::IPR005455; Profilin
PtF_440.43	GO:0004933; mating-type a-factor pheromone receptor activity; Molecular Function::GO:0007186; G-protein coupled receptor signaling pathway; Biological Process::GO:0016020; membrane; Cellular Component::GO:0016757; transferase activity, transferring glycosyl groups; Molecular Function	IPR001546; GPCR fungal pheromone A receptor::IPR005599; GPI mannosyltransferase
PtO_2520.31	GO:0004994; somatostatin receptor activity; Molecular Function::GO:0006629; lipid metabolic process; Biological Process::GO:0007186; G-protein coupled receptor signaling pathway; Biological Process::GO:0016021; integral to membrane; Cellular Component	IPR001184; Somatostatin receptor 5::IPR006693; Partial AB-hydrolase lipase domain
PtO_2072.26	GO:0001104; RNA polymerase II transcription cofactor activity; Molecular Function::GO:0004707; MAP kinase activity; Molecular Function::GO:0005524; ATP binding; Molecular Function::GO:0006357; regulation of transcription from RNA polymerase II promoter; Biological Process::GO:0006468; protein phosphorylation; Biological Process::GO:0016592; mediator complex; Cellular Component	IPR007018; Mediator complex, subunit Med6::IPR008350; Mitogen-activated protein (MAP) kinase, ERK3/4
PtO_1028.8	GO:0003676; nucleic acid binding; Molecular Function::GO:0004386; helicase activity; Molecular Function::GO:0005524; ATP binding; Molecular Function::GO:0008026; ATP-dependent helicase activity; Molecular Function::GO:0016020; membrane; Cellular Component::GO:0042891; antibiotic transport; Biological Process	IPR001374; Single-stranded nucleic acid binding R3H::IPR001650; Helicase, C-terminal::IPR007502; Helicase-associated domain::IPR011545; DNA/RNA helicase, DEAD/DEAH box type, N-terminal::IPR011709; Domain of unknown function DUF1605::IPR014001; Helicase, superfamily 1/2, ATP-binding domain::IPR020683; Ankyrin repeat-containing domain::IPR022324; Bacilysin exporter BacE, putative
PtO_1956.2	GO:0004618; phosphoglycerate kinase activity; Molecular Function::GO:0006096; glycolysis; Biological Process	IPR001576; Phosphoglycerate kinase::IPR005645; Serine hydrolase FSH
PtO_789.3	GO:0005198; structural molecule activity; Molecular Function::GO:0005524; ATP binding; Molecular Function::GO:0006298; mismatch repair; Biological Process::GO:0009424; bacterial-type flagellum hook; Cellular Component::GO:0030983; mismatched DNA binding; Molecular Function::GO:0044780; bacterial-type flagellum assembly; Biological Process	IPR000432; DNA mismatch repair protein MutS, C-terminal::IPR002371; Flagellar hook-associated protein, FlgK::IPR007695; DNA mismatch repair protein MutS-like, N-terminal::IPR007696; DNA mismatch repair protein MutS, core::IPR007860; DNA mismatch repair protein MutS, connector domain::IPR007861; DNA mismatch repair protein MutS, clamp
PtF_295.22	GO:0003677; DNA binding; Molecular Function::GO:0003700; sequence-specific DNA binding transcription factor activity; Molecular Function::GO:0005634; nucleus; Cellular Component::GO:0007275; multicellular organismal development; Biological Process::GO:0008270; zinc ion binding; Molecular Function	IPR003022; Transcription factor Otx2::IPR004181; Zinc finger, MIZ-type
PtF_297.19	GO:0004842; ubiquitin-protein ligase activity; Molecular Function::GO:0005739; mitochondrion; Cellular Component::GO:0005829; cytosol; Cellular Component::GO:0016881; acid-amino acid ligase activity; Molecular Function	IPR003977; Parkin::IPR006458; Ovate protein family, C-terminal
PtO_1557.17	GO:0016117; carotenoid biosynthetic process; Biological Process::GO:0016853; isomerase activity; Molecular Function	IPR014101; Carotene isomerase
PtF_39.10	GO:0003677; DNA binding; Molecular Function::GO:0003678; DNA helicase activity; Molecular Function::GO:0003824; catalytic activity; Molecular Function::GO:0005524; ATP binding; Molecular Function::GO:0005634; nucleus; Cellular Component::GO:0006260; DNA replication; Biological Process::GO:0006270; DNA replication initiation; Biological Process::GO:0008152; metabolic process; Biological Process::G…	IPR001208; Mini-chromosome maintenance, DNA-dependent ATPase::IPR001544; Aminotransferase, class IV::IPR008049; DNA replication licensing factor Mcm6
PtF_23.40	GO:0008017; microtubule binding; Molecular Function	IPR002955; Microtubule-associated protein Tau::IPR007608; Senescence regulator S40
PtO_1236.8	GO:0005215; transporter activity; Molecular Function::GO:0006810; transport; Biological Process::GO:0016020; membrane; Cellular Component	IPR000425; Major intrinsic protein
PtO_2035.41	GO:0000079; regulation of cyclin-dependent protein serine/threonine kinase activity; Biological Process::GO:0005524; ATP binding; Molecular Function::GO:0005975; carbohydrate metabolic process; Biological Process::GO:0016773; phosphotransferase activity, alcohol group as acceptor; Molecular Function::GO:0019901; protein kinase binding; Molecular Function	IPR001312; Hexokinase::IPR013922; Cyclin PHO80-like
PtF_163.7	GO:0006457; protein folding; Biological Process::GO:0019534; toxin transporter activity; Molecular Function	IPR001179; Peptidyl-prolyl cis-trans isomerase, FKBP-type, domain::IPR004355; Type IV secretion system CagA exotoxin::IPR023566; Peptidyl-prolyl cis-trans isomerase, FKBP-type
PtO_1033.1	GO:0005215; transporter activity; Molecular Function::GO:0005634; nucleus; Cellular Component::GO:0006810; transport; Biological Process	IPR000313; PWWP domain::IPR003087; Neutrophil gelatinase-associated lipocalin::IPR003888; FY-rich, N-terminal::IPR003889; FY-rich, C-terminal
PtF_356.15	GO:0001510; RNA methylation; Biological Process::GO:0004181; metallocarboxypeptidase activity; Molecular Function::GO:0005515; protein binding; Molecular Function::GO:0006508; proteolysis; Biological Process::GO:0008168; methyltransferase activity; Molecular Function::GO:0008270; zinc ion binding; Molecular Function::GO:0032259; methylation; Biological Process	IPR000834; Peptidase M14, carboxypeptidase A::IPR001810; F-box domain::IPR002877; Ribosomal RNA methyltransferase FtsJ domain::IPR015507; Ribosomal RNA large subunit methyltransferase E
PtO_1076.18	GO:0005198; structural molecule activity; Molecular Function::GO:0005923; tight junction; Cellular Component::GO:0006629; lipid metabolic process; Biological Process::GO:0016788; hydrolase activity, acting on ester bonds; Molecular Function	IPR001087; Lipase, GDSL::IPR003553; Claudin-9
PtF_110.30	GO:0004674; protein serine/threonine kinase activity; Molecular Function::GO:0006468; protein phosphorylation; Biological Process	IPR000073; Alpha/beta hydrolase fold-1::IPR003547; Serine/threonine protein kinase, yersinia-type
PtF_471.1	GO:0001932; regulation of protein phosphorylation; Biological Process::GO:0005952; cAMP-dependent protein kinase complex; Cellular Component::GO:0008603; cAMP-dependent protein kinase regulator activity; Molecular Function::GO:0016020; membrane; Cellular Component::GO:0030001; metal ion transport; Biological Process::GO:0046873; metal ion transmembrane transporter activity; Molecular Function::GO…	IPR002373; cAMP/cGMP-dependent protein kinase::IPR003689; Zinc/iron permease
PtO_2566.6.1	GO:0005887; integral to plasma membrane; Cellular Component::GO:0007186; G-protein coupled receptor signaling pathway; Biological Process::GO:0016907; G-protein coupled acetylcholine receptor activity; Molecular Function::GO:0040012; regulation of locomotion; Biological Process::GO:0046541; saliva secretion; Biological Process::GO:0050890; cognition; Biological Process	IPR002228; Muscarinic acetylcholine receptor M1::IPR006869; Domain of unknown function DUF547::IPR025757; Ternary complex factor MIP1, leucine-zipper
PtO_1608.20	GO:0000785; chromatin; Cellular Component::GO:0003723; RNA binding; Molecular Function::GO:0003746; translation elongation factor activity; Molecular Function::GO:0005351; sugar:hydrogen symporter activity; Molecular Function::GO:0005634; nucleus; Cellular Component::GO:0006452; translational frameshifting; Biological Process::GO:0008612; peptidyl-lysine modification to hypusine; Biological Proce…	IPR000079; High mobility group nucleosome-binding domain-containing family::IPR001884; Translation elongation factor IF5A::IPR005698; Phosphotransferase system, phosphocarrier HPr protein::IPR005824; KOW::IPR020189; Translation elongation factor, IF5A C-terminal::IPR020478; AT hook-like
PtF_145.9	GO:0005200; structural constituent of cytoskeleton; Molecular Function::GO:0005525; GTP binding; Molecular Function::GO:0005874; microtubule; Cellular Component	IPR002452; Alpha tubulin::IPR018108; Mitochondrial substrate/solute carrier
PtF_405.7	GO:0004185; serine-type carboxypeptidase activity; Molecular Function::GO:0005515; protein binding; Molecular Function::GO:0006508; proteolysis; Biological Process::GO:0045454; cell redox homeostasis; Biological Process	IPR000667; Peptidase S13, D-Ala-D-Ala carboxypeptidase C::IPR012336; Thioredoxin-like fold::IPR013026; Tetratricopeptide repeat-containing domain::IPR013766; Thioredoxin domain::IPR019734; Tetratricopeptide repeat
PtO_2519.63	GO:0005727; extrachromosomal circular DNA; Cellular Component::GO:0006814; sodium ion transport; Biological Process::GO:0008508; bile acid:sodium symporter activity; Molecular Function::GO:0009405; pathogenesis; Biological Process::GO:0016020; membrane; Cellular Component	IPR002657; Bile acid:sodium symporter::IPR024575; Cloacin colicin family
PtO_758.5	GO:0016020; membrane; Cellular Component	IPR000920; Myelin P0 protein::IPR009457; Domain of unknown function DUF1084
PtF_265.108	GO:0005198; structural molecule activity; Molecular Function::GO:0046983; protein dimerization activity; Molecular Function	IPR000071; Immunodeficiency lentiviral matrix, N-terminal::IPR011598; Myc-type, basic helix-loop-helix (bHLH) domain
PtO_589.7	GO:0005198; structural molecule activity; Molecular Function::GO:0005515; protein binding; Molecular Function::GO:0019028; viral capsid; Cellular Component	IPR001399; VP6 blue-tongue virus inner capsid protein::IPR013940; Meiosis specific protein SPO22::IPR019734; Tetratricopeptide repeat
PtO_2628.19	GO:0003723; RNA binding; Molecular Function	IPR002343; Paraneoplastic encephalomyelitis antigen::IPR006867; Domain of unknown function DUF632
PtF_394.10	GO:0005452; inorganic anion exchanger activity; Molecular Function::GO:0006820; anion transport; Biological Process::GO:0016020; membrane; Cellular Component	IPR003020; Bicarbonate transporter, eukaryotic::IPR013244; Secretory pathway Sec39
PtO_1722.135	GO:0004252; serine-type endopeptidase activity; Molecular Function::GO:0006508; proteolysis; Biological Process::GO:0008236; serine-type peptidase activity; Molecular Function	IPR008256; Peptidase S1B, glutamyl endopeptidase I::IPR008353; Peptidase S1B, exfoliative toxin
PtO_2499.6	GO:0000124; SAGA complex; Cellular Component::GO:0003712; transcription cofactor activity; Molecular Function	IPR013289; Eight-Twenty-One::IPR021950; Transcription factor Spt20
PtF_502.30	NA	IPR000782; FAS1 domain
PtF_12.9	GO:0004190; aspartic-type endopeptidase activity; Molecular Function::GO:0006508; proteolysis; Biological Process::GO:0016491; oxidoreductase activity; Molecular Function::GO:0055114; oxidation-reduction process; Biological Process	IPR000103; Pyridine nucleotide-disulphide oxidoreductase, class-II::IPR001461; Peptidase A1
PtF_271.55	GO:0005000; vasopressin receptor activity; Molecular Function::GO:0005515; protein binding; Molecular Function::GO:0007186; G-protein coupled receptor signaling pathway; Biological Process::GO:0016021; integral to membrane; Cellular Component	IPR001680; WD40 repeat::IPR001817; Vasopressin receptor
PtF_336.24	GO:0004329; formate-tetrahydrofolate ligase activity; Molecular Function::GO:0005524; ATP binding; Molecular Function::GO:0009396; folic acid-containing compound biosynthetic process; Biological Process	IPR000559; Formate-tetrahydrofolate ligase, FTHFS
PtF_144.100	GO:0004993; serotonin receptor activity; Molecular Function::GO:0005887; integral to plasma membrane; Cellular Component::GO:0007186; G-protein coupled receptor signaling pathway; Biological Process::GO:0007626; locomotory behavior; Biological Process::GO:0007631; feeding behavior; Biological Process	IPR000377; 5-Hydroxytryptamine 2C receptor::IPR005612; CCAAT-binding factor
PtO_2623.18	GO:0004222; metalloendopeptidase activity; Molecular Function::GO:0006508; proteolysis; Biological Process	IPR001357; BRCT domain::IPR023612; Peptidase M4
PtF_65.110	GO:0016020; membrane; Cellular Component::GO:0016021; integral to membrane; Cellular Component	IPR002229; Blood group Rhesus C/E/D polypeptide::IPR004316; SWEET sugar transporter
PtO_1334.2	GO:0031110; regulation of microtubule polymerization or depolymerization; Biological Process	IPR000956; Stathmin family
PtF_28.61	GO:0003682; chromatin binding; Molecular Function::GO:0006527; arginine catabolic process; Biological Process::GO:0006807; nitrogen compound metabolic process; Biological Process::GO:0008295; spermidine biosynthetic process; Biological Process::GO:0008792; arginine decarboxylase activity; Molecular Function	IPR001005; SANT/Myb domain::IPR002985; Arginine decarboxylase::IPR005483; Carbamoyl-phosphate synthase large subunit, CPSase domain::IPR017930; Myb domain::IPR025756; MYB-CC type transcription factor, LHEQLE-containing domain
PtO_715.38	GO:0004190; aspartic-type endopeptidase activity; Molecular Function::GO:0006508; proteolysis; Biological Process	IPR001461; Peptidase A1::IPR002347; Glucose/ribitol dehydrogenase
PtO_1302.3	GO:0009279; cell outer membrane; Cellular Component	IPR001809; Outer surface lipoprotein, Borrelia::IPR007592; Protein of unknown function DUF573::IPR020478; AT hook-like
PtO_1081.26	GO:0005515; protein binding; Molecular Function::GO:0008270; zinc ion binding; Molecular Function::GO:0042309; homoiothermy; Biological Process::GO:0050825; ice binding; Molecular Function::GO:0050826; response to freezing; Biological Process	IPR000104; Antifreeze protein, type I::IPR001841; Zinc finger, RING-type::IPR007110; Immunoglobulin-like domain
PtF_121.96	GO:0006807; nitrogen compound metabolic process; Biological Process::GO:0006950; response to stress; Biological Process	IPR005483; Carbamoyl-phosphate synthase large subunit, CPSase domain::IPR006016; UspA
PtF_522.25	GO:0000105; histidine biosynthetic process; Biological Process::GO:0003879; ATP phosphoribosyltransferase activity; Molecular Function::GO:0004994; somatostatin receptor activity; Molecular Function::GO:0005737; cytoplasm; Cellular Component::GO:0007186; G-protein coupled receptor signaling pathway; Biological Process::GO:0016021; integral to membrane; Cellular Component	IPR001348; ATP phosphoribosyltransferase HisG::IPR002074; Somatostatin receptor 2::IPR013820; ATP phosphoribosyltransferase, catalytic domain
PtO_2185.15	GO:0003677; DNA binding; Molecular Function::GO:0003682; chromatin binding; Molecular Function::GO:0003918; DNA topoisomerase type II (ATP-hydrolyzing) activity; Molecular Function::GO:0005524; ATP binding; Molecular Function::GO:0006265; DNA topological change; Biological Process	IPR001005; SANT/Myb domain::IPR001154; DNA topoisomerase II, eukaryotic-type::IPR017930; Myb domain
PtO_2294.117	GO:0005515; protein binding; Molecular Function::GO:0008017; microtubule binding; Molecular Function	IPR000555; JAB/MPN domain::IPR002955; Microtubule-associated protein Tau
PtO_1341.30	NA	IPR013286; Annexin, type VII
PtO_1445.43	GO:0004990; oxytocin receptor activity; Molecular Function::GO:0005097; Rab GTPase activator activity; Molecular Function::GO:0007186; G-protein coupled receptor signaling pathway; Biological Process::GO:0016021; integral to membrane; Cellular Component::GO:0032313; regulation of Rab GTPase activity; Biological Process	IPR000195; Rab-GTPase-TBC domain::IPR002062; Oxytocin receptor::IPR020478; AT hook-like
PtO_1022.3.1	GO:0005515; protein binding; Molecular Function::GO:0008270; zinc ion binding; Molecular Function	IPR001841; Zinc finger, RING-type
PtO_927.34	GO:0008152; metabolic process; Biological Process::GO:0016791; phosphatase activity; Molecular Function	IPR001952; Alkaline phosphatase::IPR003690; Mitochodrial transcription termination factor-related
PtF_215.160	GO:0003700; sequence-specific DNA binding transcription factor activity; Molecular Function::GO:0006355; regulation of transcription, DNA-dependent; Biological Process	IPR001471; AP2/ERF domain::IPR020467; Potassium channel, voltage dependent, Kv1.4
PtO_1898.5	GO:0004056; argininosuccinate lyase activity; Molecular Function::GO:0042450; arginine biosynthetic process via ornithine; Biological Process	IPR009049; Argininosuccinate lyase::IPR020478; AT hook-like::IPR022761; Fumarate lyase, N-terminal
PtF_130.44	GO:0003700; sequence-specific DNA binding transcription factor activity; Molecular Function::GO:0006355; regulation of transcription, DNA-dependent; Biological Process::GO:0006807; nitrogen compound metabolic process; Biological Process::GO:0043565; sequence-specific DNA binding; Molecular Function	IPR004827; Basic-leucine zipper domain::IPR005483; Carbamoyl-phosphate synthase large subunit, CPSase domain::IPR015685; Aquaporin 9
PtO_2380.6	GO:0005515; protein binding; Molecular Function	IPR001680; WD40 repeat::IPR013286; Annexin, type VII::IPR017986; WD40-repeat-containing domain::IPR020472; G-protein beta WD-40 repeat::IPR022052; Histone-binding protein RBBP4
PtF_453.76	GO:0005737; cytoplasm; Cellular Component::GO:0006914; autophagy; Biological Process::GO:0008152; metabolic process; Biological Process::GO:0016491; oxidoreductase activity; Molecular Function	IPR002427; Alcohol dehydrogenase-related::IPR007239; Autophagy-related protein 5::IPR013847; POU domain
PtF_11.44	GO:0004993; serotonin receptor activity; Molecular Function::GO:0005887; integral to plasma membrane; Cellular Component::GO:0007186; G-protein coupled receptor signaling pathway; Biological Process::GO:0008152; metabolic process; Biological Process::GO:0016491; oxidoreductase activity; Molecular Function::GO:0055114; oxidation-reduction process; Biological Process	IPR000450; 5-Hydroxytryptamine 1F receptor::IPR015590; Aldehyde dehydrogenase domain
PtO_1393.20	GO:0003676; nucleic acid binding; Molecular Function::GO:0004715; non-membrane spanning protein tyrosine kinase activity; Molecular Function::GO:0005524; ATP binding; Molecular Function::GO:0006468; protein phosphorylation; Biological Process::GO:0007243; intracellular protein kinase cascade; Biological Process::GO:0016020; membrane; Cellular Component	IPR000504; RNA recognition motif domain::IPR020775; Tyrosine-protein kinase, non-receptor Jak3
PtO_1938.4	GO:0003677; DNA binding; Molecular Function::GO:0003918; DNA topoisomerase type II (ATP-hydrolyzing) activity; Molecular Function::GO:0005524; ATP binding; Molecular Function::GO:0006265; DNA topological change; Biological Process	IPR000565; DNA topoisomerase, type IIA, subunit B::IPR001241; DNA topoisomerase, type IIA
PtO_1071.13	GO:0005515; protein binding; Molecular Function::GO:0007186; G-protein coupled receptor signaling pathway; Biological Process::GO:0008270; zinc ion binding; Molecular Function::GO:0016021; integral to membrane; Cellular Component::GO:0038036; sphingosine-1-phosphate receptor activity; Molecular Function::GO:0042393; histone binding; Molecular Function::GO:0046872; metal ion binding; Molecular Fun…	IPR001841; Zinc finger, RING-type::IPR001965; Zinc finger, PHD-type::IPR003105; SRA-YDG::IPR005386; EDG-8 sphingosine 1-phosphate receptor::IPR018957; Zinc finger, C3HC4 RING-type::IPR019787; Zinc finger, PHD-finger
PtF_427.124	GO:0004612; phosphoenolpyruvate carboxykinase (ATP) activity; Molecular Function::GO:0005215; transporter activity; Molecular Function::GO:0005351; sugar:hydrogen symporter activity; Molecular Function::GO:0005524; ATP binding; Molecular Function::GO:0005886; plasma membrane; Cellular Component::GO:0006094; gluconeogenesis; Biological Process::GO:0009401; phosphoenolpyruvate-dependent sugar phosp…	IPR001272; Phosphoenolpyruvate carboxykinase, ATP-utilising::IPR001958; Tetracycline resistance protein, TetA/multidrug resistance protein MdtG::IPR005698; Phosphotransferase system, phosphocarrier HPr protein
PtO_1106.6	GO:0003676; nucleic acid binding; Molecular Function::GO:0003677; DNA binding; Molecular Function::GO:0004879; ligand-activated sequence-specific DNA binding RNA polymerase II transcription factor activity; Molecular Function::GO:0005634; nucleus; Cellular Component::GO:0006355; regulation of transcription, DNA-dependent; Biological Process	IPR000504; RNA recognition motif domain::IPR003071; Orphan nuclear receptor, HMR type::IPR012921; Spen paralogue and orthologue SPOC, C-terminal
PtO_2344.6	GO:0004890; GABA-A receptor activity; Molecular Function::GO:0006821; chloride transport; Biological Process::GO:0007214; gamma-aminobutyric acid signaling pathway; Biological Process::GO:0016021; integral to membrane; Cellular Component	IPR005433; Gamma-aminobutyric-acid A receptor, alpha 3 subunit
PtO_1160.1	GO:0000162; tryptophan biosynthetic process; Biological Process::GO:0004834; tryptophan synthase activity; Molecular Function::GO:0008199; ferric iron binding; Molecular Function::GO:0016226; iron-sulfur cluster assembly; Biological Process::GO:0030170; pyridoxal phosphate binding; Molecular Function	IPR001926; Tryptophan synthase beta subunit-like PLP-dependent enzymes superfamily::IPR002908; Frataxin/CyaY::IPR006316; Tryptophan synthase, beta chain-like
PtO_1144.14	GO:0008017; microtubule binding; Molecular Function	IPR002955; Microtubule-associated protein Tau::IPR021602; Protein of unknown function DUF3223
PtF_282.53	GO:0003677; DNA binding; Molecular Function::GO:0004689; phosphorylase kinase activity; Molecular Function::GO:0005516; calmodulin binding; Molecular Function::GO:0005524; ATP binding; Molecular Function::GO:0005634; nucleus; Cellular Component::GO:0005964; phosphorylase kinase complex; Cellular Component::GO:0005978; glycogen biosynthetic process; Biological Process::GO:0006468; protein phosphor…	IPR001739; Methyl-CpG DNA binding::IPR002291; Phosphorylase kinase, gamma catalytic subunit
PtO_1378.17	NA	IPR006769; Coiled-coil domain containing protein 109, C-terminal
PtO_2600.29	GO:0005094; Rho GDP-dissociation inhibitor activity; Molecular Function::GO:0005525; GTP binding; Molecular Function::GO:0005737; cytoplasm; Cellular Component::GO:0015093; ferrous iron transmembrane transporter activity; Molecular Function::GO:0015684; ferrous iron transport; Biological Process::GO:0016021; integral to membrane; Cellular Component	IPR000406; RHO protein GDP dissociation inhibitor::IPR010674; Nucleolar GTP-binding protein 1, Rossman-fold domain::IPR011619; Ferrous iron transport protein B, N-terminal
PtO_2332.2	GO:0003682; chromatin binding; Molecular Function::GO:0007186; G-protein coupled receptor signaling pathway; Biological Process::GO:0008528; G-protein coupled peptide receptor activity; Molecular Function::GO:0016020; membrane; Cellular Component	IPR001005; SANT/Myb domain::IPR003292; GPCR, family 2, glucagon-like peptide-1 receptor::IPR017930; Myb domain
PtO_1318.7	GO:0003677; DNA binding; Molecular Function::GO:0004887; thyroid hormone receptor activity; Molecular Function::GO:0005634; nucleus; Cellular Component::GO:0006355; regulation of transcription, DNA-dependent; Biological Process	IPR001728; Thyroid hormone receptor::IPR004367; Cyclin, C-terminal domain::IPR006671; Cyclin, N-terminal::IPR013763; Cyclin-like
PtO_2102.33	GO:0005509; calcium ion binding; Molecular Function::GO:0005515; protein binding; Molecular Function::GO:0007156; homophilic cell adhesion; Biological Process::GO:0015057; thrombin receptor activity; Molecular Function::GO:0016020; membrane; Cellular Component::GO:0016021; integral to membrane; Cellular Component::GO:0070493; thrombin receptor signaling pathway; Biological Process	IPR000253; Forkhead-associated (FHA) domain::IPR002126; Cadherin::IPR002281; Protease-activated receptor 2::IPR002938; Monooxygenase, FAD-binding
PtF_453.131	GO:0005198; structural molecule activity; Molecular Function::GO:0007155; cell adhesion; Biological Process::GO:0015629; actin cytoskeleton; Cellular Component	IPR006702; Uncharacterised protein family UPF0497, trans-membrane plant::IPR017997; Vinculin
PtF_522.12	GO:0017108; 5'-flap endonuclease activity; Molecular Function::GO:0033567; DNA replication, Okazaki fragment processing; Biological Process::GO:0043142; single-stranded DNA-dependent ATPase activity; Molecular Function::GO:0045735; nutrient reservoir activity; Molecular Function	IPR001376; Gliadin, alpha/beta::IPR014808; DNA replication factor Dna2, N-terminal::IPR026851; Dna2
PtF_143.77	GO:0005515; protein binding; Molecular Function::GO:0008270; zinc ion binding; Molecular Function::GO:0009405; pathogenesis; Biological Process	IPR001841; Zinc finger, RING-type::IPR005427; Salmonella/Shigella invasin protein C
PtF_282.6	GO:0008152; metabolic process; Biological Process::GO:0008667; 2,3-dihydro-2,3-dihydroxybenzoate dehydrogenase activity; Molecular Function::GO:0016491; oxidoreductase activity; Molecular Function::GO:0019290; siderophore biosynthetic process; Biological Process::GO:0055114; oxidation-reduction process; Biological Process	IPR002198; Short-chain dehydrogenase/reductase SDR::IPR003560; 2,3-dihydro-2,3-dihydroxybenzoate dehydrogenase
PtF_338.27.1	GO:0003677; DNA binding; Molecular Function::GO:0003708; retinoic acid receptor activity; Molecular Function::GO:0005634; nucleus; Cellular Component::GO:0006355; regulation of transcription, DNA-dependent; Biological Process::GO:0046983; protein dimerization activity; Molecular Function::GO:0048384; retinoic acid receptor signaling pathway; Biological Process	IPR003078; Retinoic acid receptor::IPR011598; Myc-type, basic helix-loop-helix (bHLH) domain
PtF_506.74	GO:0003700; sequence-specific DNA binding transcription factor activity; Molecular Function::GO:0005634; nucleus; Cellular Component::GO:0006355; regulation of transcription, DNA-dependent; Biological Process::GO:0046983; protein dimerization activity; Molecular Function	IPR002418; Transcription regulator Myc::IPR011598; Myc-type, basic helix-loop-helix (bHLH) domain
PtO_1362.20	GO:0004965; G-protein coupled GABA receptor activity; Molecular Function::GO:0007186; G-protein coupled receptor signaling pathway; Biological Process::GO:0016021; integral to membrane; Cellular Component	IPR002455; GPCR, family 3, gamma-aminobutyric acid receptor, type B::IPR007651; Lipin, N-terminal::IPR013209; LNS2, Lipin/Ned1/Smp2::IPR026058; LIPIN family
PtF_36.10	GO:0003700; sequence-specific DNA binding transcription factor activity; Molecular Function::GO:0006351; transcription, DNA-dependent; Biological Process::GO:0006355; regulation of transcription, DNA-dependent; Biological Process::GO:0016491; oxidoreductase activity; Molecular Function::GO:0043565; sequence-specific DNA binding; Molecular Function::GO:0050660; flavin adenine dinucleotide binding;…	IPR000815; Mercuric reductase::IPR004827; Basic-leucine zipper domain::IPR025422; Transcription factor TGA like domain
PtF_427.172.1	GO:0007186; G-protein coupled receptor signaling pathway; Biological Process::GO:0016021; integral to membrane; Cellular Component::GO:0038036; sphingosine-1-phosphate receptor activity; Molecular Function	IPR004064; EDG-6 sphingosine 1-phosphate receptor
PtF_84.37	GO:0004601; peroxidase activity; Molecular Function::GO:0006979; response to oxidative stress; Biological Process::GO:0020037; heme binding; Molecular Function::GO:0055114; oxidation-reduction process; Biological Process	IPR002016; Haem peroxidase, plant/fungal/bacterial::IPR006636; Heat shock chaperonin-binding
PtO_1027.2	GO:0005249; voltage-gated potassium channel activity; Molecular Function::GO:0006813; potassium ion transport; Biological Process::GO:0008076; voltage-gated potassium channel complex; Cellular Component::GO:0009765; photosynthesis, light harvesting; Biological Process::GO:0016020; membrane; Cellular Component	IPR001344; Chlorophyll A-B binding protein, plant::IPR004052; Potassium channel, voltage dependent, Kv1.5::IPR022796; Chlorophyll A-B binding protein
PtF_394.11	GO:0003677; DNA binding; Molecular Function::GO:0003700; sequence-specific DNA binding transcription factor activity; Molecular Function::GO:0005634; nucleus; Cellular Component::GO:0006355; regulation of transcription, DNA-dependent; Biological Process	IPR001630; cAMP response element binding (CREB) protein::IPR019163; THO complex, subunit 5
PtF_382.153	GO:0005515; protein binding; Molecular Function::GO:0019028; viral capsid; Cellular Component	IPR000048; IQ motif, EF-hand binding site::IPR002929; Potato leaf roll virus readthrough protein::IPR025064; Domain of unknown function DUF4005
PtF_248.75	GO:0003682; chromatin binding; Molecular Function::GO:0004983; neuropeptide Y receptor activity; Molecular Function::GO:0007186; G-protein coupled receptor signaling pathway; Biological Process::GO:0016021; integral to membrane; Cellular Component	IPR000393; Neuropeptide Y5 receptor::IPR001005; SANT/Myb domain::IPR017930; Myb domain
PtO_2403.21	GO:0002685; regulation of leukocyte migration; Biological Process::GO:0003700; sequence-specific DNA binding transcription factor activity; Molecular Function::GO:0005515; protein binding; Molecular Function::GO:0006355; regulation of transcription, DNA-dependent; Biological Process::GO:0006886; intracellular protein transport; Biological Process::GO:0006935; chemotaxis; Biological Process::GO:00…	IPR000847; Transcription regulator HTH, LysR::IPR001494; Importin-beta, N-terminal domain::IPR004070; CXC chemokine receptor 3::IPR005043; CAS/CSE, C-terminal::IPR013713; Exportin/Importin, Cse1-like
PtO_1484.122	GO:0003677; DNA binding; Molecular Function::GO:0004879; ligand-activated sequence-specific DNA binding RNA polymerase II transcription factor activity; Molecular Function::GO:0005634; nucleus; Cellular Component::GO:0006355; regulation of transcription, DNA-dependent; Biological Process	IPR003072; Orphan nuclear receptor, NOR1 type
PtF_414.54	GO:0006527; arginine catabolic process; Biological Process::GO:0008295; spermidine biosynthetic process; Biological Process::GO:0008792; arginine decarboxylase activity; Molecular Function	IPR002985; Arginine decarboxylase
PtF_87.62	GO:0006955; immune response; Biological Process	IPR002352; Eosinophil major basic protein
PtF_80.55	GO:0004930; G-protein coupled receptor activity; Molecular Function::GO:0007186; G-protein coupled receptor signaling pathway; Biological Process::GO:0016020; membrane; Cellular Component::GO:0045454; cell redox homeostasis; Biological Process	IPR003289; GPCR, family 2, calcitonin gene-related peptide, type 1 receptor::IPR012336; Thioredoxin-like fold::IPR013766; Thioredoxin domain
PtF_311.34	GO:0000166; nucleotide binding; Molecular Function::GO:0004820; glycine-tRNA ligase activity; Molecular Function::GO:0005524; ATP binding; Molecular Function::GO:0005737; cytoplasm; Cellular Component::GO:0006426; glycyl-tRNA aminoacylation; Biological Process	IPR002315; Glycyl-tRNA synthetase, alpha2 dimer::IPR005134; Uncharacterised protein family UPF0114
PtO_1032.16	GO:2000028; regulation of photoperiodism, flowering; Biological Process	IPR026211; GIGANTEA
PtO_1417.28	GO:0005515; protein binding; Molecular Function	IPR005398; Tubby, N-terminal::IPR013847; POU domain::IPR018816; Cactin, domain::IPR019134; Cactin C-terminal domain
PtF_467.17	GO:0003700; sequence-specific DNA binding transcription factor activity; Molecular Function::GO:0005634; nucleus; Cellular Component::GO:0006355; regulation of transcription, DNA-dependent; Biological Process::GO:0008853; exodeoxyribonuclease III activity; Molecular Function::GO:0043565; sequence-specific DNA binding; Molecular Function	IPR003027; Exonuclease Rec1, Ustilaginaceae::IPR003657; DNA-binding WRKY
PtO_2516.14	GO:0008237; metallopeptidase activity; Molecular Function::GO:0008270; zinc ion binding; Molecular Function	IPR005202; Transcription factor GRAS::IPR014782; Peptidase M1, membrane alanine aminopeptidase, N-terminal
PtF_236.60	GO:0004966; galanin receptor activity; Molecular Function::GO:0007186; G-protein coupled receptor signaling pathway; Biological Process::GO:0007194; negative regulation of adenylate cyclase activity; Biological Process::GO:0007204; elevation of cytosolic calcium ion concentration; Biological Process::GO:0016021; integral to membrane; Cellular Component::GO:0046872; metal ion binding; Molecular Fu…	IPR003907; Galanin receptor 2::IPR007087; Zinc finger, C2H2::IPR015880; Zinc finger, C2H2-like
PtO_2590.20	GO:0004983; neuropeptide Y receptor activity; Molecular Function::GO:0007186; G-protein coupled receptor signaling pathway; Biological Process::GO:0016021; integral to membrane; Cellular Component	IPR001402; Prolactin-releasing peptide receptor
PtF_138.43	NA	IPR013311; Cysteinyl leukotriene receptor 2
PtO_1076.21	GO:0005245; voltage-gated calcium channel activity; Molecular Function::GO:0005515; protein binding; Molecular Function::GO:0005891; voltage-gated calcium channel complex; Cellular Component::GO:0051087; chaperone binding; Molecular Function::GO:0070588; calcium ion transmembrane transport; Biological Process	IPR000584; Voltage-dependent calcium channel, L-type, beta subunit::IPR000626; Ubiquitin domain::IPR003103; BAG domain::IPR019955; Ubiquitin supergroup
PtO_1102.10	GO:0045454; cell redox homeostasis; Biological Process	IPR012336; Thioredoxin-like fold::IPR013766; Thioredoxin domain
PtO_704.24	GO:0001505; regulation of neurotransmitter levels; Biological Process::GO:0003682; chromatin binding; Molecular Function::GO:0004969; histamine receptor activity; Molecular Function::GO:0005351; sugar:hydrogen symporter activity; Molecular Function::GO:0007186; G-protein coupled receptor signaling pathway; Biological Process::GO:0009401; phosphoenolpyruvate-dependent sugar phosphotransferase syst…	IPR001005; SANT/Myb domain::IPR003980; Histamine H3 receptor::IPR005698; Phosphotransferase system, phosphocarrier HPr protein::IPR017930; Myb domain::IPR025756; MYB-CC type transcription factor, LHEQLE-containing domain
PtO_795.19	NA	NA
PtO_654.3	GO:0004175; endopeptidase activity; Molecular Function::GO:0004298; threonine-type endopeptidase activity; Molecular Function::GO:0005839; proteasome core complex; Cellular Component::GO:0006511; ubiquitin-dependent protein catabolic process; Biological Process::GO:0009055; electron carrier activity; Molecular Function::GO:0016491; oxidoreductase activity; Molecular Function::GO:0019773; proteaso…	IPR000426; Proteasome, alpha-subunit, N-terminal domain::IPR000951; Phthalate dioxygenase reductase::IPR001353; Proteasome, subunit alpha/beta::IPR023332; Proteasome A-type subunit
PtF_59.39	NA	IPR000533; Tropomyosin
PtO_1727.18	GO:0005975; carbohydrate metabolic process; Biological Process::GO:0016853; isomerase activity; Molecular Function	IPR008183; Aldose 1-/Glucose-6-phosphate 1-epimerase
PtF_494.4	GO:0003676; nucleic acid binding; Molecular Function::GO:0004937; alpha1-adrenergic receptor activity; Molecular Function::GO:0006937; regulation of muscle contraction; Biological Process::GO:0007186; G-protein coupled receptor signaling pathway; Biological Process::GO:0008270; zinc ion binding; Molecular Function::GO:0016021; integral to membrane; Cellular Component::GO:0019229; regulation of va…	IPR001004; Alpha 1A adrenoceptor::IPR003604; Zinc finger, U1-type::IPR020478; AT hook-like
PtO_2415.35	GO:0042309; homoiothermy; Biological Process::GO:0050825; ice binding; Molecular Function::GO:0050826; response to freezing; Biological Process	IPR000104; Antifreeze protein, type I::IPR006780; YABBY protein
PtO_2208.45	GO:0009424; bacterial-type flagellum hook; Cellular Component::GO:0044780; bacterial-type flagellum assembly; Biological Process	IPR001635; Flagellar hook-length control protein FliK
PtF_166.20	GO:0003735; structural constituent of ribosome; Molecular Function::GO:0004358; glutamate N-acetyltransferase activity; Molecular Function::GO:0005622; intracellular; Cellular Component::GO:0005840; ribosome; Cellular Component::GO:0006412; translation; Biological Process::GO:0006526; arginine biosynthetic process; Biological Process	IPR001859; Ribosomal protein P2::IPR002813; Arginine biosynthesis protein ArgJ
PtF_439.7	GO:0007186; G-protein coupled receptor signaling pathway; Biological Process::GO:0007602; phototransduction; Biological Process::GO:0016021; integral to membrane; Cellular Component	IPR002206; Opsin, pineal type::IPR008380; HAD-superfamily hydrolase, subfamily IG, 5'-nucleotidase
PtO_1327.3	GO:0000166; nucleotide binding; Molecular Function::GO:0005737; cytoplasm; Cellular Component	IPR002318; Alanine-tRNA ligase, class IIc
PtO_1781.13	GO:0000166; nucleotide binding; Molecular Function::GO:0003995; acyl-CoA dehydrogenase activity; Molecular Function::GO:0004820; glycine-tRNA ligase activity; Molecular Function::GO:0005524; ATP binding; Molecular Function::GO:0005737; cytoplasm; Cellular Component::GO:0006426; glycyl-tRNA aminoacylation; Biological Process::GO:0016627; oxidoreductase activity, acting on the CH-CH group of donors…	IPR002315; Glycyl-tRNA synthetase, alpha2 dimer::IPR006091; Acyl-CoA oxidase/dehydrogenase, central domain::IPR006092; Acyl-CoA dehydrogenase, N-terminal::IPR009075; Acyl-CoA dehydrogenase/oxidase C-terminal
PtF_515.4	GO:0005452; inorganic anion exchanger activity; Molecular Function::GO:0005634; nucleus; Cellular Component::GO:0006820; anion transport; Biological Process::GO:0016020; membrane; Cellular Component	IPR001717; Anion exchange protein::IPR019024; Ribonuclease H2, subunit B::IPR020478; AT hook-like
PtF_140.98.2	GO:0005737; cytoplasm; Cellular Component::GO:0008092; cytoskeletal protein binding; Molecular Function::GO:0008152; metabolic process; Biological Process::GO:0016787; hydrolase activity; Molecular Function::GO:0019898; extrinsic to membrane; Cellular Component	IPR000798; Ezrin/radixin/moesin like::IPR002933; Peptidase M20
PtF_96.1	GO:0003677; DNA binding; Molecular Function::GO:0004879; ligand-activated sequence-specific DNA binding RNA polymerase II transcription factor activity; Molecular Function::GO:0005634; nucleus; Cellular Component::GO:0006355; regulation of transcription, DNA-dependent; Biological Process	IPR003071; Orphan nuclear receptor, HMR type::IPR006197; Peptidase S24, LexA-like
PtF_254.87	GO:0005509; calcium ion binding; Molecular Function::GO:0005515; protein binding; Molecular Function::GO:0005576; extracellular region; Cellular Component::GO:0006826; iron ion transport; Biological Process::GO:0006879; cellular iron ion homeostasis; Biological Process::GO:0007156; homophilic cell adhesion; Biological Process::GO:0008199; ferric iron binding; Molecular Function::GO:0016020; membr…	IPR001156; Transferrin family::IPR002126; Cadherin::IPR013026; Tetratricopeptide repeat-containing domain::IPR019734; Tetratricopeptide repeat::IPR025697; CLU domain::IPR028275; Clustered mitochondria protein, N-terminal
PtF_475.13	GO:0003755; peptidyl-prolyl cis-trans isomerase activity; Molecular Function::GO:0004252; serine-type endopeptidase activity; Molecular Function::GO:0006457; protein folding; Biological Process	IPR002130; Cyclophilin-like peptidyl-prolyl cis-trans isomerase domain::IPR008124; Streptokinase protein, streptococcus::IPR020478; AT hook-like
PtF_193.21	GO:0003735; structural constituent of ribosome; Molecular Function::GO:0005622; intracellular; Cellular Component::GO:0005840; ribosome; Cellular Component::GO:0006412; translation; Biological Process	IPR001859; Ribosomal protein P2
PtF_346.49	GO:0008017; microtubule binding; Molecular Function	IPR002955; Microtubule-associated protein Tau::IPR012901; N2227-like::IPR017994; P-type trefoil, chordata
PtF_49.80	NA	IPR022638; Translocated intimin receptor
PtF_346.3.1	GO:0005524; ATP binding; Molecular Function::GO:0015197; peptide transporter activity; Molecular Function::GO:0015833; peptide transport; Biological Process::GO:0016020; membrane; Cellular Component	IPR013305; ABC transporter, ABCB2::IPR019142; Dymeclin
PtF_409.26	GO:0006520; cellular amino acid metabolic process; Biological Process::GO:0016831; carboxy-lyase activity; Molecular Function::GO:0019538; protein metabolic process; Biological Process	IPR004176; Clp, N-terminal::IPR010977; Aromatic-L-amino-acid decarboxylase
PtO_2446.8	GO:0003677; DNA binding; Molecular Function::GO:0003917; DNA topoisomerase type I activity; Molecular Function::GO:0004977; melanocortin receptor activity; Molecular Function::GO:0006265; DNA topological change; Biological Process::GO:0007186; G-protein coupled receptor signaling pathway; Biological Process::GO:0016021; integral to membrane; Cellular Component	IPR000380; DNA topoisomerase, type IA::IPR001908; Melanocortin receptor::IPR020478; AT hook-like
PtO_1447.22	GO:0003677; DNA binding; Molecular Function::GO:0003707; steroid hormone receptor activity; Molecular Function::GO:0005496; steroid binding; Molecular Function::GO:0005634; nucleus; Cellular Component::GO:0006355; regulation of transcription, DNA-dependent; Biological Process::GO:0043401; steroid hormone mediated signaling pathway; Biological Process	IPR000128; Progesterone receptor
PtF_540.15.1	GO:0000166; nucleotide binding; Molecular Function::GO:0003676; nucleic acid binding; Molecular Function::GO:0004519; endonuclease activity; Molecular Function::GO:0004820; glycine-tRNA ligase activity; Molecular Function::GO:0005524; ATP binding; Molecular Function::GO:0005737; cytoplasm; Cellular Component::GO:0006426; glycyl-tRNA aminoacylation; Biological Process	IPR002315; Glycyl-tRNA synthetase, alpha2 dimer::IPR002711; HNH endonuclease
PtO_2515.30	NA	IPR026246; Fibrous sheath-interacting protein 1
PtO_1940.88	GO:0000166; nucleotide binding; Molecular Function::GO:0003677; DNA binding; Molecular Function::GO:0003917; DNA topoisomerase type I activity; Molecular Function::GO:0005524; ATP binding; Molecular Function::GO:0006265; DNA topological change; Biological Process::GO:0016020; membrane; Cellular Component::GO:0016887; ATPase activity; Molecular Function::GO:0017111; nucleoside-triphosphatase activ…	IPR000380; DNA topoisomerase, type IA::IPR003439; ABC transporter-like::IPR003593; AAA+ ATPase domain::IPR013525; ABC-2 type transporter
PtO_2239.47	GO:0005267; potassium channel activity; Molecular Function::GO:0016020; membrane; Cellular Component::GO:0071805; potassium ion transmembrane transport; Biological Process	IPR003976; Two pore domain potassium channel, TREK::IPR005031; Streptomyces cyclase/dehydrase::IPR020478; AT hook-like
PtO_1326.6	GO:0003735; structural constituent of ribosome; Molecular Function::GO:0005622; intracellular; Cellular Component::GO:0005840; ribosome; Cellular Component::GO:0006412; translation; Biological Process	IPR001859; Ribosomal protein P2::IPR006458; Ovate protein family, C-terminal
PtO_2129.28	GO:0000139; Golgi membrane; Cellular Component::GO:0004190; aspartic-type endopeptidase activity; Molecular Function::GO:0005351; sugar:hydrogen symporter activity; Molecular Function::GO:0006508; proteolysis; Biological Process::GO:0008643; carbohydrate transport; Biological Process::GO:0016020; membrane; Cellular Component::GO:0016021; integral to membrane; Cellular Component	IPR001872; Peptidase A8, signal peptidase II::IPR007271; Nucleotide-sugar transporter
PtF_432.2.1	GO:0004181; metallocarboxypeptidase activity; Molecular Function::GO:0005779; integral to peroxisomal membrane; Cellular Component::GO:0006508; proteolysis; Biological Process::GO:0008270; zinc ion binding; Molecular Function::GO:0016559; peroxisome fission; Biological Process	IPR000834; Peptidase M14, carboxypeptidase A::IPR008733; Peroxisomal biogenesis factor 11
PtO_1722.53	NA	IPR007947; CD164-related protein::IPR011074; CRAL/TRIO, N-terminal domain::IPR014848; Reduced growth phenotype protein 1
PtO_2527.46	NA	IPR011687; P60-like
PtF_271.131	GO:0005786; signal recognition particle, endoplasmic reticulum targeting; Cellular Component::GO:0006614; SRP-dependent cotranslational protein targeting to membrane; Biological Process::GO:0008312; 7S RNA binding; Molecular Function::GO:0030942; endoplasmic reticulum signal peptide binding; Molecular Function	IPR003210; Signal recognition particle, SRP14 subunit::IPR023253; FPRL1/chemotaxis inhibitory protein
PtO_606.4	GO:0005199; structural constituent of cell wall; Molecular Function::GO:0005515; protein binding; Molecular Function	IPR000270; Phox/Bem1p::IPR003882; Pistil-specific extensin-like protein
PtO_2545.3	GO:0005515; protein binding; Molecular Function::GO:0005737; cytoplasm; Cellular Component	IPR002461; Beta-synuclein::IPR003121; SWIB/MDM2 domain::IPR019835; SWIB domain
PtF_259.35	GO:0005509; calcium ion binding; Molecular Function::GO:0006812; cation transport; Biological Process::GO:0016021; integral to membrane; Cellular Component::GO:0019829; cation-transporting ATPase activity; Molecular Function	IPR002048; EF-hand domain::IPR027256; Cation-transporting P-type ATPase, subfamily IB
PtF_121.2	GO:0004964; luteinizing hormone receptor activity; Molecular Function::GO:0007186; G-protein coupled receptor signaling pathway; Biological Process::GO:0016021; integral to membrane; Cellular Component::GO:0016491; oxidoreductase activity; Molecular Function::GO:0046872; metal ion binding; Molecular Function::GO:0055114; oxidation-reduction process; Biological Process	IPR002273; Lutropin-choriogonadotropic hormone receptor::IPR005333; Transcription factor, TCP::IPR008335; Eukaryotic molybdopterin oxidoreductase::IPR017887; Transcription factor TCP subgroup
PtF_145.6	NA	IPR002625; Smr protein/MutS2 C-terminal::IPR013899; Domain of unknown function DUF1771::IPR017987; Wilm's tumour protein
PtO_2308.56	NA	IPR017993; Atrophin-1
PtF_126.9	GO:0004960; thromboxane receptor activity; Molecular Function::GO:0007186; G-protein coupled receptor signaling pathway; Biological Process::GO:0016021; integral to membrane; Cellular Component	IPR000073; Alpha/beta hydrolase fold-1::IPR001105; Thromboxane receptor
PtO_1850.11	GO:0003723; RNA binding; Molecular Function::GO:0005634; nucleus; Cellular Component::GO:0006396; RNA processing; Biological Process::GO:0030529; ribonucleoprotein complex; Cellular Component	IPR002344; Lupus La protein::IPR006630; RNA-binding protein Lupus La::IPR020478; AT hook-like
PtF_389.126	GO:0004994; somatostatin receptor activity; Molecular Function::GO:0005515; protein binding; Molecular Function::GO:0007186; G-protein coupled receptor signaling pathway; Biological Process::GO:0016021; integral to membrane; Cellular Component::GO:0046872; metal ion binding; Molecular Function	IPR000571; Zinc finger, CCCH-type::IPR001116; Somatostatin receptor 1::IPR001680; WD40 repeat::IPR017986; WD40-repeat-containing domain::IPR020472; G-protein beta WD-40 repeat
PtO_846.1	GO:0007596; blood coagulation; Biological Process::GO:0015057; thrombin receptor activity; Molecular Function::GO:0016021; integral to membrane; Cellular Component::GO:0070493; thrombin receptor signaling pathway; Biological Process	IPR003944; Protease-activated receptor 4
PtF_418.69	GO:0003676; nucleic acid binding; Molecular Function::GO:0003677; DNA binding; Molecular Function::GO:0004003; ATP-dependent DNA helicase activity; Molecular Function::GO:0005267; potassium channel activity; Molecular Function::GO:0005524; ATP binding; Molecular Function::GO:0006139; nucleobase-containing compound metabolic process; Biological Process::GO:0008026; ATP-dependent helicase activity;…	IPR003976; Two pore domain potassium channel, TREK::IPR006554; Helicase-like, DEXD box c2 type::IPR006555; ATP-dependent helicase, C-terminal::IPR010614; DEAD2::IPR014013; Helicase, superfamily 1/2, ATP-binding domain, DinG/Rad3-type
PtF_317.28	GO:0005506; iron ion binding; Molecular Function::GO:0015671; oxygen transport; Biological Process::GO:0019825; oxygen binding; Molecular Function::GO:0020037; heme binding; Molecular Function	IPR002715; Nascent polypeptide-associated complex NAC domain::IPR013314; Globin, lamprey/hagfish type::IPR016641; Nascent polypeptide-associated complex subunit alpha
PtF_303.2	GO:0016020; membrane; Cellular Component	IPR003492; Batten's disease protein Cln3
PtF_7.5	GO:0003735; structural constituent of ribosome; Molecular Function::GO:0005622; intracellular; Cellular Component::GO:0005634; nucleus; Cellular Component::GO:0005840; ribosome; Cellular Component::GO:0006412; translation; Biological Process::GO:0008270; zinc ion binding; Molecular Function	IPR001859; Ribosomal protein P2::IPR012935; Zinc finger, C3HC-like
PtF_365.85	GO:0003700; sequence-specific DNA binding transcription factor activity; Molecular Function::GO:0005198; structural molecule activity; Molecular Function::GO:0005634; nucleus; Cellular Component::GO:0006355; regulation of transcription, DNA-dependent; Biological Process::GO:0009408; response to heat; Biological Process::GO:0019028; viral capsid; Cellular Component::GO:0043565; sequence-specific D…	IPR000232; Heat shock factor (HSF)-type, DNA-binding::IPR001399; VP6 blue-tongue virus inner capsid protein::IPR027709; Heat shock transcription factor, plant::IPR027725; Heat shock transcription factor family
PtO_2433.30	GO:0003677; DNA binding; Molecular Function::GO:0003824; catalytic activity; Molecular Function::GO:0004518; nuclease activity; Molecular Function::GO:0004557; alpha-galactosidase activity; Molecular Function::GO:0005975; carbohydrate metabolic process; Biological Process::GO:0006281; DNA repair; Biological Process	IPR006084; XPG/Rad2 endonuclease::IPR006085; XPG N-terminal::IPR006086; XPG-I domain::IPR006215; Glycoside hydrolase, melibiase::IPR008918; Helix-hairpin-helix motif, class 2
PtF_481.35.1	GO:0004965; G-protein coupled GABA receptor activity; Molecular Function::GO:0007186; G-protein coupled receptor signaling pathway; Biological Process::GO:0016021; integral to membrane; Cellular Component	IPR002455; GPCR, family 3, gamma-aminobutyric acid receptor, type B
PtO_1576.16	GO:0016021; integral to membrane; Cellular Component::GO:0055085; transmembrane transport; Biological Process	IPR002347; Glucose/ribitol dehydrogenase::IPR004776; Auxin efflux carrier
PtF_142.118	GO:0005452; inorganic anion exchanger activity; Molecular Function::GO:0006820; anion transport; Biological Process::GO:0016020; membrane; Cellular Component::GO:0016539; intein-mediated protein splicing; Biological Process	IPR000089; Biotin/lipoyl attachment::IPR003020; Bicarbonate transporter, eukaryotic::IPR006142; Intein
PtF_252.28.2	GO:0015846; polyamine transport; Biological Process::GO:0018580; nitronate monooxygenase activity; Molecular Function::GO:0019808; polyamine binding; Molecular Function::GO:0042597; periplasmic space; Cellular Component::GO:0055114; oxidation-reduction process; Biological Process	IPR001188; Bacterial periplasmic spermidine/putrescine-binding protein::IPR004136; 2-nitropropane dioxygenase, NPD
PtO_1348.48	GO:0001505; regulation of neurotransmitter levels; Biological Process::GO:0004969; histamine receptor activity; Molecular Function::GO:0007186; G-protein coupled receptor signaling pathway; Biological Process::GO:0016021; integral to membrane; Cellular Component	IPR003980; Histamine H3 receptor
PtO_1179.17	GO:0004849; uridine kinase activity; Molecular Function::GO:0005524; ATP binding; Molecular Function::GO:0016773; phosphotransferase activity, alcohol group as acceptor; Molecular Function::GO:0016787; hydrolase activity; Molecular Function	IPR000764; Uridine kinase::IPR001279; Beta-lactamase-like::IPR022712; Beta-Casp domain
PtO_2533.56.1	GO:0004806; triglyceride lipase activity; Molecular Function::GO:0006629; lipid metabolic process; Biological Process::GO:0030100; regulation of endocytosis; Biological Process	IPR002921; Lipase, class 3::IPR003023; Amphiphysin, isoform 2
PtO_2107.29.1	GO:0005509; calcium ion binding; Molecular Function::GO:0016791; phosphatase activity; Molecular Function	IPR000073; Alpha/beta hydrolase fold-1::IPR003299; Flagellar calcium-binding protein calflagin::IPR016965; Phosphatase PHOSPHO-type
PtF_151.8	NA	IPR023251; Pre-mRNA-splicing factor BRR1
PtO_1267.15	GO:0003700; sequence-specific DNA binding transcription factor activity; Molecular Function::GO:0005634; nucleus; Cellular Component::GO:0006355; regulation of transcription, DNA-dependent; Biological Process::GO:0043565; sequence-specific DNA binding; Molecular Function	IPR002112; Transcription factor Jun::IPR004827; Basic-leucine zipper domain
PtO_1981.4	GO:0005198; structural molecule activity; Molecular Function::GO:0006629; lipid metabolic process; Biological Process::GO:0009424; bacterial-type flagellum hook; Cellular Component::GO:0016788; hydrolase activity, acting on ester bonds; Molecular Function::GO:0044780; bacterial-type flagellum assembly; Biological Process	IPR001087; Lipase, GDSL::IPR002371; Flagellar hook-associated protein, FlgK
PtF_446.32	GO:0003735; structural constituent of ribosome; Molecular Function::GO:0005518; collagen binding; Molecular Function::GO:0005840; ribosome; Cellular Component::GO:0006412; translation; Biological Process::GO:0007155; cell adhesion; Biological Process::GO:0009405; pathogenesis; Biological Process::GO:0019867; outer membrane; Cellular Component	IPR000754; Ribosomal protein S9::IPR008126; Outer membrane adhesion, Yersinia
PtF_228.31	GO:0006835; dicarboxylic acid transport; Biological Process::GO:0016020; membrane; Cellular Component::GO:0017153; sodium:dicarboxylate symporter activity; Molecular Function	IPR001991; Sodium:dicarboxylate symporter
PtO_1971.9	GO:0004994; somatostatin receptor activity; Molecular Function::GO:0007186; G-protein coupled receptor signaling pathway; Biological Process::GO:0016021; integral to membrane; Cellular Component::GO:0016798; hydrolase activity, acting on glycosyl bonds; Molecular Function	IPR001184; Somatostatin receptor 5::IPR002818; ThiJ/PfpI::IPR006286; Peptidase C56, PfpI
PtO_1286.2	NA	IPR004353; Vacuolar fusion protein MON1::IPR014939; CDT1 Geminin-binding domain-like
PtO_1629.12.1	GO:0003676; nucleic acid binding; Molecular Function::GO:0003735; structural constituent of ribosome; Molecular Function::GO:0005622; intracellular; Cellular Component::GO:0005840; ribosome; Cellular Component::GO:0006412; translation; Biological Process::GO:0008097; 5S rRNA binding; Molecular Function::GO:0016539; intein-mediated protein splicing; Biological Process	IPR000504; RNA recognition motif domain::IPR005485; Ribosomal protein L5 eukaryotic/L18 archaeal::IPR006142; Intein
PtO_1786.3	GO:0005524; ATP binding; Molecular Function::GO:0009058; biosynthetic process; Biological Process::GO:0016874; ligase activity; Molecular Function	IPR001411; Tetracycline resistance protein TetB/drug resistance transporter::IPR004101; Mur ligase, C-terminal::IPR013221; Mur ligase, central
PtO_1584.21	GO:0003824; catalytic activity; Molecular Function::GO:0003840; gamma-glutamyltransferase activity; Molecular Function::GO:0006749; glutathione metabolic process; Biological Process::GO:0008152; metabolic process; Biological Process::GO:0016491; oxidoreductase activity; Molecular Function::GO:0046872; metal ion binding; Molecular Function::GO:0055114; oxidation-reduction process; Biological Proce…	IPR000101; Gamma-glutamyltranspeptidase::IPR000581; Dihydroxy-acid/6-phosphogluconate dehydratase::IPR008335; Eukaryotic molybdopterin oxidoreductase
PtF_153.23	GO:0006812; cation transport; Biological Process::GO:0016021; integral to membrane; Cellular Component::GO:0019829; cation-transporting ATPase activity; Molecular Function	IPR001757; Cation-transporting P-type ATPase
PtO_873.39	GO:0005515; protein binding; Molecular Function::GO:0008270; zinc ion binding; Molecular Function::GO:0019534; toxin transporter activity; Molecular Function	IPR001841; Zinc finger, RING-type::IPR004355; Type IV secretion system CagA exotoxin::IPR020478; AT hook-like
PtF_117.79	GO:0016068; type I hypersensitivity; Biological Process	IPR001778; Pollen allergen Poa pIX/Phl pVI::IPR008480; Protein of unknown function DUF761, plant
PtO_2400.10	GO:0004435; phosphatidylinositol phospholipase C activity; Molecular Function::GO:0006629; lipid metabolic process; Biological Process::GO:0035556; intracellular signal transduction; Biological Process	IPR001192; Phosphoinositide phospholipase C
PtO_698.23	GO:0007186; G-protein coupled receptor signaling pathway; Biological Process::GO:0016021; integral to membrane; Cellular Component::GO:0038036; sphingosine-1-phosphate receptor activity; Molecular Function	IPR004063; EDG-5 sphingosine 1-phosphate receptor::IPR014720; Double-stranded RNA-binding domain
PtO_1336.57	GO:0003677; DNA binding; Molecular Function::GO:0004879; ligand-activated sequence-specific DNA binding RNA polymerase II transcription factor activity; Molecular Function::GO:0005509; calcium ion binding; Molecular Function::GO:0005576; extracellular region; Cellular Component::GO:0005634; nucleus; Cellular Component::GO:0006355; regulation of transcription, DNA-dependent; Biological Process::GO…	IPR000294; Gamma-carboxyglutamic acid-rich (GLA) domain::IPR001199; Cytochrome b5-like heme/steroid binding domain::IPR003070; Orphan nuclear receptor
PtF_279.102	GO:0046983; protein dimerization activity; Molecular Function	IPR011598; Myc-type, basic helix-loop-helix (bHLH) domain::IPR017993; Atrophin-1::IPR020478; AT hook-like::IPR025610; Transcription factor MYC/MYB N-terminal
PtF_83.11	NA	IPR022638; Translocated intimin receptor
PtF_21.69	GO:0006508; proteolysis; Biological Process::GO:0008236; serine-type peptidase activity; Molecular Function::GO:0016020; membrane; Cellular Component	IPR000223; Peptidase S26A, signal peptidase I::IPR019533; Peptidase S26
PtO_695.1	GO:0016311; dephosphorylation; Biological Process::GO:0016791; phosphatase activity; Molecular Function::GO:0045735; nutrient reservoir activity; Molecular Function	IPR001419; HMW glutenin::IPR010569; Myotubularin-like phosphatase domain::IPR017906; Myotubularin phosphatase domain
PtF_15.6.1	GO:0004091; carboxylesterase activity; Molecular Function::GO:0004930; G-protein coupled receptor activity; Molecular Function::GO:0005509; calcium ion binding; Molecular Function::GO:0005515; protein binding; Molecular Function::GO:0005576; extracellular region; Cellular Component::GO:0016020; membrane; Cellular Component	IPR000294; Gamma-carboxyglutamic acid-rich (GLA) domain::IPR002110; Ankyrin repeat::IPR003051; GPCR, family 2, corticotropin releasing factor receptor::IPR016812; Protein phosphatase methylesterase, eukaryotic
PtO_892.37	GO:0003677; DNA binding; Molecular Function::GO:0003918; DNA topoisomerase type II (ATP-hydrolyzing) activity; Molecular Function::GO:0004222; metalloendopeptidase activity; Molecular Function::GO:0005524; ATP binding; Molecular Function::GO:0006265; DNA topological change; Biological Process::GO:0006508; proteolysis; Biological Process	IPR000565; DNA topoisomerase, type IIA, subunit B::IPR001567; Peptidase M3A/M3B
PtF_119.1	GO:0003735; structural constituent of ribosome; Molecular Function::GO:0005515; protein binding; Molecular Function::GO:0005622; intracellular; Cellular Component::GO:0005840; ribosome; Cellular Component::GO:0006412; translation; Biological Process	IPR000210; BTB/POZ-like::IPR001859; Ribosomal protein P2
PtO_2478.2	GO:0003677; DNA binding; Molecular Function::GO:0004003; ATP-dependent DNA helicase activity; Molecular Function::GO:0004672; protein kinase activity; Molecular Function::GO:0004713; protein tyrosine kinase activity; Molecular Function::GO:0005351; sugar:hydrogen symporter activity; Molecular Function::GO:0005524; ATP binding; Molecular Function::GO:0005634; nucleus; Cellular Component::GO:000628…	IPR000719; Protein kinase domain::IPR001245; Serine-threonine/tyrosine-protein kinase catalytic domain::IPR001945; Xeroderma pigmentosum group D protein::IPR002290; Serine/threonine- / dual specificity protein kinase, catalytic domain::IPR005698; Phosphotransferase system, phosphocarrier HPr protein::IPR020635; Tyrosine-protein kinase, catalytic domain
PtO_1553.15	GO:0005249; voltage-gated potassium channel activity; Molecular Function::GO:0006813; potassium ion transport; Biological Process::GO:0016021; integral to membrane; Cellular Component	IPR005405; Potassium channel, voltage dependent, Kv3.4::IPR012946; X8
PtF_375.167	GO:0005044; scavenger receptor activity; Molecular Function::GO:0008152; metabolic process; Biological Process::GO:0016020; membrane; Cellular Component::GO:0016491; oxidoreductase activity; Molecular Function::GO:0055114; oxidation-reduction process; Biological Process	IPR001190; SRCR domain::IPR002198; Short-chain dehydrogenase/reductase SDR::IPR013027; FAD-dependent pyridine nucleotide-disulphide oxidoreductase
PtO_991.10	GO:0005096; GTPase activator activity; Molecular Function::GO:0032007; negative regulation of TOR signaling cascade; Biological Process::GO:0033596; TSC1-TSC2 complex; Cellular Component::GO:0043547; positive regulation of GTPase activity; Biological Process	IPR003913; Tuberin
PtO_824.35	GO:0005515; protein binding; Molecular Function::GO:0008270; zinc ion binding; Molecular Function	IPR001841; Zinc finger, RING-type::IPR008119; Dense granule Gra6 protein::IPR014977; WRC
PtF_141.40	NA	IPR005398; Tubby, N-terminal::IPR010820; Protein of unknown function DUF1421
PtO_2590.17	GO:0016491; oxidoreductase activity; Molecular Function::GO:0055114; oxidation-reduction process; Biological Process	IPR001709; Flavoprotein pyridine nucleotide cytochrome reductase::IPR010399; Tify::IPR018467; CO/COL/TOC1, conserved site
PtF_143.64	GO:0003677; DNA binding; Molecular Function::GO:0004879; ligand-activated sequence-specific DNA binding RNA polymerase II transcription factor activity; Molecular Function::GO:0005634; nucleus; Cellular Component::GO:0006355; regulation of transcription, DNA-dependent; Biological Process	IPR003072; Orphan nuclear receptor, NOR1 type::IPR009071; High mobility group box domain::IPR020478; AT hook-like
PtO_829.9	GO:0005506; iron ion binding; Molecular Function::GO:0009055; electron carrier activity; Molecular Function::GO:0016705; oxidoreductase activity, acting on paired donors, with incorporation or reduction of molecular oxygen; Molecular Function::GO:0016712; oxidoreductase activity, acting on paired donors, with incorporation or reduction of molecular oxygen, reduced flavin or flavoprotein as one do…	IPR001128; Cytochrome P450::IPR008072; Cytochrome P450, E-class, CYP3A
PtF_491.30	GO:0003677; DNA binding; Molecular Function::GO:0005198; structural molecule activity; Molecular Function::GO:0005923; tight junction; Cellular Component::GO:0006355; regulation of transcription, DNA-dependent; Biological Process	IPR003397; Mitochondrial inner membrane translocase subunit Tim17/Tim22/Tim23/peroxisomal protein PMP24::IPR003550; Claudin-4::IPR006197; Peptidase S24, LexA-like
PtF_310.16	GO:0000785; chromatin; Cellular Component::GO:0003677; DNA binding; Molecular Function::GO:0004672; protein kinase activity; Molecular Function::GO:0005524; ATP binding; Molecular Function::GO:0005634; nucleus; Cellular Component::GO:0006355; regulation of transcription, DNA-dependent; Biological Process::GO:0006468; protein phosphorylation; Biological Process	IPR000116; High mobility group, HMG-I/HMG-Y::IPR000719; Protein kinase domain::IPR020478; AT hook-like::IPR021133; HEAT, type 2
PtF_120.19	GO:0005452; inorganic anion exchanger activity; Molecular Function::GO:0006820; anion transport; Biological Process::GO:0016020; membrane; Cellular Component	IPR001717; Anion exchange protein::IPR001763; Rhodanese-like domain
PtO_2012.54	GO:0003677; DNA binding; Molecular Function::GO:0003918; DNA topoisomerase type II (ATP-hydrolyzing) activity; Molecular Function::GO:0005524; ATP binding; Molecular Function::GO:0005694; chromosome; Cellular Component::GO:0006265; DNA topological change; Biological Process::GO:0046872; metal ion binding; Molecular Function	IPR000571; Zinc finger, CCCH-type::IPR005737; DNA topoisomerase IV, subunit B, Gram-negative
PtO_1813.33	GO:0005198; structural molecule activity; Molecular Function::GO:0007155; cell adhesion; Biological Process::GO:0015629; actin cytoskeleton; Cellular Component	IPR017997; Vinculin
PtF_263.42.1	GO:0001539; ciliary or bacterial-type flagellar motility; Biological Process::GO:0003697; single-stranded DNA binding; Molecular Function::GO:0005198; structural molecule activity; Molecular Function::GO:0006260; DNA replication; Biological Process::GO:0009428; bacterial-type flagellum basal body, distal rod, P ring; Cellular Component::GO:0030288; outer membrane-bounded periplasmic space; Cellul…	IPR000424; Primosome PriB/single-strand DNA-binding::IPR001782; Flagellar P-ring protein::IPR011344; Single-strand DNA-binding
PtO_1988.73	GO:0003700; sequence-specific DNA binding transcription factor activity; Molecular Function::GO:0006355; regulation of transcription, DNA-dependent; Biological Process	IPR001471; AP2/ERF domain::IPR026245; Protein FRG2
PtF_293.5	GO:0005525; GTP binding; Molecular Function::GO:0007049; cell cycle; Biological Process	IPR008115; Septin 7
PtF_26.1	GO:0005164; tumor necrosis factor receptor binding; Molecular Function::GO:0005515; protein binding; Molecular Function::GO:0006955; immune response; Biological Process::GO:0016020; membrane; Cellular Component	IPR002961; Tumour necrosis factor c/lymphotoxin-beta::IPR013026; Tetratricopeptide repeat-containing domain::IPR019734; Tetratricopeptide repeat
PtO_2117.29	GO:0003676; nucleic acid binding; Molecular Function::GO:0008270; zinc ion binding; Molecular Function	IPR003604; Zinc finger, U1-type::IPR005398; Tubby, N-terminal
PtF_129.9	GO:0003779; actin binding; Molecular Function::GO:0005622; intracellular; Cellular Component::GO:0015629; actin cytoskeleton; Cellular Component::GO:0030042; actin filament depolymerization; Biological Process	IPR002108; Actin-binding, cofilin/tropomyosin type::IPR017904; ADF/Cofilin/Destrin
PtF_134.100	GO:0003700; sequence-specific DNA binding transcription factor activity; Molecular Function::GO:0005351; sugar:hydrogen symporter activity; Molecular Function::GO:0005634; nucleus; Cellular Component::GO:0006355; regulation of transcription, DNA-dependent; Biological Process::GO:0008152; metabolic process; Biological Process::GO:0009401; phosphoenolpyruvate-dependent sugar phosphotransferase syst…	IPR001699; Transcription factor, T-box::IPR002198; Short-chain dehydrogenase/reductase SDR::IPR005698; Phosphotransferase system, phosphocarrier HPr protein
PtF_169.2	GO:0016068; type I hypersensitivity; Biological Process	IPR001778; Pollen allergen Poa pIX/Phl pVI::IPR006702; Uncharacterised protein family UPF0497, trans-membrane plant
PtF_306.42	NA	IPR024949; Bet v I type allergen
PtF_145.8	GO:0003723; RNA binding; Molecular Function::GO:0005622; intracellular; Cellular Component::GO:0019843; rRNA binding; Molecular Function	IPR000533; Tropomyosin::IPR001912; Ribosomal protein S4/S9, N-terminal::IPR002942; RNA-binding S4 domain::IPR022801; Ribosomal protein S4/S9
PtO_2502.72	GO:0005000; vasopressin receptor activity; Molecular Function::GO:0007186; G-protein coupled receptor signaling pathway; Biological Process::GO:0016021; integral to membrane; Cellular Component	IPR000628; Vasopressin V1B receptor
PtO_1286.3	GO:0005856; cytoskeleton; Cellular Component::GO:0007160; cell-matrix adhesion; Biological Process	IPR001904; Paxillin::IPR010733; Protein of unknown function DUF1308
PtO_2632.51	GO:0004672; protein kinase activity; Molecular Function::GO:0004713; protein tyrosine kinase activity; Molecular Function::GO:0005249; voltage-gated potassium channel activity; Molecular Function::GO:0005524; ATP binding; Molecular Function::GO:0006468; protein phosphorylation; Biological Process::GO:0006813; potassium ion transport; Biological Process::GO:0008076; voltage-gated potassium channel…	IPR000719; Protein kinase domain::IPR001245; Serine-threonine/tyrosine-protein kinase catalytic domain::IPR002290; Serine/threonine- / dual specificity protein kinase, catalytic domain::IPR004054; Potassium channel, voltage dependent, Kv4.1::IPR020635; Tyrosine-protein kinase, catalytic domain
PtF_222.34	GO:0004930; G-protein coupled receptor activity; Molecular Function::GO:0016020; membrane; Cellular Component	IPR000163; Prohibitin::IPR001107; Band 7 protein::IPR003056; GPCR, family 2, CD97 antigen
PtF_533.34	GO:0004177; aminopeptidase activity; Molecular Function::GO:0006508; proteolysis; Biological Process::GO:0008235; metalloexopeptidase activity; Molecular Function::GO:0009987; cellular process; Biological Process	IPR000994; Peptidase M24, structural domain::IPR001714; Peptidase M24, methionine aminopeptidase
PtO_2041.16	GO:0005102; receptor binding; Molecular Function::GO:0005576; extracellular region; Cellular Component::GO:0007275; multicellular organismal development; Biological Process::GO:0016055; Wnt receptor signaling pathway; Biological Process	IPR009142; Wnt-4 protein::IPR020683; Ankyrin repeat-containing domain
PtO_1926.11	GO:0005576; extracellular region; Cellular Component::GO:0009405; pathogenesis; Biological Process	IPR008375; Staphylococcus aureus exotoxin::IPR014876; DEK, C-terminal
PtO_641.4	GO:0003676; nucleic acid binding; Molecular Function::GO:0003677; DNA binding; Molecular Function::GO:0004003; ATP-dependent DNA helicase activity; Molecular Function::GO:0004348; glucosylceramidase activity; Molecular Function::GO:0005524; ATP binding; Molecular Function::GO:0005634; nucleus; Cellular Component::GO:0006139; nucleobase-containing compound metabolic process; Biological Process::GO…	IPR001139; Glycoside hydrolase, family 30::IPR006554; Helicase-like, DEXD box c2 type::IPR006555; ATP-dependent helicase, C-terminal::IPR010614; DEAD2::IPR010643; Domain of unknown function DUF1227::IPR014013; Helicase, superfamily 1/2, ATP-binding domain, DinG/Rad3-type
PtO_1553.22	GO:0016787; hydrolase activity; Molecular Function	IPR002885; Pentatricopeptide repeat::IPR006186; Serine/threonine-specific protein phosphatase/bis(5-nucleosyl)-tetraphosphatase
PtO_1270.16	GO:0051536; iron-sulfur cluster binding; Molecular Function	IPR017896; 4Fe-4S ferredoxin-type, iron-sulpur binding domain::IPR021039; Iron-sulphur binding protein LdpA, C-terminal
PtO_1767.33	GO:0003755; peptidyl-prolyl cis-trans isomerase activity; Molecular Function::GO:0006457; protein folding; Biological Process	IPR002130; Cyclophilin-like peptidyl-prolyl cis-trans isomerase domain
PtO_2520.43	GO:0008565; protein transporter activity; Molecular Function::GO:0015627; type II protein secretion system complex; Cellular Component::GO:0015628; protein secretion by the type II secretion system; Biological Process	IPR002416; Type II secretion system protein H
PtO_2308.11	GO:0005737; cytoplasm; Cellular Component::GO:0016021; integral to membrane; Cellular Component	IPR004933; Type specific antigen::IPR007320; Programmed cell death protein 2, C-terminal
PtO_2594.14	GO:0004967; glucagon receptor activity; Molecular Function::GO:0005515; protein binding; Molecular Function::GO:0007186; G-protein coupled receptor signaling pathway; Biological Process::GO:0016020; membrane; Cellular Component	IPR000225; Armadillo::IPR003291; GPCR, family 2, glucagon receptor
PtO_1667.3	GO:0000786; nucleosome; Cellular Component::GO:0003677; DNA binding; Molecular Function::GO:0005634; nucleus; Cellular Component::GO:0006281; DNA repair; Biological Process::GO:0006334; nucleosome assembly; Biological Process::GO:0030915; Smc5-Smc6 complex; Cellular Component	IPR000164; Histone H3::IPR014854; Non-structural maintenance of chromosome element 4, C-terminal::IPR027786; Non-structural maintenance of chromosome element 4
PtF_479.84	GO:0000785; chromatin; Cellular Component::GO:0005506; iron ion binding; Molecular Function::GO:0005634; nucleus; Cellular Component::GO:0016491; oxidoreductase activity; Molecular Function::GO:0016705; oxidoreductase activity, acting on paired donors, with incorporation or reduction of molecular oxygen; Molecular Function::GO:0016706; oxidoreductase activity, acting on paired donors, with incorp…	IPR000079; High mobility group nucleosome-binding domain-containing family::IPR005123; Oxoglutarate/iron-dependent dioxygenase::IPR006620; Prolyl 4-hydroxylase, alpha subunit::IPR020478; AT hook-like
PtF_218.55.1	GO:0005524; ATP binding; Molecular Function::GO:0015197; peptide transporter activity; Molecular Function::GO:0015833; peptide transport; Biological Process::GO:0016020; membrane; Cellular Component	IPR000620; Drug/metabolite transporter::IPR013305; ABC transporter, ABCB2
PtF_295.31	GO:0003682; chromatin binding; Molecular Function::GO:0005525; GTP binding; Molecular Function::GO:0005737; cytoplasm; Cellular Component	IPR000158; Cell division protein FtsZ::IPR001005; SANT/Myb domain::IPR017930; Myb domain
PtO_2208.32	GO:0006807; nitrogen compound metabolic process; Biological Process::GO:0006935; chemotaxis; Biological Process::GO:0007186; G-protein coupled receptor signaling pathway; Biological Process::GO:0016021; integral to membrane; Cellular Component::GO:0016494; C-X-C chemokine receptor activity; Molecular Function::GO:0042119; neutrophil activation; Biological Process	IPR001277; CXC chemokine receptor 4::IPR005483; Carbamoyl-phosphate synthase large subunit, CPSase domain
PtO_1670.29.1	NA	IPR002885; Pentatricopeptide repeat::IPR004268; Flagellin assembly, membrane protein MviN
PtO_1753.8	GO:0005249; voltage-gated potassium channel activity; Molecular Function::GO:0006813; potassium ion transport; Biological Process::GO:0016020; membrane; Cellular Component	IPR003388; Reticulon::IPR003948; Potassium channel, voltage dependent, KCNQ3
PtF_134.105	GO:0005942; phosphatidylinositol 3-kinase complex; Cellular Component::GO:0035014; phosphatidylinositol 3-kinase regulator activity; Molecular Function	IPR001720; PI3 kinase, P85 regulatory subunit
PtF_60.297	NA	IPR017859; Treacle-like, Treacher Collins Syndrome
PtF_172.89	GO:0003824; catalytic activity; Molecular Function::GO:0006412; translation; Biological Process::GO:0008168; methyltransferase activity; Molecular Function::GO:0016787; hydrolase activity; Molecular Function	IPR002821; Hydantoinase/oxoprolinase::IPR003692; Hydantoinase B/oxoprolinase::IPR004353; Vacuolar fusion protein MON1::IPR008040; Hydantoinaseoxoprolinase, N-terminal::IPR015324; Ribosomal protein Rsm22, bacterial-type
PtO_2509.2	GO:0003682; chromatin binding; Molecular Function::GO:0005942; phosphatidylinositol 3-kinase complex; Cellular Component::GO:0035014; phosphatidylinositol 3-kinase regulator activity; Molecular Function	IPR001005; SANT/Myb domain::IPR001720; PI3 kinase, P85 regulatory subunit::IPR017930; Myb domain
PtF_78.64.3	GO:0006470; protein dephosphorylation; Biological Process::GO:0007596; blood coagulation; Biological Process::GO:0008138; protein tyrosine/serine/threonine phosphatase activity; Molecular Function::GO:0015057; thrombin receptor activity; Molecular Function::GO:0016021; integral to membrane; Cellular Component::GO:0016311; dephosphorylation; Biological Process::GO:0016791; phosphatase activity; Mo…	IPR000340; Dual specificity phosphatase, catalytic domain::IPR000387; Protein-tyrosine/Dual specificity phosphatase::IPR003595; Protein-tyrosine phosphatase, catalytic::IPR003944; Protease-activated receptor 4::IPR020422; Dual specificity phosphatase, subgroup, catalytic domain::IPR024950; Dual specificity phosphatase
PtF_44.37	GO:0042309; homoiothermy; Biological Process::GO:0050825; ice binding; Molecular Function::GO:0050826; response to freezing; Biological Process	IPR000104; Antifreeze protein, type I::IPR008480; Protein of unknown function DUF761, plant::IPR025520; Domain of unknown function DUF4408
PtF_473.37	GO:0000786; nucleosome; Cellular Component::GO:0003676; nucleic acid binding; Molecular Function::GO:0003677; DNA binding; Molecular Function::GO:0005524; ATP binding; Molecular Function::GO:0006334; nucleosome assembly; Biological Process::GO:0008026; ATP-dependent helicase activity; Molecular Function	IPR005819; Histone H5::IPR011545; DNA/RNA helicase, DEAD/DEAH box type, N-terminal
PtO_729.39	GO:0051225; spindle assembly; Biological Process::GO:0051297; centrosome organization; Biological Process::GO:0070652; HAUS complex; Cellular Component	IPR001623; DnaJ domain::IPR026243; HAUS augmin-like complex subunit 1
PtO_1144.10.2	GO:0005201; extracellular matrix structural constituent; Molecular Function::GO:0005578; proteinaceous extracellular matrix; Cellular Component	IPR003979; Tropoelastin::IPR016833; Putative sodium bile acid cotransporter
PtF_439.1	GO:0030100; regulation of endocytosis; Biological Process	IPR003023; Amphiphysin, isoform 2
PtO_2489.42.2	GO:0008152; metabolic process; Biological Process::GO:0016787; hydrolase activity; Molecular Function	IPR006439; HAD hydrolase, subfamily IA::IPR008380; HAD-superfamily hydrolase, subfamily IG, 5'-nucleotidase
PtF_12.1	GO:0005634; nucleus; Cellular Component::GO:0007186; G-protein coupled receptor signaling pathway; Biological Process::GO:0016021; integral to membrane; Cellular Component::GO:0016492; G-protein coupled neurotensin receptor activity; Molecular Function::GO:0035556; intracellular signal transduction; Biological Process	IPR003985; Neurotensin type 1 receptor::IPR006019; Phosphotyrosine interaction domain, Shc-like::IPR006941; Ribonuclease CAF1
PtO_1394.67	GO:0003700; sequence-specific DNA binding transcription factor activity; Molecular Function::GO:0005102; receptor binding; Molecular Function::GO:0005576; extracellular region; Cellular Component::GO:0006355; regulation of transcription, DNA-dependent; Biological Process::GO:0007275; multicellular organismal development; Biological Process::GO:0016055; Wnt receptor signaling pathway; Biological P…	IPR004827; Basic-leucine zipper domain::IPR013303; Wnt-9a protein::IPR020983; Basic leucine-zipper, C-terminal
PtF_507.28	GO:0051225; spindle assembly; Biological Process::GO:0070652; HAUS complex; Cellular Component	IPR026206; HAUS augmin-like complex subunit 3
PtF_265.15	GO:0007186; G-protein coupled receptor signaling pathway; Biological Process::GO:0016021; integral to membrane; Cellular Component::GO:0038036; sphingosine-1-phosphate receptor activity; Molecular Function	IPR004064; EDG-6 sphingosine 1-phosphate receptor
PtO_2027.37.1	GO:0004252; serine-type endopeptidase activity; Molecular Function::GO:0006812; cation transport; Biological Process::GO:0008324; cation transmembrane transporter activity; Molecular Function::GO:0016021; integral to membrane; Cellular Component::GO:0055085; transmembrane transport; Biological Process::GO:0070008; serine-type exopeptidase activity; Molecular Function	IPR002524; Cation efflux protein::IPR018019; Luteovirus Orf2 putative replicase 1
PtO_1172.14	GO:0005249; voltage-gated potassium channel activity; Molecular Function::GO:0006813; potassium ion transport; Biological Process::GO:0008076; voltage-gated potassium channel complex; Cellular Component	IPR004056; Potassium channel, voltage dependent, Kv4.3
PtO_913.2	GO:0005856; cytoskeleton; Cellular Component::GO:0007160; cell-matrix adhesion; Biological Process	IPR001904; Paxillin
PtF_244.37	GO:0001510; RNA methylation; Biological Process::GO:0005249; voltage-gated potassium channel activity; Molecular Function::GO:0005515; protein binding; Molecular Function::GO:0006813; potassium ion transport; Biological Process::GO:0008168; methyltransferase activity; Molecular Function::GO:0009452; 7-methylguanosine RNA capping; Biological Process::GO:0016021; integral to membrane; Cellular Comp…	IPR001202; WW domain::IPR004350; Potassium channel, voltage dependent, Kv2.1::IPR019012; RNA cap guanine-N2 methyltransferase
PtF_462.11	GO:0003700; sequence-specific DNA binding transcription factor activity; Molecular Function::GO:0004951; cholecystokinin receptor activity; Molecular Function::GO:0006355; regulation of transcription, DNA-dependent; Biological Process::GO:0007186; G-protein coupled receptor signaling pathway; Biological Process::GO:0016021; integral to membrane; Cellular Component::GO:0043565; sequence-specific D…	IPR000596; Cholecystokinin receptor type A::IPR003657; DNA-binding WRKY::IPR020478; AT hook-like
PtF_295.16	GO:0005198; structural molecule activity; Molecular Function::GO:0007155; cell adhesion; Biological Process::GO:0015629; actin cytoskeleton; Cellular Component::GO:0045296; cadherin binding; Molecular Function::GO:0045454; cell redox homeostasis; Biological Process	IPR001033; Alpha-catenin::IPR012336; Thioredoxin-like fold::IPR013766; Thioredoxin domain
PtF_473.88	GO:0005515; protein binding; Molecular Function::GO:0005884; actin filament; Cellular Component::GO:0043531; ADP binding; Molecular Function::GO:0045010; actin nucleation; Biological Process	IPR001265; Formin homology family, Cappuccino subfamily::IPR001611; Leucine-rich repeat::IPR002182; NB-ARC::IPR003591; Leucine-rich repeat, typical subtype::IPR025875; Leucine rich repeat 4
PtF_283.48	GO:0000786; nucleosome; Cellular Component::GO:0003677; DNA binding; Molecular Function::GO:0006334; nucleosome assembly; Biological Process	IPR000164; Histone H3
PtO_1362.15	GO:0004946; bombesin receptor activity; Molecular Function::GO:0016021; integral to membrane; Cellular Component::GO:0031989; bombesin receptor signaling pathway; Biological Process	IPR001642; Neuromedin B receptor
PtF_16.3	GO:0004871; signal transducer activity; Molecular Function::GO:0006814; sodium ion transport; Biological Process::GO:0006885; regulation of pH; Biological Process::GO:0007165; signal transduction; Biological Process::GO:0015385; sodium:hydrogen antiporter activity; Molecular Function::GO:0016021; integral to membrane; Cellular Component	IPR000014; PAS domain::IPR018410; Na+/H+ exchanger, isoforms 3/5
PtF_383.10	GO:0001539; ciliary or bacterial-type flagellar motility; Biological Process::GO:0005198; structural molecule activity; Molecular Function::GO:0005515; protein binding; Molecular Function::GO:0008270; zinc ion binding; Molecular Function::GO:0009428; bacterial-type flagellum basal body, distal rod, P ring; Cellular Component::GO:0030288; outer membrane-bounded periplasmic space; Cellular Component	IPR001782; Flagellar P-ring protein::IPR001841; Zinc finger, RING-type
PtF_43.45	GO:0004967; glucagon receptor activity; Molecular Function::GO:0007186; G-protein coupled receptor signaling pathway; Biological Process::GO:0016020; membrane; Cellular Component	IPR003291; GPCR, family 2, glucagon receptor
PtO_2012.68	GO:0005249; voltage-gated potassium channel activity; Molecular Function::GO:0006813; potassium ion transport; Biological Process::GO:0016021; integral to membrane; Cellular Component	IPR001623; DnaJ domain::IPR004350; Potassium channel, voltage dependent, Kv2.1
PtF_160.14	GO:0003682; chromatin binding; Molecular Function::GO:0005199; structural constituent of cell wall; Molecular Function::GO:0009274; peptidoglycan-based cell wall; Cellular Component::GO:0030115; S-layer; Cellular Component	IPR001005; SANT/Myb domain::IPR004903; Lactobacillus surface layer protein::IPR025756; MYB-CC type transcription factor, LHEQLE-containing domain
PtF_85.48	GO:0004983; neuropeptide Y receptor activity; Molecular Function::GO:0007186; G-protein coupled receptor signaling pathway; Biological Process::GO:0016021; integral to membrane; Cellular Component	IPR001402; Prolactin-releasing peptide receptor
PtF_336.40	GO:0042309; homoiothermy; Biological Process::GO:0050825; ice binding; Molecular Function::GO:0050826; response to freezing; Biological Process	IPR000104; Antifreeze protein, type I
PtO_1850.9	GO:0003677; DNA binding; Molecular Function::GO:0003918; DNA topoisomerase type II (ATP-hydrolyzing) activity; Molecular Function::GO:0005509; calcium ion binding; Molecular Function::GO:0005524; ATP binding; Molecular Function::GO:0006265; DNA topological change; Biological Process::GO:0007156; homophilic cell adhesion; Biological Process::GO:0016020; membrane; Cellular Component	IPR001241; DNA topoisomerase, type IIA::IPR002126; Cadherin
PtF_19.26	GO:0001505; regulation of neurotransmitter levels; Biological Process::GO:0004969; histamine receptor activity; Molecular Function::GO:0007186; G-protein coupled receptor signaling pathway; Biological Process::GO:0009058; biosynthetic process; Biological Process::GO:0016021; integral to membrane; Cellular Component::GO:0016844; strictosidine synthase activity; Molecular Function	IPR003980; Histamine H3 receptor::IPR018119; Strictosidine synthase, conserved region
PtO_1785.32	GO:0005515; protein binding; Molecular Function::GO:0008080; N-acetyltransferase activity; Molecular Function::GO:0008270; zinc ion binding; Molecular Function	IPR000182; GNAT domain::IPR001965; Zinc finger, PHD-type::IPR019787; Zinc finger, PHD-finger
PtF_21.1	GO:0007186; G-protein coupled receptor signaling pathway; Biological Process::GO:0008188; neuropeptide receptor activity; Molecular Function::GO:0016021; integral to membrane; Cellular Component	IPR005396; Neuropeptide FF receptor, type 1
PtO_1654.15	GO:0016779; nucleotidyltransferase activity; Molecular Function	IPR001726; DNA nucleotidylexotransferase (TdT) / DNA-directed DNA/RNA polymerase mu::IPR019496; Nuclear fragile X mental retardation-interacting protein 1, conserved domain::IPR020478; AT hook-like
PtO_631.13	GO:0005506; iron ion binding; Molecular Function::GO:0007186; G-protein coupled receptor signaling pathway; Biological Process::GO:0008502; melatonin receptor activity; Molecular Function::GO:0009055; electron carrier activity; Molecular Function::GO:0016021; integral to membrane; Cellular Component::GO:0016705; oxidoreductase activity, acting on paired donors, with incorporation or reduction of …	IPR001128; Cytochrome P450::IPR002279; Melatonin receptor type 1C
PtO_2183.19.1	GO:0016491; oxidoreductase activity; Molecular Function::GO:0055114; oxidation-reduction process; Biological Process	IPR000103; Pyridine nucleotide-disulphide oxidoreductase, class-II::IPR013027; FAD-dependent pyridine nucleotide-disulphide oxidoreductase
PtO_1462.5	GO:0003747; translation release factor activity; Molecular Function::GO:0005525; GTP binding; Molecular Function::GO:0006415; translational termination; Biological Process::GO:0016020; membrane; Cellular Component::GO:0030001; metal ion transport; Biological Process::GO:0046873; metal ion transmembrane transporter activity; Molecular Function::GO:0055085; transmembrane transport; Biological Proce…	IPR003285; Yeast eukaryotic release factor::IPR003689; Zinc/iron permease
PtF_378.16	NA	IPR000533; Tropomyosin::IPR007656; Zein-binding domain
PtO_2084.5	GO:0003840; gamma-glutamyltransferase activity; Molecular Function::GO:0006749; glutathione metabolic process; Biological Process	IPR000101; Gamma-glutamyltranspeptidase::IPR007651; Lipin, N-terminal::IPR013209; LNS2, Lipin/Ned1/Smp2::IPR026058; LIPIN family
PtO_1284.38	GO:0003677; DNA binding; Molecular Function::GO:0006952; defense response; Biological Process::GO:0008270; zinc ion binding; Molecular Function	IPR001781; Zinc finger, LIM-type::IPR002186; Neocarzinostatin, bacterial::IPR020454; Diacylglycerol/phorbol-ester binding
PtF_39.17	GO:0007155; cell adhesion; Biological Process::GO:0019058; viral infectious cycle; Biological Process::GO:0019062; viral attachment to host cell; Biological Process	IPR000931; Adenovirus fibre protein
PtF_417.49	NA	IPR004058; Zeta tubulin
PtF_440.28	GO:0003682; chromatin binding; Molecular Function::GO:0005515; protein binding; Molecular Function	IPR000677; 2S globulin::IPR000980; SH2 domain::IPR001005; SANT/Myb domain::IPR017930; Myb domain
PtO_758.20	GO:0005242; inward rectifier potassium channel activity; Molecular Function::GO:0005515; protein binding; Molecular Function::GO:0006813; potassium ion transport; Biological Process::GO:0016020; membrane; Cellular Component	IPR001012; UBX::IPR003273; Potassium channel, inwardly rectifying, Kir2.3::IPR012989; SEP domain
PtF_227.22	GO:0003677; DNA binding; Molecular Function::GO:0004470; malic enzyme activity; Molecular Function::GO:0006108; malate metabolic process; Biological Process::GO:0006355; regulation of transcription, DNA-dependent; Biological Process::GO:0009522; photosystem I; Cellular Component::GO:0009538; photosystem I reaction center; Cellular Component::GO:0015979; photosynthesis; Biological Process::GO:0016…	IPR001523; Paired domain::IPR001891; Malic oxidoreductase::IPR004928; Photosystem I PsaH, reaction centre subunit VI
PtF_159.58	GO:0006807; nitrogen compound metabolic process; Biological Process	IPR005483; Carbamoyl-phosphate synthase large subunit, CPSase domain::IPR007947; CD164-related protein::IPR016140; Bifunctional inhibitor/plant lipid transfer protein/seed storage helical domain
PtO_2309.3	GO:0005525; GTP binding; Molecular Function::GO:0007264; small GTPase mediated signal transduction; Biological Process	IPR001806; Small GTPase superfamily::IPR006073; GTP binding domain::IPR016484; GTP-binding protein EngA
PtO_1981.5	GO:0000166; nucleotide binding; Molecular Function::GO:0004715; non-membrane spanning protein tyrosine kinase activity; Molecular Function::GO:0005524; ATP binding; Molecular Function::GO:0006468; protein phosphorylation; Biological Process::GO:0007243; intracellular protein kinase cascade; Biological Process::GO:0016020; membrane; Cellular Component::GO:0017111; nucleoside-triphosphatase activit…	IPR003593; AAA+ ATPase domain::IPR003959; ATPase, AAA-type, core::IPR020775; Tyrosine-protein kinase, non-receptor Jak3
PtF_120.29.2	GO:0003700; sequence-specific DNA binding transcription factor activity; Molecular Function::GO:0005515; protein binding; Molecular Function::GO:0005634; nucleus; Cellular Component::GO:0006355; regulation of transcription, DNA-dependent; Biological Process	IPR001478; PDZ domain::IPR002409; Aflatoxin biosynthesis regulatory protein::IPR013026; Tetratricopeptide repeat-containing domain
PtO_1685.19	GO:0007186; G-protein coupled receptor signaling pathway; Biological Process::GO:0016021; integral to membrane; Cellular Component::GO:0038036; sphingosine-1-phosphate receptor activity; Molecular Function	IPR004063; EDG-5 sphingosine 1-phosphate receptor::IPR019460; Autophagy-related protein 11
PtO_919.46	GO:0005249; voltage-gated potassium channel activity; Molecular Function::GO:0006813; potassium ion transport; Biological Process::GO:0016021; integral to membrane; Cellular Component	IPR005404; Potassium channel, voltage dependent, Kv3.3::IPR013591; Brevis radix (BRX) domain::IPR027988; Transcription factor BREVIS RADIX, N-terminal domain
PtO_1860.2	GO:0042309; homoiothermy; Biological Process::GO:0050825; ice binding; Molecular Function::GO:0050826; response to freezing; Biological Process	IPR000104; Antifreeze protein, type I::IPR013167; Conserved oligomeric Golgi complex, subunit 4
PtF_183.56	GO:0003676; nucleic acid binding; Molecular Function::GO:0003677; DNA binding; Molecular Function::GO:0003707; steroid hormone receptor activity; Molecular Function::GO:0005496; steroid binding; Molecular Function::GO:0005515; protein binding; Molecular Function::GO:0005634; nucleus; Cellular Component::GO:0006355; regulation of transcription, DNA-dependent; Biological Process::GO:0043401; steroi…	IPR000128; Progesterone receptor::IPR000504; RNA recognition motif domain::IPR001202; WW domain
PtO_2557.3	GO:0004930; G-protein coupled receptor activity; Molecular Function::GO:0007186; G-protein coupled receptor signaling pathway; Biological Process::GO:0016021; integral to membrane; Cellular Component	IPR002276; G protein-coupled receptor 4 orphan::IPR007656; Zein-binding domain
PtO_1722.98	GO:0003677; DNA binding; Molecular Function::GO:0006355; regulation of transcription, DNA-dependent; Biological Process::GO:0007186; G-protein coupled receptor signaling pathway; Biological Process::GO:0007596; blood coagulation; Biological Process::GO:0016021; integral to membrane; Cellular Component::GO:0045028; G-protein coupled purinergic nucleotide receptor activity; Molecular Function	IPR003441; NAC domain::IPR005394; P2Y12 purinoceptor
PtF_165.12	NA	IPR019379; Gamma-secretase aspartyl protease complex, presenilin enhancer-2 subunit
PtO_1506.14	GO:0016068; type I hypersensitivity; Biological Process	IPR001778; Pollen allergen Poa pIX/Phl pVI
PtO_718.1	GO:0004618; phosphoglycerate kinase activity; Molecular Function::GO:0006096; glycolysis; Biological Process	IPR001576; Phosphoglycerate kinase::IPR001938; Thaumatin::IPR017994; P-type trefoil, chordata
PtF_264.54	GO:0003993; acid phosphatase activity; Molecular Function::GO:0004308; exo-alpha-sialidase activity; Molecular Function::GO:0009405; pathogenesis; Biological Process	IPR005519; Acid phosphatase (Class B)::IPR008377; Trypanosome sialidase
PtO_2515.17	GO:0042025; host cell nucleus; Cellular Component::GO:0044419; interspecies interaction between organisms; Biological Process	IPR005031; Streptomyces cyclase/dehydrase::IPR026220; HTLV-1 basic zipper factor
PtO_1167.40	GO:0008152; metabolic process; Biological Process::GO:0008168; methyltransferase activity; Molecular Function	IPR013216; Methyltransferase type 11
PtO_1779.17	GO:0005576; extracellular region; Cellular Component::GO:0009405; pathogenesis; Biological Process	IPR005413; Low calcium response V antigen::IPR020478; AT hook-like
PtF_11.84	GO:0003677; DNA binding; Molecular Function::GO:0006952; defense response; Biological Process	IPR002068; Alpha crystallin/Hsp20 domain::IPR002186; Neocarzinostatin, bacterial
PtF_307.35	GO:0004553; hydrolase activity, hydrolyzing O-glycosyl compounds; Molecular Function::GO:0004559; alpha-mannosidase activity; Molecular Function::GO:0005576; extracellular region; Cellular Component::GO:0005975; carbohydrate metabolic process; Biological Process::GO:0006013; mannose metabolic process; Biological Process::GO:0008270; zinc ion binding; Molecular Function::GO:0009405; pathogenesis; …	IPR000602; Glycoside hydrolase family 38, N-terminal domain::IPR003842; Vacuolating cytotoxin::IPR011682; Glycosyl hydrolase family 38, C-terminal::IPR015341; Glycoside hydrolase, family 38, central domain
PtF_170.64	GO:0009664; plant-type cell wall organization; Biological Process::GO:0009765; photosynthesis, light harvesting; Biological Process::GO:0016020; membrane; Cellular Component	IPR001344; Chlorophyll A-B binding protein, plant::IPR002963; Expansin::IPR022796; Chlorophyll A-B binding protein
PtF_523.366	GO:0003682; chromatin binding; Molecular Function::GO:0042025; host cell nucleus; Cellular Component::GO:0044419; interspecies interaction between organisms; Biological Process	IPR001005; SANT/Myb domain::IPR017930; Myb domain::IPR026220; HTLV-1 basic zipper factor
PtO_1267.18	GO:0003677; DNA binding; Molecular Function::GO:0003707; steroid hormone receptor activity; Molecular Function::GO:0005496; steroid binding; Molecular Function::GO:0005634; nucleus; Cellular Component::GO:0006355; regulation of transcription, DNA-dependent; Biological Process::GO:0008152; metabolic process; Biological Process::GO:0016758; transferase activity, transferring hexosyl groups; Molecul…	IPR000128; Progesterone receptor::IPR002213; UDP-glucuronosyl/UDP-glucosyltransferase
PtO_2081.1	GO:0003676; nucleic acid binding; Molecular Function::GO:0003677; DNA binding; Molecular Function::GO:0004386; helicase activity; Molecular Function::GO:0004842; ubiquitin-protein ligase activity; Molecular Function::GO:0005198; structural molecule activity; Molecular Function::GO:0005524; ATP binding; Molecular Function::GO:0005634; nucleus; Cellular Component::GO:0006281; DNA repair; Biological…	IPR000330; SNF2-related::IPR001650; Helicase, C-terminal::IPR004080; Foot-and-mouth disease virus VP1 coat::IPR011364; Breast cancer type 1 susceptibility protein (BRCA1)::IPR014001; Helicase, superfamily 1/2, ATP-binding domain
PtO_1500.2	GO:0002161; aminoacyl-tRNA editing activity; Molecular Function	IPR007214; YbaK/aminoacyl-tRNA synthetase-associated domain
PtO_1378.9	NA	IPR006869; Domain of unknown function DUF547::IPR023269; RNA (C5-cytosine) methyltransferase, subfamily 9
PtO_1170.14	GO:0006952; defense response; Biological Process::GO:0032777; Piccolo NuA4 histone acetyltransferase complex; Cellular Component::GO:0035267; NuA4 histone acetyltransferase complex; Cellular Component	IPR000767; Disease resistance protein::IPR019542; Enhancer of polycomb-like, N-terminal::IPR024943; Enhancer of polycomb protein
PtO_1672.23.1	GO:0003677; DNA binding; Molecular Function::GO:0005634; nucleus; Cellular Component::GO:0008152; metabolic process; Biological Process::GO:0016491; oxidoreductase activity; Molecular Function	IPR000969; Structure-specific recognition protein::IPR002539; MaoC-like domain::IPR027090; Enoyl-CoA hydratase 2
PtO_2284.1	GO:0006814; sodium ion transport; Biological Process::GO:0006885; regulation of pH; Biological Process::GO:0009439; cyanate metabolic process; Biological Process::GO:0015385; sodium:hydrogen antiporter activity; Molecular Function::GO:0016021; integral to membrane; Cellular Component	IPR003712; Cyanate lyase, C-terminal::IPR018410; Na+/H+ exchanger, isoforms 3/5
PtF_148.77	GO:0030100; regulation of endocytosis; Biological Process	IPR003023; Amphiphysin, isoform 2::IPR018928; Generative cell specific-1, HAP2-GCS1
PtF_207.19	GO:0000166; nucleotide binding; Molecular Function::GO:0000287; magnesium ion binding; Molecular Function::GO:0003924; GTPase activity; Molecular Function::GO:0005044; scavenger receptor activity; Molecular Function::GO:0005509; calcium ion binding; Molecular Function::GO:0005525; GTP binding; Molecular Function::GO:0006898; receptor-mediated endocytosis; Biological Process::GO:0007156; homophili…	IPR002126; Cadherin::IPR003543; Macrophage scavenger receptor::IPR006073; GTP binding domain::IPR006169; GTP1/OBG domain::IPR014100; GTP-binding protein Obg/CgtA::IPR015349; GTP-binding protein GTP1/OBG, C-terminal
PtO_864.16	GO:0004930; G-protein coupled receptor activity; Molecular Function::GO:0016021; integral to membrane; Cellular Component	IPR003903; Ubiquitin interacting motif::IPR005464; Psychosine receptor::IPR025257; Domain of unknown function DUF4205
PtF_232.13	GO:0003723; RNA binding; Molecular Function::GO:0005249; voltage-gated potassium channel activity; Molecular Function::GO:0006813; potassium ion transport; Biological Process::GO:0016021; integral to membrane; Cellular Component	IPR004087; K Homology domain::IPR004088; K Homology domain, type 1::IPR005404; Potassium channel, voltage dependent, Kv3.3
PtO_2103.4	GO:0003677; DNA binding; Molecular Function::GO:0003682; chromatin binding; Molecular Function::GO:0003918; DNA topoisomerase type II (ATP-hydrolyzing) activity; Molecular Function::GO:0005524; ATP binding; Molecular Function::GO:0006265; DNA topological change; Biological Process	IPR000565; DNA topoisomerase, type IIA, subunit B::IPR001005; SANT/Myb domain::IPR017930; Myb domain
PtF_141.22	GO:0003723; RNA binding; Molecular Function::GO:0003964; RNA-directed DNA polymerase activity; Molecular Function::GO:0006278; RNA-dependent DNA replication; Biological Process::GO:0015035; protein disulfide oxidoreductase activity; Molecular Function	IPR001623; DnaJ domain::IPR001853; DSBA-like thioredoxin domain::IPR003286; RNA-directed DNA polymerase, eukaryota
PtO_2052.19	GO:0004702; receptor signaling protein serine/threonine kinase activity; Molecular Function::GO:0005524; ATP binding; Molecular Function::GO:0007178; transmembrane receptor protein serine/threonine kinase signaling pathway; Biological Process::GO:0016020; membrane; Cellular Component	IPR000333; Activin type II/Transforming growth factor-beta II receptor::IPR002885; Pentatricopeptide repeat
PtO_719.3	GO:0003700; sequence-specific DNA binding transcription factor activity; Molecular Function::GO:0004937; alpha1-adrenergic receptor activity; Molecular Function::GO:0006355; regulation of transcription, DNA-dependent; Biological Process::GO:0006937; regulation of muscle contraction; Biological Process::GO:0007186; G-protein coupled receptor signaling pathway; Biological Process::GO:0016021; integ…	IPR001004; Alpha 1A adrenoceptor::IPR003657; DNA-binding WRKY
PtF_299.59	GO:0003676; nucleic acid binding; Molecular Function::GO:0005198; structural molecule activity; Molecular Function::GO:0005923; tight junction; Cellular Component::GO:0006139; nucleobase-containing compound metabolic process; Biological Process::GO:0008408; 3'-5' exonuclease activity; Molecular Function	IPR002562; 3'-5' exonuclease domain::IPR003555; Claudin-11
PtF_119.58	GO:0005201; extracellular matrix structural constituent; Molecular Function::GO:0005578; proteinaceous extracellular matrix; Cellular Component	IPR002885; Pentatricopeptide repeat::IPR003979; Tropoelastin
PtF_159.119	GO:0007155; cell adhesion; Biological Process::GO:0016539; intein-mediated protein splicing; Biological Process	IPR003992; Pertactin::IPR004147; UbiB domain::IPR006142; Intein
PtO_1099.2	GO:0003700; sequence-specific DNA binding transcription factor activity; Molecular Function::GO:0004519; endonuclease activity; Molecular Function::GO:0005102; receptor binding; Molecular Function::GO:0006355; regulation of transcription, DNA-dependent; Biological Process::GO:0008270; zinc ion binding; Molecular Function::GO:0009405; pathogenesis; Biological Process::GO:0009617; response to bacte…	IPR000679; Zinc finger, GATA-type::IPR003060; Pyocin S killer protein
PtF_144.37	GO:0001505; regulation of neurotransmitter levels; Biological Process::GO:0004969; histamine receptor activity; Molecular Function::GO:0005515; protein binding; Molecular Function::GO:0007186; G-protein coupled receptor signaling pathway; Biological Process::GO:0016021; integral to membrane; Cellular Component	IPR002110; Ankyrin repeat::IPR003980; Histamine H3 receptor::IPR020683; Ankyrin repeat-containing domain
PtF_313.124	GO:0001932; regulation of protein phosphorylation; Biological Process::GO:0005952; cAMP-dependent protein kinase complex; Cellular Component::GO:0008603; cAMP-dependent protein kinase regulator activity; Molecular Function	IPR002373; cAMP/cGMP-dependent protein kinase::IPR008591; GINS complex, subunit Sld5::IPR021151; GINS complex
PtF_119.131	GO:0007155; cell adhesion; Biological Process::GO:0016020; membrane; Cellular Component::GO:0030001; metal ion transport; Biological Process::GO:0046872; metal ion binding; Molecular Function	IPR002396; Selectin superfamily::IPR006121; Heavy metal-associated domain, HMA
PtO_1644.10	GO:0004499; N,N-dimethylaniline monooxygenase activity; Molecular Function::GO:0055114; oxidation-reduction process; Biological Process	IPR002257; Flavin monooxygenase (FMO) 5
PtF_58.122	GO:0006525; arginine metabolic process; Biological Process::GO:0008483; transaminase activity; Molecular Function::GO:0030170; pyridoxal phosphate binding; Molecular Function	IPR004636; Transaminase, Acetylornithine/Succinylornithine family::IPR005814; Aminotransferase class-III
PtO_1341.27	GO:0006821; chloride transport; Biological Process::GO:0016021; integral to membrane; Cellular Component::GO:0016934; extracellular-glycine-gated chloride channel activity; Molecular Function::GO:0020037; heme binding; Molecular Function::GO:0045211; postsynaptic membrane; Cellular Component	IPR008128; Glycine receptor alpha1::IPR019020; Cytochrome c-552/DMSO reductase-like, haem-binding domain
PtO_1708.14	GO:0005576; extracellular region; Cellular Component	IPR008120; Dense granule Gra7 protein
PtF_54.19	GO:0003677; DNA binding; Molecular Function::GO:0005634; nucleus; Cellular Component::GO:0042309; homoiothermy; Biological Process::GO:0050825; ice binding; Molecular Function::GO:0050826; response to freezing; Biological Process	IPR000104; Antifreeze protein, type I::IPR004333; Transcription factor, SBP-box
PtF_182.12	GO:0005198; structural molecule activity; Molecular Function::GO:0019028; viral capsid; Cellular Component	IPR001399; VP6 blue-tongue virus inner capsid protein::IPR027329; TPX2, C-terminal domain
PtO_1085.36	GO:0004910; interleukin-1, Type II, blocking receptor activity; Molecular Function::GO:0016491; oxidoreductase activity; Molecular Function::GO:0046872; metal ion binding; Molecular Function::GO:0055114; oxidation-reduction process; Biological Process	IPR004077; Interleukin-1 receptor type II::IPR008335; Eukaryotic molybdopterin oxidoreductase
PtO_2034.22	GO:0003677; DNA binding; Molecular Function::GO:0004884; ecdysteroid hormone receptor activity; Molecular Function::GO:0005496; steroid binding; Molecular Function::GO:0005634; nucleus; Cellular Component::GO:0006355; regulation of transcription, DNA-dependent; Biological Process::GO:0035076; ecdysone receptor-mediated signaling pathway; Biological Process	IPR003069; Ecdysteroid receptor
PtO_2123.24	GO:0016068; type I hypersensitivity; Biological Process	IPR001778; Pollen allergen Poa pIX/Phl pVI::IPR012442; Protein of unknown function DUF1645, plant
PtO_2237.14	GO:0004930; G-protein coupled receptor activity; Molecular Function::GO:0016020; membrane; Cellular Component	IPR003056; GPCR, family 2, CD97 antigen::IPR005172; CRC domain
PtF_184.21	GO:0006637; acyl-CoA metabolic process; Biological Process::GO:0006812; cation transport; Biological Process::GO:0016021; integral to membrane; Cellular Component::GO:0019829; cation-transporting ATPase activity; Molecular Function::GO:0047617; acyl-CoA hydrolase activity; Molecular Function	IPR000595; Cyclic nucleotide-binding domain::IPR001757; Cation-transporting P-type ATPase::IPR003703; Acyl-CoA thioesterase
PtF_232.227	GO:0030100; regulation of endocytosis; Biological Process	IPR003023; Amphiphysin, isoform 2::IPR007603; Choline transporter-like
PtF_28.50	GO:0004930; G-protein coupled receptor activity; Molecular Function::GO:0007186; G-protein coupled receptor signaling pathway; Biological Process::GO:0016021; integral to membrane; Cellular Component	IPR000408; Regulator of chromosome condensation, RCC1::IPR022335; G protein-coupled receptor 153
PtF_371.47	GO:0004601; peroxidase activity; Molecular Function::GO:0004672; protein kinase activity; Molecular Function::GO:0004713; protein tyrosine kinase activity; Molecular Function::GO:0005524; ATP binding; Molecular Function::GO:0006468; protein phosphorylation; Biological Process::GO:0006979; response to oxidative stress; Biological Process::GO:0020037; heme binding; Molecular Function::GO:0055114; o…	IPR000719; Protein kinase domain::IPR000823; Plant peroxidase::IPR002290; Serine/threonine- / dual specificity protein kinase, catalytic domain::IPR020635; Tyrosine-protein kinase, catalytic domain
PtO_910.15	GO:0005452; inorganic anion exchanger activity; Molecular Function::GO:0006820; anion transport; Biological Process::GO:0016020; membrane; Cellular Component	IPR001717; Anion exchange protein
PtF_479.52	GO:0042309; homoiothermy; Biological Process::GO:0050825; ice binding; Molecular Function::GO:0050826; response to freezing; Biological Process	IPR000104; Antifreeze protein, type I::IPR001378; Uncharacterised domain UPF0066
PtO_715.43	GO:0004933; mating-type a-factor pheromone receptor activity; Molecular Function::GO:0007186; G-protein coupled receptor signaling pathway; Biological Process::GO:0016020; membrane; Cellular Component	IPR001546; GPCR fungal pheromone A receptor
PtF_53.51	GO:0005578; proteinaceous extracellular matrix; Cellular Component::GO:0008237; metallopeptidase activity; Molecular Function::GO:0008270; zinc ion binding; Molecular Function	IPR004182; GRAM domain::IPR013274; Peptidase M12B, ADAM-TS1
PtF_222.19	NA	IPR020467; Potassium channel, voltage dependent, Kv1.4::IPR023214; HAD-like domain
PtF_215.41	GO:0005198; structural molecule activity; Molecular Function::GO:0007155; cell adhesion; Biological Process::GO:0015629; actin cytoskeleton; Cellular Component	IPR017997; Vinculin
PtF_400.20	GO:0004942; anaphylatoxin receptor activity; Molecular Function::GO:0006935; chemotaxis; Biological Process::GO:0016021; integral to membrane; Cellular Component::GO:0016655; oxidoreductase activity, acting on NAD(P)H, quinone or similar compound as acceptor; Molecular Function::GO:0055114; oxidation-reduction process; Biological Process	IPR002234; Anaphylatoxin chemotactic receptor family::IPR019654; NAD(P)H-quinone oxidoreductase subunit L
PtF_76.54	NA	IPR005398; Tubby, N-terminal::IPR012463; Ninja
PtF_246.24	GO:0003677; DNA binding; Molecular Function::GO:0003684; damaged DNA binding; Molecular Function::GO:0005634; nucleus; Cellular Component::GO:0006289; nucleotide-excision repair; Biological Process::GO:0007186; G-protein coupled receptor signaling pathway; Biological Process::GO:0016021; integral to membrane; Cellular Component	IPR000202; GPCR, family 3, metabotropic glutamate receptor 5::IPR004583; DNA repair protein Rad4::IPR018325; Rad4/PNGase transglutaminase-like fold::IPR018326; Rad4 beta-hairpin domain 1::IPR018327; Rad4 beta-hairpin domain 2::IPR018328; Rad4 beta-hairpin domain 3
PtO_704.22	GO:0004945; angiotensin type II receptor activity; Molecular Function::GO:0006954; inflammatory response; Biological Process::GO:0007186; G-protein coupled receptor signaling pathway; Biological Process::GO:0016021; integral to membrane; Cellular Component::GO:0042312; regulation of vasodilation; Biological Process::GO:0042981; regulation of apoptotic process; Biological Process	IPR000147; Angiotensin II receptor type 2
PtO_1075.13	GO:0005249; voltage-gated potassium channel activity; Molecular Function::GO:0006813; potassium ion transport; Biological Process::GO:0008076; voltage-gated potassium channel complex; Cellular Component	IPR002885; Pentatricopeptide repeat::IPR004053; Potassium channel, voltage dependent, Kv1.6
PtO_2578.71	GO:0003677; DNA binding; Molecular Function::GO:0003918; DNA topoisomerase type II (ATP-hydrolyzing) activity; Molecular Function::GO:0005524; ATP binding; Molecular Function::GO:0006265; DNA topological change; Biological Process	IPR000565; DNA topoisomerase, type IIA, subunit B::IPR017877; Myb-like domain::IPR020478; AT hook-like
PtF_523.320	GO:0007186; G-protein coupled receptor signaling pathway; Biological Process::GO:0016021; integral to membrane; Cellular Component::GO:0038036; sphingosine-1-phosphate receptor activity; Molecular Function	IPR004064; EDG-6 sphingosine 1-phosphate receptor::IPR007650; Protein of unknown function DUF581
PtF_419.35	GO:0003677; DNA binding; Molecular Function::GO:0003708; retinoic acid receptor activity; Molecular Function::GO:0005634; nucleus; Cellular Component::GO:0006352; DNA-dependent transcription, initiation; Biological Process::GO:0006355; regulation of transcription, DNA-dependent; Biological Process::GO:0016570; histone modification; Biological Process::GO:0048384; retinoic acid receptor signaling …	IPR003078; Retinoic acid receptor::IPR004343; Plus-3::IPR018144; Plus-3 domain, subgroup
PtF_304.76	GO:0006807; nitrogen compound metabolic process; Biological Process	IPR005398; Tubby, N-terminal::IPR005483; Carbamoyl-phosphate synthase large subunit, CPSase domain
PtO_1064.9.1	GO:0016787; hydrolase activity; Molecular Function	IPR004843; Phosphoesterase domain::IPR006186; Serine/threonine-specific protein phosphatase/bis(5-nucleosyl)-tetraphosphatase
PtO_1682.26	NA	IPR005398; Tubby, N-terminal
PtO_2082.7.1	GO:0004995; tachykinin receptor activity; Molecular Function::GO:0005886; plasma membrane; Cellular Component::GO:0007186; G-protein coupled receptor signaling pathway; Biological Process::GO:0016021; integral to membrane; Cellular Component	IPR001013; Neurokinin NK3 receptor::IPR021852; Domain of unknown function DUF3456
PtF_248.60	GO:0001518; voltage-gated sodium channel complex; Cellular Component::GO:0005248; voltage-gated sodium channel activity; Molecular Function::GO:0006814; sodium ion transport; Biological Process::GO:0008270; zinc ion binding; Molecular Function::GO:0016787; hydrolase activity; Molecular Function	IPR002125; CMP/dCMP deaminase, zinc-binding::IPR008053; Voltage gated sodium channel, alpha-5 subunit
PtF_536.7	GO:0005515; protein binding; Molecular Function::GO:0008270; zinc ion binding; Molecular Function	IPR001841; Zinc finger, RING-type::IPR013126; Heat shock protein 70 family
PtO_1534.108	GO:0003735; structural constituent of ribosome; Molecular Function::GO:0005622; intracellular; Cellular Component::GO:0005840; ribosome; Cellular Component::GO:0006412; translation; Biological Process	IPR001859; Ribosomal protein P2::IPR019275; Protein of unknown function DUF2301
PtF_429.20	GO:0042309; homoiothermy; Biological Process::GO:0050825; ice binding; Molecular Function::GO:0050826; response to freezing; Biological Process	IPR000104; Antifreeze protein, type I
PtF_412.102.2	GO:0015057; thrombin receptor activity; Molecular Function::GO:0016021; integral to membrane; Cellular Component::GO:0070493; thrombin receptor signaling pathway; Biological Process	IPR002281; Protease-activated receptor 2::IPR020478; AT hook-like
PtF_427.2	GO:0005622; intracellular; Cellular Component::GO:0008152; metabolic process; Biological Process::GO:0016301; kinase activity; Molecular Function::GO:0016310; phosphorylation; Biological Process::GO:0016774; phosphotransferase activity, carboxyl group as acceptor; Molecular Function	IPR000890; Aliphatic acid kinase, short-chain::IPR006904; Protein of unknown function DUF716, TMEM45
PtO_2380.9	GO:0003700; sequence-specific DNA binding transcription factor activity; Molecular Function::GO:0006355; regulation of transcription, DNA-dependent; Biological Process::GO:0007218; neuropeptide signaling pathway; Biological Process::GO:0016021; integral to membrane; Cellular Component::GO:0030273; melanin-concentrating hormone receptor activity; Molecular Function::GO:0043565; sequence-specific D…	IPR004047; Melanin-concentrating hormone 1 receptor::IPR004827; Basic-leucine zipper domain
PtO_675.11.1	GO:0005515; protein binding; Molecular Function::GO:0005518; collagen binding; Molecular Function::GO:0007155; cell adhesion; Biological Process::GO:0008270; zinc ion binding; Molecular Function::GO:0009405; pathogenesis; Biological Process::GO:0019867; outer membrane; Cellular Component	IPR001841; Zinc finger, RING-type::IPR006575; RWD domain::IPR008126; Outer membrane adhesion, Yersinia
PtF_238.23	GO:0003725; double-stranded RNA binding; Molecular Function::GO:0005249; voltage-gated potassium channel activity; Molecular Function::GO:0006813; potassium ion transport; Biological Process::GO:0016021; integral to membrane; Cellular Component	IPR004350; Potassium channel, voltage dependent, Kv2.1::IPR006070; YrdC-like domain
PtF_125.19	GO:0004152; dihydroorotate dehydrogenase activity; Molecular Function::GO:0004621; glycosylphosphatidylinositol phospholipase D activity; Molecular Function::GO:0005576; extracellular region; Cellular Component::GO:0006222; UMP biosynthetic process; Biological Process::GO:0006807; nitrogen compound metabolic process; Biological Process::GO:0055114; oxidation-reduction process; Biological Process	IPR001028; Glycoprotein phospholipase D::IPR005483; Carbamoyl-phosphate synthase large subunit, CPSase domain::IPR012135; Dihydroorotate dehydrogenase, class 1/ 2
PtF_205.21	GO:0003677; DNA binding; Molecular Function::GO:0004601; peroxidase activity; Molecular Function::GO:0006355; regulation of transcription, DNA-dependent; Biological Process::GO:0006979; response to oxidative stress; Biological Process::GO:0020037; heme binding; Molecular Function::GO:0055114; oxidation-reduction process; Biological Process	IPR001621; Fungal ligninase::IPR005645; Serine hydrolase FSH::IPR006197; Peptidase S24, LexA-like
PtO_820.9	GO:0001539; ciliary or bacterial-type flagellar motility; Biological Process::GO:0005198; structural molecule activity; Molecular Function::GO:0009428; bacterial-type flagellum basal body, distal rod, P ring; Cellular Component::GO:0030288; outer membrane-bounded periplasmic space; Cellular Component	IPR001782; Flagellar P-ring protein::IPR002885; Pentatricopeptide repeat
PtO_2552.18	GO:0003676; nucleic acid binding; Molecular Function	IPR000504; RNA recognition motif domain::IPR020478; AT hook-like
PtF_116.48	GO:0004930; G-protein coupled receptor activity; Molecular Function::GO:0007186; G-protein coupled receptor signaling pathway; Biological Process::GO:0009055; electron carrier activity; Molecular Function::GO:0015035; protein disulfide oxidoreductase activity; Molecular Function::GO:0016021; integral to membrane; Cellular Component::GO:0045454; cell redox homeostasis; Biological Process	IPR002109; Glutaredoxin::IPR026221; Mas-related G protein-coupled receptor H
PtF_137.48	GO:0004957; prostaglandin E receptor activity; Molecular Function::GO:0007186; G-protein coupled receptor signaling pathway; Biological Process::GO:0016021; integral to membrane; Cellular Component	IPR001623; DnaJ domain::IPR001923; Prostanoid EP2 receptor
PtO_1392.15	GO:0003677; DNA binding; Molecular Function::GO:0004965; G-protein coupled GABA receptor activity; Molecular Function::GO:0007186; G-protein coupled receptor signaling pathway; Biological Process::GO:0016021; integral to membrane; Cellular Component	IPR002457; GPCR, family 3, gamma-aminobutyric acid receptor, type B2::IPR003340; B3 DNA binding domain
PtF_523.89	GO:0004974; leukotriene receptor activity; Molecular Function::GO:0007186; G-protein coupled receptor signaling pathway; Biological Process::GO:0016021; integral to membrane; Cellular Component	IPR003982; Leukotriene B4 type 2 receptor
PtO_829.4	GO:0003677; DNA binding; Molecular Function::GO:0003735; structural constituent of ribosome; Molecular Function::GO:0005622; intracellular; Cellular Component::GO:0005634; nucleus; Cellular Component::GO:0005840; ribosome; Cellular Component::GO:0006355; regulation of transcription, DNA-dependent; Biological Process::GO:0006412; translation; Biological Process::GO:0008434; calcitriol receptor act…	IPR000324; Vitamin D receptor::IPR021137; Ribosomal protein L35
PtF_62.84	GO:0003682; chromatin binding; Molecular Function::GO:0005249; voltage-gated potassium channel activity; Molecular Function::GO:0006813; potassium ion transport; Biological Process::GO:0016021; integral to membrane; Cellular Component	IPR001005; SANT/Myb domain::IPR005401; Potassium channel, voltage-dependent, beta subunit, KCNAB2::IPR017930; Myb domain
PtO_1517.31	NA	IPR020467; Potassium channel, voltage dependent, Kv1.4
PtF_394.3	GO:0005179; hormone activity; Molecular Function::GO:0005576; extracellular region; Cellular Component	IPR022421; Relaxin
PtF_274.24	GO:0004185; serine-type carboxypeptidase activity; Molecular Function::GO:0005515; protein binding; Molecular Function::GO:0006508; proteolysis; Biological Process::GO:0008270; zinc ion binding; Molecular Function	IPR000667; Peptidase S13, D-Ala-D-Ala carboxypeptidase C::IPR001841; Zinc finger, RING-type
PtO_1925.5	GO:0003824; catalytic activity; Molecular Function::GO:0006952; defense response; Biological Process	IPR000594; UBA/THIF-type NAD/FAD binding fold::IPR000767; Disease resistance protein
PtF_336.1	GO:0003682; chromatin binding; Molecular Function::GO:0009405; pathogenesis; Biological Process::GO:0015485; cholesterol binding; Molecular Function	IPR001005; SANT/Myb domain::IPR001507; Zona pellucida domain::IPR001869; Thiol-activated cytolysin::IPR017930; Myb domain
PtO_1109.17	GO:0000087; M phase of mitotic cell cycle; Biological Process::GO:0004725; protein tyrosine phosphatase activity; Molecular Function::GO:0005622; intracellular; Cellular Component::GO:0006470; protein dephosphorylation; Biological Process::GO:0045454; cell redox homeostasis; Biological Process	IPR000751; M-phase inducer phosphatase::IPR012336; Thioredoxin-like fold::IPR013766; Thioredoxin domain
PtF_379.31	GO:0001503; ossification; Biological Process::GO:0007155; cell adhesion; Biological Process	IPR002038; Osteopontin::IPR019339; CBF1-interacting co-repressor CIR, N-terminal domain::IPR020478; AT hook-like::IPR022209; Pre-mRNA splicing factor
PtO_712.85	GO:0005337; nucleoside transmembrane transporter activity; Molecular Function::GO:0005622; intracellular; Cellular Component::GO:0006810; transport; Biological Process::GO:0009279; cell outer membrane; Cellular Component	IPR002075; Nuclear transport factor 2::IPR003055; Nucleoside-specific channel-forming protein, Tsx::IPR018222; Nuclear transport factor 2, Eukaryote
PtO_1986.9	GO:0003682; chromatin binding; Molecular Function::GO:0007596; blood coagulation; Biological Process::GO:0015057; thrombin receptor activity; Molecular Function::GO:0016021; integral to membrane; Cellular Component::GO:0070493; thrombin receptor signaling pathway; Biological Process	IPR001005; SANT/Myb domain::IPR003944; Protease-activated receptor 4::IPR017930; Myb domain
PtO_1529.22	GO:0003676; nucleic acid binding; Molecular Function::GO:0004386; helicase activity; Molecular Function::GO:0005242; inward rectifier potassium channel activity; Molecular Function::GO:0005524; ATP binding; Molecular Function::GO:0006813; potassium ion transport; Biological Process::GO:0016020; membrane; Cellular Component	IPR001650; Helicase, C-terminal::IPR003273; Potassium channel, inwardly rectifying, Kir2.3
PtF_112.2	GO:0016068; type I hypersensitivity; Biological Process	IPR001778; Pollen allergen Poa pIX/Phl pVI
PtO_2412.1	GO:0042309; homoiothermy; Biological Process::GO:0050825; ice binding; Molecular Function::GO:0050826; response to freezing; Biological Process	IPR000104; Antifreeze protein, type I
PtO_1901.13	GO:0000272; polysaccharide catabolic process; Biological Process::GO:0004601; peroxidase activity; Molecular Function::GO:0006979; response to oxidative stress; Biological Process::GO:0016161; beta-amylase activity; Molecular Function::GO:0020037; heme binding; Molecular Function::GO:0055114; oxidation-reduction process; Biological Process	IPR001371; Glycoside hydrolase, family 14B, plant::IPR002016; Haem peroxidase, plant/fungal/bacterial
PtF_265.126	GO:0001505; regulation of neurotransmitter levels; Biological Process::GO:0004969; histamine receptor activity; Molecular Function::GO:0005515; protein binding; Molecular Function::GO:0005622; intracellular; Cellular Component::GO:0007186; G-protein coupled receptor signaling pathway; Biological Process::GO:0008270; zinc ion binding; Molecular Function::GO:0016021; integral to membrane; Cellular …	IPR000315; Zinc finger, B-box::IPR003980; Histamine H3 receptor::IPR010402; CCT domain
PtF_236.41.1	GO:0009306; protein secretion; Biological Process	IPR003522; Type III secretion system outer membrane pore YscC/HrcC
PtF_232.14	GO:0007186; G-protein coupled receptor signaling pathway; Biological Process::GO:0016021; integral to membrane; Cellular Component::GO:0046872; metal ion binding; Molecular Function	IPR004177; DDHD::IPR013313; GPR40 receptor fatty acid
PtO_2027.44.1	GO:0005198; structural molecule activity; Molecular Function::GO:0007155; cell adhesion; Biological Process::GO:0015629; actin cytoskeleton; Cellular Component::GO:0030001; metal ion transport; Biological Process::GO:0045296; cadherin binding; Molecular Function::GO:0046872; metal ion binding; Molecular Function	IPR001033; Alpha-catenin::IPR006121; Heavy metal-associated domain, HMA
PtF_52.78	GO:0003723; RNA binding; Molecular Function::GO:0003735; structural constituent of ribosome; Molecular Function::GO:0006412; translation; Biological Process::GO:0006813; potassium ion transport; Biological Process::GO:0015467; G-protein activated inward rectifier potassium channel activity; Molecular Function::GO:0015934; large ribosomal subunit; Cellular Component::GO:0016020; membrane; Cellular…	IPR002143; Ribosomal protein L1::IPR003275; Potassium channel, inwardly rectifying, Kir3.2
PtF_383.2.3	GO:0000087; M phase of mitotic cell cycle; Biological Process::GO:0004725; protein tyrosine phosphatase activity; Molecular Function::GO:0005622; intracellular; Cellular Component::GO:0006470; protein dephosphorylation; Biological Process	IPR000751; M-phase inducer phosphatase::IPR015880; Zinc finger, C2H2-like
PtF_492.36	GO:0005249; voltage-gated potassium channel activity; Molecular Function::GO:0005515; protein binding; Molecular Function::GO:0006813; potassium ion transport; Biological Process::GO:0016020; membrane; Cellular Component	IPR000555; JAB/MPN domain::IPR003938; Potassium channel, voltage-dependent, EAG/ELK/ERG
PtO_2117.33.1	GO:0016020; membrane; Cellular Component::GO:0045227; capsule polysaccharide biosynthetic process; Biological Process	IPR008011; Complex 1 LYR protein::IPR008337; Capsule biosynthesis protein CapB
PtO_1534.77	GO:0001522; pseudouridine synthesis; Biological Process::GO:0003723; RNA binding; Molecular Function::GO:0009451; RNA modification; Biological Process::GO:0009982; pseudouridine synthase activity; Molecular Function	IPR001406; Pseudouridine synthase I, TruA::IPR020097; Pseudouridine synthase I, TruA, alpha/beta domain::IPR023240; FAM175 family, BRISC complex, Abro1 subunit
PtF_43.79	GO:0003872; 6-phosphofructokinase activity; Molecular Function::GO:0006002; fructose 6-phosphate metabolic process; Biological Process::GO:0006096; glycolysis; Biological Process	IPR006628; PUR-alpha/beta/gamma, DNA/RNA-binding::IPR022953; Phosphofructokinase
PtO_700.5	GO:0003676; nucleic acid binding; Molecular Function::GO:0005794; Golgi apparatus; Cellular Component::GO:0007165; signal transduction; Biological Process::GO:0008270; zinc ion binding; Molecular Function	IPR001878; Zinc finger, CCHC-type::IPR025836; Zinc knuckle CX2CX4HX4C::IPR026109; G kinase-anchoring protein 1
PtF_46.7	GO:0007218; neuropeptide signaling pathway; Biological Process	IPR000703; Proenkephalin A
PtF_37.55	GO:0005515; protein binding; Molecular Function::GO:0007154; cell communication; Biological Process::GO:0009055; electron carrier activity; Molecular Function::GO:0020037; heme binding; Molecular Function::GO:0035091; phosphatidylinositol binding; Molecular Function	IPR001683; Phox homologous domain::IPR002322; Cytochrome c, class III::IPR025258; Domain of unknown function DUF4206
PtF_2.62	GO:0004930; G-protein coupled receptor activity; Molecular Function::GO:0007186; G-protein coupled receptor signaling pathway; Biological Process::GO:0016021; integral to membrane; Cellular Component	IPR002474; Carbamoyl-phosphate synthase, small subunit N-terminal domain::IPR017926; Glutamine amidotransferase::IPR026234; Mas-related G protein-coupled receptor family
PtF_78.137.1	GO:0005524; ATP binding; Molecular Function::GO:0005634; nucleus; Cellular Component::GO:0006281; DNA repair; Biological Process::GO:0009396; folic acid-containing compound biosynthetic process; Biological Process::GO:0030272; 5-formyltetrahydrofolate cyclo-ligase activity; Molecular Function	IPR002698; 5-formyltetrahydrofolate cyclo-ligase::IPR003021; Rad1/Rec1/Rad17
PtF_484.30	GO:0005085; guanyl-nucleotide exchange factor activity; Molecular Function::GO:0005576; extracellular region; Cellular Component::GO:0009405; pathogenesis; Biological Process::GO:0031532; actin cytoskeleton reorganization; Biological Process::GO:0032862; activation of Rho GTPase activity; Biological Process	IPR005414; Guanine nucleotide exchange factor SopE family::IPR022309; Ribosomal protein S8e/ribosomal biogenesis NSA2
PtF_75.18	GO:0004857; enzyme inhibitor activity; Molecular Function::GO:0030599; pectinesterase activity; Molecular Function	IPR006501; Pectinesterase inhibitor domain::IPR017859; Treacle-like, Treacher Collins Syndrome
PtO_1067.47	GO:0003824; catalytic activity; Molecular Function::GO:0004852; uroporphyrinogen-III synthase activity; Molecular Function::GO:0004965; G-protein coupled GABA receptor activity; Molecular Function::GO:0007186; G-protein coupled receptor signaling pathway; Biological Process::GO:0016021; integral to membrane; Cellular Component::GO:0033014; tetrapyrrole biosynthetic process; Biological Process::GO…	IPR001509; NAD-dependent epimerase/dehydratase::IPR002457; GPCR, family 3, gamma-aminobutyric acid receptor, type B2::IPR003754; Tetrapyrrole biosynthesis, uroporphyrinogen III synthase
PtO_1545.23	GO:0000785; chromatin; Cellular Component::GO:0005634; nucleus; Cellular Component::GO:0031492; nucleosomal DNA binding; Molecular Function	IPR000079; High mobility group nucleosome-binding domain-containing family::IPR001623; DnaJ domain::IPR009071; High mobility group box domain
PtF_88.6	GO:0003677; DNA binding; Molecular Function::GO:0006355; regulation of transcription, DNA-dependent; Biological Process::GO:0006807; nitrogen compound metabolic process; Biological Process	IPR003851; Zinc finger, Dof-type::IPR005483; Carbamoyl-phosphate synthase large subunit, CPSase domain
PtF_146.82	GO:0003677; DNA binding; Molecular Function::GO:0006281; DNA repair; Biological Process::GO:0008080; N-acetyltransferase activity; Molecular Function	IPR000182; GNAT domain::IPR002008; DNA polymerase, family X, beta-like
PtF_451.22.1	GO:0004806; triglyceride lipase activity; Molecular Function::GO:0004930; G-protein coupled receptor activity; Molecular Function::GO:0006629; lipid metabolic process; Biological Process::GO:0016020; membrane; Cellular Component	IPR002921; Lipase, class 3::IPR003051; GPCR, family 2, corticotropin releasing factor receptor
PtO_991.17	GO:0005576; extracellular region; Cellular Component::GO:0008080; N-acetyltransferase activity; Molecular Function::GO:0009405; pathogenesis; Biological Process	IPR000182; GNAT domain::IPR003842; Vacuolating cytotoxin::IPR020478; AT hook-like
PtO_2564.14	GO:0004185; serine-type carboxypeptidase activity; Molecular Function::GO:0004221; ubiquitin thiolesterase activity; Molecular Function::GO:0005622; intracellular; Cellular Component::GO:0006508; proteolysis; Biological Process::GO:0006511; ubiquitin-dependent protein catabolic process; Biological Process	IPR000667; Peptidase S13, D-Ala-D-Ala carboxypeptidase C::IPR001480; Bulb-type lectin domain::IPR001578; Peptidase C12, ubiquitin carboxyl-terminal hydrolase 1
PtF_5.66	GO:0009055; electron carrier activity; Molecular Function::GO:0015035; protein disulfide oxidoreductase activity; Molecular Function::GO:0045454; cell redox homeostasis; Biological Process	IPR002109; Glutaredoxin::IPR014025; Glutaredoxin subgroup
PtO_646.18	GO:0005515; protein binding; Molecular Function::GO:0005634; nucleus; Cellular Component::GO:0008017; microtubule binding; Molecular Function::GO:0018024; histone-lysine N-methyltransferase activity; Molecular Function	IPR001214; SET domain::IPR002955; Microtubule-associated protein Tau::IPR003616; Post-SET domain::IPR006560; AWS::IPR025787; Histone-lysine N-methyltransferase, SET2, plant
PtO_2637.7	GO:0005509; calcium ion binding; Molecular Function::GO:0007155; cell adhesion; Biological Process::GO:0008305; integrin complex; Cellular Component	IPR000413; Integrin alpha chain::IPR002048; EF-hand domain::IPR011992; EF-hand domain pair
PtO_751.28	GO:0001539; ciliary or bacterial-type flagellar motility; Biological Process::GO:0004672; protein kinase activity; Molecular Function::GO:0004713; protein tyrosine kinase activity; Molecular Function::GO:0005198; structural molecule activity; Molecular Function::GO:0005524; ATP binding; Molecular Function::GO:0006468; protein phosphorylation; Biological Process::GO:0009428; bacterial-type flagell…	IPR000719; Protein kinase domain::IPR001245; Serine-threonine/tyrosine-protein kinase catalytic domain::IPR001782; Flagellar P-ring protein::IPR002290; Serine/threonine- / dual specificity protein kinase, catalytic domain::IPR013210; Leucine-rich repeat-containing N-terminal, type 2::IPR020635; Tyrosine-protein kinase, catalytic domain
PtO_2203.68	GO:0000976; transcription regulatory region sequence-specific DNA binding; Molecular Function::GO:0004859; phospholipase inhibitor activity; Molecular Function::GO:0005509; calcium ion binding; Molecular Function::GO:0005544; calcium-dependent phospholipid binding; Molecular Function::GO:0008092; cytoskeletal protein binding; Molecular Function	IPR000047; Helix-turn-helix motif::IPR002389; Annexin, type II
PtF_229.50	GO:0005249; voltage-gated potassium channel activity; Molecular Function::GO:0005515; protein binding; Molecular Function::GO:0006813; potassium ion transport; Biological Process::GO:0008270; zinc ion binding; Molecular Function::GO:0016021; integral to membrane; Cellular Component	IPR001841; Zinc finger, RING-type::IPR005404; Potassium channel, voltage dependent, Kv3.3
PtF_124.84	GO:0003677; DNA binding; Molecular Function::GO:0004672; protein kinase activity; Molecular Function::GO:0004707; MAP kinase activity; Molecular Function::GO:0004713; protein tyrosine kinase activity; Molecular Function::GO:0005524; ATP binding; Molecular Function::GO:0006355; regulation of transcription, DNA-dependent; Biological Process::GO:0006468; protein phosphorylation; Biological Process	IPR000719; Protein kinase domain::IPR001245; Serine-threonine/tyrosine-protein kinase catalytic domain::IPR002290; Serine/threonine- / dual specificity protein kinase, catalytic domain::IPR006197; Peptidase S24, LexA-like::IPR008351; Mitogen-activated protein (MAP) kinase, JNK::IPR020635; Tyrosine-protein kinase, catalytic domain
PtO_2533.7	GO:0005198; structural molecule activity; Molecular Function::GO:0007155; cell adhesion; Biological Process::GO:0015629; actin cytoskeleton; Cellular Component	IPR017997; Vinculin
PtO_2243.31	GO:0019028; viral capsid; Cellular Component	IPR002929; Potato leaf roll virus readthrough protein
PtF_489.56	GO:0004983; neuropeptide Y receptor activity; Molecular Function::GO:0007186; G-protein coupled receptor signaling pathway; Biological Process::GO:0016021; integral to membrane; Cellular Component	IPR000611; Neuropeptide Y receptor family::IPR002885; Pentatricopeptide repeat
PtO_2472.18	GO:0001604; urotensin II receptor activity; Molecular Function::GO:0003677; DNA binding; Molecular Function::GO:0006355; regulation of transcription, DNA-dependent; Biological Process::GO:0007186; G-protein coupled receptor signaling pathway; Biological Process::GO:0008217; regulation of blood pressure; Biological Process::GO:0016021; integral to membrane; Cellular Component::GO:0042312; regulati…	IPR000670; Urotensin II receptor::IPR001523; Paired domain::IPR007751; Domain of unknown function DUF676, lipase-like
PtF_246.38	GO:0016491; oxidoreductase activity; Molecular Function::GO:0055114; oxidation-reduction process; Biological Process	IPR001613; Flavin amine oxidase
PtO_1737.31	GO:0003700; sequence-specific DNA binding transcription factor activity; Molecular Function::GO:0005634; nucleus; Cellular Component::GO:0006355; regulation of transcription, DNA-dependent; Biological Process::GO:0009408; response to heat; Biological Process::GO:0015105; arsenite transmembrane transporter activity; Molecular Function::GO:0015700; arsenite transport; Biological Process::GO:0016021…	IPR000232; Heat shock factor (HSF)-type, DNA-binding::IPR000802; Arsenite/antimonite efflux pump membrane protein, ArsB::IPR027709; Heat shock transcription factor, plant::IPR027725; Heat shock transcription factor family
PtO_2026.4	NA	IPR026244; Putative nuclease HARBI1::IPR026749; Transmembrane protein 135
PtF_452.52	NA	IPR023239; FAM175 family, BRCA1-A complex, Abraxas subunit
PtO_2380.29	GO:0003677; DNA binding; Molecular Function::GO:0004879; ligand-activated sequence-specific DNA binding RNA polymerase II transcription factor activity; Molecular Function::GO:0005634; nucleus; Cellular Component::GO:0006355; regulation of transcription, DNA-dependent; Biological Process	IPR003072; Orphan nuclear receptor, NOR1 type::IPR007608; Senescence regulator S40
PtF_218.38	GO:0003677; DNA binding; Molecular Function::GO:0006596; polyamine biosynthetic process; Biological Process	IPR002433; Ornithine decarboxylase::IPR003340; B3 DNA binding domain
PtF_385.85	GO:0001518; voltage-gated sodium channel complex; Cellular Component::GO:0005248; voltage-gated sodium channel activity; Molecular Function::GO:0006814; sodium ion transport; Biological Process	IPR006456; ZF-HD homeobox protein, Cys/His-rich dimerisation domain::IPR008054; Voltage gated sodium channel, alpha-8 subunit
PtO_1145.15.1	GO:0007218; neuropeptide signaling pathway; Biological Process	IPR000750; Proenkephalin B
PtO_2012.78	GO:0005506; iron ion binding; Molecular Function::GO:0016491; oxidoreductase activity; Molecular Function::GO:0016705; oxidoreductase activity, acting on paired donors, with incorporation or reduction of molecular oxygen; Molecular Function::GO:0020037; heme binding; Molecular Function::GO:0055114; oxidation-reduction process; Biological Process	IPR002401; Cytochrome P450, E-class, group I::IPR002937; Amine oxidase
PtF_232.213	GO:0005515; protein binding; Molecular Function::GO:0006810; transport; Biological Process::GO:0008270; zinc ion binding; Molecular Function	IPR001841; Zinc finger, RING-type::IPR002447; Beta-lactoglobulin::IPR004331; SPX, N-terminal
PtF_28.29	NA	NA
PtO_938.3	GO:0005351; sugar:hydrogen symporter activity; Molecular Function::GO:0006629; lipid metabolic process; Biological Process::GO:0006814; sodium ion transport; Biological Process::GO:0006885; regulation of pH; Biological Process::GO:0008374; O-acyltransferase activity; Molecular Function::GO:0009401; phosphoenolpyruvate-dependent sugar phosphotransferase system; Biological Process::GO:0015385; sodi…	IPR001970; Na+/H+ exchanger, isoform 1 (NHE1)::IPR003386; Lecithin:cholesterol/phospholipid:diacylglycerol acyltransferase::IPR005698; Phosphotransferase system, phosphocarrier HPr protein
PtF_128.3	GO:0004185; serine-type carboxypeptidase activity; Molecular Function::GO:0006508; proteolysis; Biological Process	IPR000667; Peptidase S13, D-Ala-D-Ala carboxypeptidase C::IPR002885; Pentatricopeptide repeat
PtF_242.6	GO:0004497; monooxygenase activity; Molecular Function::GO:0005506; iron ion binding; Molecular Function::GO:0009055; electron carrier activity; Molecular Function::GO:0016705; oxidoreductase activity, acting on paired donors, with incorporation or reduction of molecular oxygen; Molecular Function::GO:0020037; heme binding; Molecular Function::GO:0055114; oxidation-reduction process; Biological P…	IPR001128; Cytochrome P450::IPR002403; Cytochrome P450, E-class, group IV
PtF_343.42	GO:0004618; phosphoglycerate kinase activity; Molecular Function::GO:0006096; glycolysis; Biological Process	IPR001576; Phosphoglycerate kinase::IPR020478; AT hook-like
PtF_534.137	GO:0042309; homoiothermy; Biological Process::GO:0050825; ice binding; Molecular Function::GO:0050826; response to freezing; Biological Process	IPR000104; Antifreeze protein, type I::IPR012978; Uncharacterised domain NUC173
PtF_5.2	GO:0003677; DNA binding; Molecular Function::GO:0003918; DNA topoisomerase type II (ATP-hydrolyzing) activity; Molecular Function::GO:0005524; ATP binding; Molecular Function::GO:0005694; chromosome; Cellular Component::GO:0006265; DNA topological change; Biological Process::GO:0016787; hydrolase activity; Molecular Function	IPR004843; Phosphoesterase domain::IPR005737; DNA topoisomerase IV, subunit B, Gram-negative::IPR006186; Serine/threonine-specific protein phosphatase/bis(5-nucleosyl)-tetraphosphatase
PtO_1945.2	GO:0004672; protein kinase activity; Molecular Function::GO:0004713; protein tyrosine kinase activity; Molecular Function::GO:0005506; iron ion binding; Molecular Function::GO:0005515; protein binding; Molecular Function::GO:0005524; ATP binding; Molecular Function::GO:0006468; protein phosphorylation; Biological Process::GO:0015671; oxygen transport; Biological Process::GO:0019825; oxygen bindin…	IPR000719; Protein kinase domain::IPR001245; Serine-threonine/tyrosine-protein kinase catalytic domain::IPR001611; Leucine-rich repeat::IPR002290; Serine/threonine- / dual specificity protein kinase, catalytic domain::IPR003591; Leucine-rich repeat, typical subtype::IPR013316; Globin, annelid-type::IPR020635; Tyrosine-protein kinase, catalytic domain
PtO_1469.15	GO:0003677; DNA binding; Molecular Function::GO:0003917; DNA topoisomerase type I activity; Molecular Function::GO:0006265; DNA topological change; Biological Process	IPR000380; DNA topoisomerase, type IA::IPR001623; DnaJ domain::IPR025124; Domain of unknown function DUF4050
PtO_1215.57	NA	IPR017993; Atrophin-1::IPR020478; AT hook-like
PtF_232.205.1	GO:0007155; cell adhesion; Biological Process::GO:0019058; viral infectious cycle; Biological Process::GO:0019062; viral attachment to host cell; Biological Process	IPR000931; Adenovirus fibre protein::IPR019144; Membralin
PtF_98.19	NA	IPR003066; Salmonella invasion protein InvJ::IPR019153; DDRGK domain containing protein
PtF_267.21	GO:0001505; regulation of neurotransmitter levels; Biological Process::GO:0004969; histamine receptor activity; Molecular Function::GO:0007186; G-protein coupled receptor signaling pathway; Biological Process::GO:0016021; integral to membrane; Cellular Component::GO:0046872; metal ion binding; Molecular Function	IPR003980; Histamine H3 receptor::IPR007087; Zinc finger, C2H2
PtO_1954.3	GO:0009765; photosynthesis, light harvesting; Biological Process::GO:0016020; membrane; Cellular Component	IPR001344; Chlorophyll A-B binding protein, plant::IPR022796; Chlorophyll A-B binding protein
PtO_1649.11	GO:0042309; homoiothermy; Biological Process::GO:0050825; ice binding; Molecular Function::GO:0050826; response to freezing; Biological Process	IPR000104; Antifreeze protein, type I::IPR007570; Uncharacterised protein family Ycf23
PtO_2595.20	GO:0005515; protein binding; Molecular Function	IPR001810; F-box domain::IPR013048; Meiotic recombination, Spo11::IPR019955; Ubiquitin supergroup
PtO_927.13	GO:0008270; zinc ion binding; Molecular Function::GO:0016491; oxidoreductase activity; Molecular Function::GO:0016616; oxidoreductase activity, acting on the CH-OH group of donors, NAD or NADP as acceptor; Molecular Function::GO:0044262; cellular carbohydrate metabolic process; Biological Process::GO:0055114; oxidation-reduction process; Biological Process	IPR001557; L-lactate/malate dehydrogenase::IPR002085; Alcohol dehydrogenase superfamily, zinc-type::IPR013149; Alcohol dehydrogenase, C-terminal::IPR013154; Alcohol dehydrogenase GroES-like
PtF_194.27	GO:0016020; membrane; Cellular Component	IPR000620; Drug/metabolite transporter::IPR002229; Blood group Rhesus C/E/D polypeptide
PtF_129.20	GO:0008152; metabolic process; Biological Process::GO:0016791; phosphatase activity; Molecular Function	IPR001952; Alkaline phosphatase
PtO_1432.18	GO:0004339; glucan 1,4-alpha-glucosidase activity; Molecular Function::GO:0005976; polysaccharide metabolic process; Biological Process	IPR000165; Glucoamylase::IPR020478; AT hook-like
PtO_1576.17	GO:0005249; voltage-gated potassium channel activity; Molecular Function::GO:0006813; potassium ion transport; Biological Process::GO:0008076; voltage-gated potassium channel complex; Cellular Component	IPR002885; Pentatricopeptide repeat::IPR003970; Potassium channel, voltage dependent, Kv8
PtO_2405.16	GO:0005524; ATP binding; Molecular Function::GO:0005578; proteinaceous extracellular matrix; Cellular Component::GO:0006139; nucleobase-containing compound metabolic process; Biological Process::GO:0008237; metallopeptidase activity; Molecular Function::GO:0008270; zinc ion binding; Molecular Function::GO:0019205; nucleobase-containing compound kinase activity; Molecular Function	IPR000850; Adenylate kinase::IPR013275; Peptidase M12B, ADAM-TS2
PtO_894.6	NA	IPR026249; GATS-like family
PtF_223.162	GO:0004672; protein kinase activity; Molecular Function::GO:0004713; protein tyrosine kinase activity; Molecular Function::GO:0005242; inward rectifier potassium channel activity; Molecular Function::GO:0005524; ATP binding; Molecular Function::GO:0006468; protein phosphorylation; Biological Process::GO:0006813; potassium ion transport; Biological Process::GO:0016020; membrane; Cellular Component	IPR000719; Protein kinase domain::IPR001245; Serine-threonine/tyrosine-protein kinase catalytic domain::IPR002290; Serine/threonine- / dual specificity protein kinase, catalytic domain::IPR003272; Potassium channel, inwardly rectifying, Kir2.2::IPR020635; Tyrosine-protein kinase, catalytic domain
PtF_375.194.1	GO:0005515; protein binding; Molecular Function	IPR000533; Tropomyosin::IPR006594; LisH dimerisation motif::IPR021133; HEAT, type 2
PtF_214.32	GO:0005740; mitochondrial envelope; Cellular Component::GO:0005750; mitochondrial respiratory chain complex III; Cellular Component::GO:0006122; mitochondrial electron transport, ubiquinol to cytochrome c; Biological Process	IPR008027; Cytochrome b-c1 complex subunit 9
PtF_401.59	GO:0016021; integral to membrane; Cellular Component::GO:0016491; oxidoreductase activity; Molecular Function::GO:0046872; metal ion binding; Molecular Function::GO:0055114; oxidation-reduction process; Biological Process	IPR004254; Hly-III-related::IPR008335; Eukaryotic molybdopterin oxidoreductase::IPR013027; FAD-dependent pyridine nucleotide-disulphide oxidoreductase
PtO_601.52	GO:0003729; mRNA binding; Molecular Function::GO:0005849; mRNA cleavage factor complex; Cellular Component::GO:0006378; mRNA polyadenylation; Biological Process	IPR003879; Butyrophylin-like::IPR008119; Dense granule Gra6 protein::IPR016706; Cleavage/polyadenylation specificity factor subunit 5
PtO_2629.13	GO:0005515; protein binding; Molecular Function::GO:0005543; phospholipid binding; Molecular Function::GO:0035556; intracellular signal transduction; Biological Process	IPR001605; Pleckstrin homology domain, spectrin-type::IPR006019; Phosphotyrosine interaction domain, Shc-like::IPR020478; AT hook-like
PtF_271.47	GO:0003677; DNA binding; Molecular Function::GO:0003918; DNA topoisomerase type II (ATP-hydrolyzing) activity; Molecular Function::GO:0005524; ATP binding; Molecular Function::GO:0005694; chromosome; Cellular Component::GO:0006265; DNA topological change; Biological Process	IPR005737; DNA topoisomerase IV, subunit B, Gram-negative::IPR006861; Hyaluronan/mRNA-binding protein::IPR019084; Stm1, N-terminal
PtO_824.22	GO:0005249; voltage-gated potassium channel activity; Molecular Function::GO:0006813; potassium ion transport; Biological Process::GO:0016021; integral to membrane; Cellular Component	IPR005405; Potassium channel, voltage dependent, Kv3.4::IPR006456; ZF-HD homeobox protein, Cys/His-rich dimerisation domain
PtF_228.34	GO:0005819; spindle; Cellular Component::GO:0005874; microtubule; Cellular Component::GO:0007067; mitosis; Biological Process::GO:0016591; DNA-directed RNA polymerase II, holoenzyme; Cellular Component	IPR009675; TPX2::IPR026213; DNA-directed RNA polymerase II subunit GRINL1::IPR027329; TPX2, C-terminal domain
PtO_1225.7	GO:0000166; nucleotide binding; Molecular Function::GO:0001539; ciliary or bacterial-type flagellar motility; Biological Process::GO:0004222; metalloendopeptidase activity; Molecular Function::GO:0005198; structural molecule activity; Molecular Function::GO:0005524; ATP binding; Molecular Function::GO:0008270; zinc ion binding; Molecular Function::GO:0009428; bacterial-type flagellum basal body, …	IPR001782; Flagellar P-ring protein::IPR003593; AAA+ ATPase domain::IPR003959; ATPase, AAA-type, core::IPR011546; Peptidase M41, FtsH extracellular::IPR020478; AT hook-like
PtF_472.50	GO:0005198; structural molecule activity; Molecular Function::GO:0007155; cell adhesion; Biological Process::GO:0015629; actin cytoskeleton; Cellular Component	IPR008480; Protein of unknown function DUF761, plant::IPR017997; Vinculin
PtO_2595.3.1	GO:0005520; insulin-like growth factor binding; Molecular Function::GO:0005576; extracellular region; Cellular Component	IPR007877; Protein of unknown function DUF707::IPR012211; Insulin-like growth factor binding protein 3
PtO_705.33	GO:0004952; dopamine neurotransmitter receptor activity; Molecular Function::GO:0005515; protein binding; Molecular Function::GO:0005887; integral to plasma membrane; Cellular Component::GO:0007195; adenylate cyclase-inhibiting dopamine receptor signaling pathway; Biological Process	IPR001620; Dopamine D3 receptor::IPR004274; NLI interacting factor
PtO_1421.15	GO:0004888; transmembrane signaling receptor activity; Molecular Function::GO:0007596; blood coagulation; Biological Process::GO:0016020; membrane; Cellular Component	IPR001491; Thrombomodulin
PtF_447.48	GO:0005249; voltage-gated potassium channel activity; Molecular Function::GO:0006813; potassium ion transport; Biological Process::GO:0016021; integral to membrane; Cellular Component::GO:0016491; oxidoreductase activity; Molecular Function::GO:0046872; metal ion binding; Molecular Function::GO:0055114; oxidation-reduction process; Biological Process	IPR001357; BRCT domain::IPR005405; Potassium channel, voltage dependent, Kv3.4::IPR008335; Eukaryotic molybdopterin oxidoreductase
PtO_1163.1	GO:0000785; chromatin; Cellular Component::GO:0003677; DNA binding; Molecular Function::GO:0005634; nucleus; Cellular Component::GO:0006355; regulation of transcription, DNA-dependent; Biological Process	IPR000116; High mobility group, HMG-I/HMG-Y::IPR020478; AT hook-like
PtO_1029.1	GO:0005524; ATP binding; Molecular Function::GO:0006139; nucleobase-containing compound metabolic process; Biological Process::GO:0006807; nitrogen compound metabolic process; Biological Process::GO:0019205; nucleobase-containing compound kinase activity; Molecular Function	IPR000623; Shikimate kinase/Threonine synthase-like 1::IPR000850; Adenylate kinase::IPR005483; Carbamoyl-phosphate synthase large subunit, CPSase domain
PtF_291.25	GO:0005000; vasopressin receptor activity; Molecular Function::GO:0006364; rRNA processing; Biological Process::GO:0007186; G-protein coupled receptor signaling pathway; Biological Process::GO:0008152; metabolic process; Biological Process::GO:0016021; integral to membrane; Cellular Component::GO:0016779; nucleotidyltransferase activity; Molecular Function	IPR000161; Vasopressin V2 receptor::IPR002618; UTP--glucose-1-phosphate uridylyltransferase::IPR002676; RimM protein
PtF_223.23	GO:0003676; nucleic acid binding; Molecular Function::GO:0003723; RNA binding; Molecular Function::GO:0006396; RNA processing; Biological Process::GO:0016068; type I hypersensitivity; Biological Process	IPR000061; SWAP/Surp::IPR000467; G-patch domain::IPR001778; Pollen allergen Poa pIX/Phl pVI
PtF_174.12	GO:0004185; serine-type carboxypeptidase activity; Molecular Function::GO:0006508; proteolysis; Biological Process	IPR000667; Peptidase S13, D-Ala-D-Ala carboxypeptidase C::IPR002885; Pentatricopeptide repeat
PtF_320.41	GO:0005515; protein binding; Molecular Function::GO:0008270; zinc ion binding; Molecular Function	IPR001841; Zinc finger, RING-type::IPR013048; Meiotic recombination, Spo11
PtF_180.121	GO:0004952; dopamine neurotransmitter receptor activity; Molecular Function::GO:0005887; integral to plasma membrane; Cellular Component::GO:0007195; adenylate cyclase-inhibiting dopamine receptor signaling pathway; Biological Process	IPR001620; Dopamine D3 receptor::IPR012416; Calmodulin binding protein-like
PtO_1777.20	GO:0003735; structural constituent of ribosome; Molecular Function::GO:0005509; calcium ion binding; Molecular Function::GO:0005622; intracellular; Cellular Component::GO:0005840; ribosome; Cellular Component::GO:0006412; translation; Biological Process::GO:0007156; homophilic cell adhesion; Biological Process::GO:0015444; magnesium-importing ATPase activity; Molecular Function::GO:0015693; magne…	IPR002126; Cadherin::IPR006415; Magnesium-transporting P-type ATPase, subfamily IIIB::IPR008195; Ribosomal protein L34Ae::IPR012870; Protein of unknown function DUF1666
PtF_375.239	GO:0004413; homoserine kinase activity; Molecular Function::GO:0005524; ATP binding; Molecular Function::GO:0006566; threonine metabolic process; Biological Process	IPR000870; Homoserine kinase::IPR011611; Carbohydrate kinase PfkB
PtF_77.11	NA	IPR001623; DnaJ domain::IPR013126; Heat shock protein 70 family
PtF_35.6.1	GO:0004089; carbonate dehydratase activity; Molecular Function::GO:0005160; transforming growth factor beta receptor binding; Molecular Function::GO:0008270; zinc ion binding; Molecular Function::GO:0016049; cell growth; Biological Process	IPR001765; Carbonic anhydrase::IPR003942; Left- Right determination factor
PtO_872.13	GO:0016020; membrane; Cellular Component::GO:0030100; regulation of endocytosis; Biological Process	IPR003023; Amphiphysin, isoform 2::IPR003425; Uncharacterised protein family Ycf19
PtO_2389.33	GO:0005515; protein binding; Molecular Function	IPR000048; IQ motif, EF-hand binding site::IPR023243; FAM25
PtF_146.156	GO:0007155; cell adhesion; Biological Process::GO:0016020; membrane; Cellular Component	IPR008083; CD34 antigen::IPR010357; Protein of unknown function DUF953, thioredoxin-like
PtF_127.67	GO:0005524; ATP binding; Molecular Function::GO:0015197; peptide transporter activity; Molecular Function::GO:0015833; peptide transport; Biological Process::GO:0016020; membrane; Cellular Component::GO:0016021; integral to membrane; Cellular Component	IPR009637; Transmembrane receptor, eukaryota::IPR013305; ABC transporter, ABCB2
PtO_2024.24	GO:0003904; deoxyribodipyrimidine photo-lyase activity; Molecular Function::GO:0003913; DNA photolyase activity; Molecular Function::GO:0006281; DNA repair; Biological Process::GO:0006813; potassium ion transport; Biological Process::GO:0015272; ATP-activated inward rectifier potassium channel activity; Molecular Function::GO:0016020; membrane; Cellular Component	IPR003279; Potassium channel, inwardly rectifying, Kir6.2::IPR005101; DNA photolyase, FAD-binding/Cryptochrome, C-terminal::IPR006050; DNA photolyase, N-terminal::IPR008148; DNA photolyase, class 2
PtO_544.2	GO:0005578; proteinaceous extracellular matrix; Cellular Component::GO:0008237; metallopeptidase activity; Molecular Function::GO:0008270; zinc ion binding; Molecular Function::GO:0030001; metal ion transport; Biological Process::GO:0046872; metal ion binding; Molecular Function	IPR006121; Heavy metal-associated domain, HMA::IPR013274; Peptidase M12B, ADAM-TS1
PtO_1351.2	GO:0004618; phosphoglycerate kinase activity; Molecular Function::GO:0004672; protein kinase activity; Molecular Function::GO:0004713; protein tyrosine kinase activity; Molecular Function::GO:0005524; ATP binding; Molecular Function::GO:0006096; glycolysis; Biological Process::GO:0006468; protein phosphorylation; Biological Process::GO:0016998; cell wall macromolecule catabolic process; Biologica…	IPR000719; Protein kinase domain::IPR001245; Serine-threonine/tyrosine-protein kinase catalytic domain::IPR001576; Phosphoglycerate kinase::IPR002290; Serine/threonine- / dual specificity protein kinase, catalytic domain::IPR018392; Peptidoglycan-binding lysin domain::IPR020635; Tyrosine-protein kinase, catalytic domain
PtO_2125.19	GO:0003682; chromatin binding; Molecular Function	IPR001005; SANT/Myb domain::IPR017877; Myb-like domain::IPR020467; Potassium channel, voltage dependent, Kv1.4
PtO_2012.67	GO:0005615; extracellular space; Cellular Component::GO:0008083; growth factor activity; Molecular Function::GO:0010508; positive regulation of autophagy; Biological Process	IPR018791; UV radiation resistance protein/autophagy-related protein 14::IPR022334; Insulin-like growth factor II
PtO_2149.87	GO:0045735; nutrient reservoir activity; Molecular Function	IPR001376; Gliadin, alpha/beta
PtO_2320.11	GO:0000976; transcription regulatory region sequence-specific DNA binding; Molecular Function::GO:0003677; DNA binding; Molecular Function::GO:0003700; sequence-specific DNA binding transcription factor activity; Molecular Function::GO:0006355; regulation of transcription, DNA-dependent; Biological Process::GO:0043565; sequence-specific DNA binding; Molecular Function	IPR000047; Helix-turn-helix motif::IPR001356; Homeobox domain::IPR006563; POX domain::IPR008422; Homeobox KN domain::IPR024949; Bet v I type allergen
PtO_1012.41	NA	IPR002885; Pentatricopeptide repeat::IPR008107; Mycoplasma P48 major surface lipoprotein
PtO_2145.25	GO:0007186; G-protein coupled receptor signaling pathway; Biological Process::GO:0016021; integral to membrane; Cellular Component	IPR009126; Cholecystokinin receptor::IPR010903; Protein of unknown function DUF1517
PtO_1517.57	GO:0003676; nucleic acid binding; Molecular Function::GO:0003723; RNA binding; Molecular Function::GO:0004944; C5a anaphylatoxin receptor activity; Molecular Function::GO:0005198; structural molecule activity; Molecular Function::GO:0005634; nucleus; Cellular Component::GO:0006935; chemotaxis; Biological Process::GO:0007186; G-protein coupled receptor signaling pathway; Biological Process::GO:001…	IPR000504; RNA recognition motif domain::IPR000571; Zinc finger, CCCH-type::IPR001274; C5a1/C5a2 anaphylatoxin chemotactic receptor::IPR003954; RNA recognition motif domain, eukaryote::IPR004080; Foot-and-mouth disease virus VP1 coat::IPR009145; U2 auxiliary factor small subunit
PtO_1420.3.1	GO:0003682; chromatin binding; Molecular Function::GO:0009424; bacterial-type flagellum hook; Cellular Component::GO:0044780; bacterial-type flagellum assembly; Biological Process	IPR001005; SANT/Myb domain::IPR001635; Flagellar hook-length control protein FliK::IPR017877; Myb-like domain::IPR017930; Myb domain
PtO_1102.9	GO:0003735; structural constituent of ribosome; Molecular Function::GO:0005622; intracellular; Cellular Component::GO:0005840; ribosome; Cellular Component::GO:0006412; translation; Biological Process	IPR001859; Ribosomal protein P2
PtO_1043.14	GO:0004996; thyroid-stimulating hormone receptor activity; Molecular Function::GO:0007186; G-protein coupled receptor signaling pathway; Biological Process::GO:0016021; integral to membrane; Cellular Component	IPR002274; Thyrotropin receptor::IPR012866; Protein of unknown function DUF1644::IPR020478; AT hook-like
PtO_701.16	NA	IPR005202; Transcription factor GRAS::IPR021914; Transcriptional factor DELLA, N-terminal
PtF_538.38.2	GO:0003924; GTPase activity; Molecular Function::GO:0004871; signal transducer activity; Molecular Function::GO:0007186; G-protein coupled receptor signaling pathway; Biological Process::GO:0019001; guanyl nucleotide binding; Molecular Function::GO:0031683; G-protein beta/gamma-subunit complex binding; Molecular Function	IPR000073; Alpha/beta hydrolase fold-1::IPR001019; Guanine nucleotide binding protein (G-protein), alpha subunit
PtF_93.5	NA	IPR022340; G protein-coupled receptor GCR1 putative
PtF_467.45	GO:0004946; bombesin receptor activity; Molecular Function::GO:0016021; integral to membrane; Cellular Component::GO:0016787; hydrolase activity; Molecular Function::GO:0031989; bombesin receptor signaling pathway; Biological Process	IPR000246; Peptidase T2, asparaginase 2::IPR001642; Neuromedin B receptor
PtO_2595.33	GO:0003677; DNA binding; Molecular Function::GO:0003708; retinoic acid receptor activity; Molecular Function::GO:0005634; nucleus; Cellular Component::GO:0006355; regulation of transcription, DNA-dependent; Biological Process::GO:0048384; retinoic acid receptor signaling pathway; Biological Process	IPR003078; Retinoic acid receptor
PtO_2232.13	GO:0008270; zinc ion binding; Molecular Function	IPR000714; Equine herpesvirus protein of unknown function::IPR020478; AT hook-like
PtO_2123.47.2	GO:0005520; insulin-like growth factor binding; Molecular Function::GO:0005576; extracellular region; Cellular Component	IPR012932; Vitamin K epoxide reductase::IPR022322; Insulin-like growth factor-binding protein 1
PtO_2170.16	GO:0004190; aspartic-type endopeptidase activity; Molecular Function::GO:0016021; integral to membrane; Cellular Component	IPR001108; Peptidase A22A, presenilin::IPR006639; Presenilin/signal peptide peptidase::IPR017998; Chaperone tailless complex polypeptide 1 (TCP-1)
PtF_48.7	GO:0004948; calcitonin receptor activity; Molecular Function::GO:0005515; protein binding; Molecular Function::GO:0005622; intracellular; Cellular Component::GO:0005634; nucleus; Cellular Component::GO:0006396; RNA processing; Biological Process::GO:0006397; mRNA processing; Biological Process::GO:0016020; membrane; Cellular Component	IPR001688; GPCR, family 2, calcitonin receptor::IPR003107; RNA-processing protein, HAT helix::IPR008847; Suppressor of forked::IPR013026; Tetratricopeptide repeat-containing domain::IPR019734; Tetratricopeptide repeat
PtF_161.28	NA	IPR018108; Mitochondrial substrate/solute carrier::IPR020467; Potassium channel, voltage dependent, Kv1.4
PtF_259.9	GO:0016020; membrane; Cellular Component::GO:0016539; intein-mediated protein splicing; Biological Process::GO:0016787; hydrolase activity; Molecular Function	IPR000044; Uncharacterised lipoprotein MG045::IPR000246; Peptidase T2, asparaginase 2::IPR006142; Intein
PtO_1552.7	GO:0000139; Golgi membrane; Cellular Component::GO:0004185; serine-type carboxypeptidase activity; Molecular Function::GO:0005801; cis-Golgi network; Cellular Component::GO:0006508; proteolysis; Biological Process::GO:0006888; ER to Golgi vesicle-mediated transport; Biological Process::GO:0016021; integral to membrane; Cellular Component	IPR000667; Peptidase S13, D-Ala-D-Ala carboxypeptidase C::IPR023601; Golgi SNAP receptor complex, subunit 1
PtF_359.4	NA	NA
PtF_134.157	GO:0009405; pathogenesis; Biological Process	IPR005427; Salmonella/Shigella invasin protein C::IPR024986; Sister chromatid cohesion C-terminal domain::IPR026003; HEAT repeat associated with sister chromatid cohesion protein
PtF_224.35	GO:0003676; nucleic acid binding; Molecular Function::GO:0004993; serotonin receptor activity; Molecular Function::GO:0005887; integral to plasma membrane; Cellular Component::GO:0007186; G-protein coupled receptor signaling pathway; Biological Process::GO:0007268; synaptic transmission; Biological Process::GO:0032098; regulation of appetite; Biological Process	IPR001520; 5-Hydroxytryptamine 4 receptor::IPR002775; DNA/RNA-binding protein Alba-like::IPR020478; AT hook-like
PtF_440.157	GO:0003677; DNA binding; Molecular Function::GO:0004879; ligand-activated sequence-specific DNA binding RNA polymerase II transcription factor activity; Molecular Function::GO:0005576; extracellular region; Cellular Component::GO:0005634; nucleus; Cellular Component::GO:0006355; regulation of transcription, DNA-dependent; Biological Process::GO:0008083; growth factor activity; Molecular Function:…	IPR003072; Orphan nuclear receptor, NOR1 type::IPR009438; Phytosulfokine
PtF_502.33	GO:0004672; protein kinase activity; Molecular Function::GO:0004713; protein tyrosine kinase activity; Molecular Function::GO:0004947; bradykinin receptor activity; Molecular Function::GO:0005524; ATP binding; Molecular Function::GO:0006468; protein phosphorylation; Biological Process::GO:0006939; smooth muscle contraction; Biological Process::GO:0006950; response to stress; Biological Process::G…	IPR000719; Protein kinase domain::IPR001245; Serine-threonine/tyrosine-protein kinase catalytic domain::IPR001504; Bradykinin receptor B2::IPR002290; Serine/threonine- / dual specificity protein kinase, catalytic domain::IPR020635; Tyrosine-protein kinase, catalytic domain
PtO_2035.23	GO:0007596; blood coagulation; Biological Process::GO:0015057; thrombin receptor activity; Molecular Function::GO:0016021; integral to membrane; Cellular Component::GO:0070493; thrombin receptor signaling pathway; Biological Process	IPR003944; Protease-activated receptor 4::IPR009606; Protein of unknown function DUF1218
PtF_165.13	GO:0005886; plasma membrane; Cellular Component::GO:0006120; mitochondrial electron transport, NADH to ubiquinone; Biological Process::GO:0008137; NADH dehydrogenase (ubiquinone) activity; Molecular Function::GO:0016655; oxidoreductase activity, acting on NAD(P)H, quinone or similar compound as acceptor; Molecular Function::GO:0035556; intracellular signal transduction; Biological Process::GO:005…	IPR003917; NADH:ubiquinone oxidoreductase, chain 2::IPR006019; Phosphotyrosine interaction domain, Shc-like::IPR020478; AT hook-like::IPR020905; NAD(P)H-quinone oxidoreductase subunit O
PtO_705.38	GO:0004672; protein kinase activity; Molecular Function::GO:0004713; protein tyrosine kinase activity; Molecular Function::GO:0005524; ATP binding; Molecular Function::GO:0006468; protein phosphorylation; Biological Process::GO:0006813; potassium ion transport; Biological Process::GO:0016021; integral to membrane; Cellular Component::GO:0055085; transmembrane transport; Biological Process	IPR000719; Protein kinase domain::IPR001245; Serine-threonine/tyrosine-protein kinase catalytic domain::IPR002290; Serine/threonine- / dual specificity protein kinase, catalytic domain::IPR005400; Potassium channel, voltage-dependent, beta subunit, KCNAB1::IPR020635; Tyrosine-protein kinase, catalytic domain
PtO_1685.1	GO:0003677; DNA binding; Molecular Function::GO:0004879; ligand-activated sequence-specific DNA binding RNA polymerase II transcription factor activity; Molecular Function::GO:0005351; sugar:hydrogen symporter activity; Molecular Function::GO:0005634; nucleus; Cellular Component::GO:0005975; carbohydrate metabolic process; Biological Process::GO:0006355; regulation of transcription, DNA-dependent…	IPR003068; Transcription factor COUP::IPR005698; Phosphotransferase system, phosphocarrier HPr protein::IPR005844; Alpha-D-phosphohexomutase, alpha/beta/alpha domain I::IPR005845; Alpha-D-phosphohexomutase, alpha/beta/alpha domain II::IPR005846; Alpha-D-phosphohexomutase, alpha/beta/alpha domain III
PtO_1106.29	GO:0005576; extracellular region; Cellular Component::GO:0006353; DNA-dependent transcription, termination; Biological Process::GO:0009405; pathogenesis; Biological Process	IPR005413; Low calcium response V antigen::IPR011112; Rho termination factor, N-terminal
PtO_1224.12	NA	IPR017859; Treacle-like, Treacher Collins Syndrome
PtO_880.2	GO:0005199; structural constituent of cell wall; Molecular Function::GO:0005515; protein binding; Molecular Function	IPR000270; Phox/Bem1p::IPR003882; Pistil-specific extensin-like protein::IPR013026; Tetratricopeptide repeat-containing domain::IPR019734; Tetratricopeptide repeat
PtF_14.41	GO:0005524; ATP binding; Molecular Function::GO:0006355; regulation of transcription, DNA-dependent; Biological Process::GO:0016491; oxidoreductase activity; Molecular Function::GO:0055114; oxidation-reduction process; Biological Process	IPR001433; Oxidoreductase FAD/NAD(P)-binding::IPR008095; MHC class II transactivator::IPR017927; Ferredoxin reductase-type FAD-binding domain
PtO_1354.31	GO:0016020; membrane; Cellular Component::GO:0016888; endodeoxyribonuclease activity, producing 5'-phosphomonoesters; Molecular Function	IPR000044; Uncharacterised lipoprotein MG045::IPR001130; TatD family
PtO_1445.14	GO:0005198; structural molecule activity; Molecular Function::GO:0019028; viral capsid; Cellular Component	IPR001517; Luteovirus group 1 coat protein::IPR021467; Protein of unknown function DUF3119
PtF_276.42	GO:0000786; nucleosome; Cellular Component::GO:0003677; DNA binding; Molecular Function::GO:0005515; protein binding; Molecular Function::GO:0006334; nucleosome assembly; Biological Process	IPR004274; NLI interacting factor::IPR005819; Histone H5
PtF_471.150.1	GO:0004983; neuropeptide Y receptor activity; Molecular Function::GO:0007186; G-protein coupled receptor signaling pathway; Biological Process::GO:0016021; integral to membrane; Cellular Component::GO:0055085; transmembrane transport; Biological Process	IPR001402; Prolactin-releasing peptide receptor::IPR013657; UAA transporter
PtO_2248.49	GO:0003700; sequence-specific DNA binding transcription factor activity; Molecular Function::GO:0005634; nucleus; Cellular Component::GO:0007275; multicellular organismal development; Biological Process	IPR003026; Transcription factor Otx1::IPR006456; ZF-HD homeobox protein, Cys/His-rich dimerisation domain
PtO_564.4	GO:0004993; serotonin receptor activity; Molecular Function::GO:0005887; integral to plasma membrane; Cellular Component::GO:0006457; protein folding; Biological Process::GO:0007186; G-protein coupled receptor signaling pathway; Biological Process::GO:0008283; cell proliferation; Biological Process::GO:0042310; vasoconstriction; Biological Process::GO:0046883; regulation of hormone secretion; Bio…	IPR000610; 5-Hydroxytryptamine 1A receptor::IPR001179; Peptidyl-prolyl cis-trans isomerase, FKBP-type, domain::IPR020478; AT hook-like::IPR023566; Peptidyl-prolyl cis-trans isomerase, FKBP-type
PtF_80.67	GO:0004672; protein kinase activity; Molecular Function::GO:0004713; protein tyrosine kinase activity; Molecular Function::GO:0005200; structural constituent of cytoskeleton; Molecular Function::GO:0005524; ATP binding; Molecular Function::GO:0005525; GTP binding; Molecular Function::GO:0005874; microtubule; Cellular Component::GO:0006468; protein phosphorylation; Biological Process	IPR000719; Protein kinase domain::IPR001245; Serine-threonine/tyrosine-protein kinase catalytic domain::IPR002290; Serine/threonine- / dual specificity protein kinase, catalytic domain::IPR002453; Beta tubulin::IPR020635; Tyrosine-protein kinase, catalytic domain
PtO_1749.23	GO:0000976; transcription regulatory region sequence-specific DNA binding; Molecular Function::GO:0003677; DNA binding; Molecular Function::GO:0003700; sequence-specific DNA binding transcription factor activity; Molecular Function::GO:0005198; structural molecule activity; Molecular Function::GO:0006355; regulation of transcription, DNA-dependent; Biological Process::GO:0019028; viral capsid; Ce…	IPR000047; Helix-turn-helix motif::IPR001356; Homeobox domain::IPR001399; VP6 blue-tongue virus inner capsid protein::IPR006563; POX domain::IPR008422; Homeobox KN domain
PtF_11.76	GO:0008270; zinc ion binding; Molecular Function	IPR001876; Zinc finger, RanBP2-type::IPR017994; P-type trefoil, chordata
PtF_427.22.1	GO:0003824; catalytic activity; Molecular Function::GO:0006629; lipid metabolic process; Biological Process::GO:0016788; hydrolase activity, acting on ester bonds; Molecular Function	IPR000183; Ornithine/DAP/Arg decarboxylase::IPR001087; Lipase, GDSL
PtO_998.17	GO:0005179; hormone activity; Molecular Function::GO:0005576; extracellular region; Cellular Component	IPR000381; Inhibin, beta B subunit::IPR016140; Bifunctional inhibitor/plant lipid transfer protein/seed storage helical domain::IPR027923; Hydrophobic seed protein
PtF_172.73	GO:0004672; protein kinase activity; Molecular Function::GO:0004713; protein tyrosine kinase activity; Molecular Function::GO:0004999; vasoactive intestinal polypeptide receptor activity; Molecular Function::GO:0005515; protein binding; Molecular Function::GO:0005524; ATP binding; Molecular Function::GO:0006468; protein phosphorylation; Biological Process::GO:0007186; G-protein coupled receptor s…	IPR000225; Armadillo::IPR000719; Protein kinase domain::IPR001245; Serine-threonine/tyrosine-protein kinase catalytic domain::IPR002285; GPCR, family 2, pituitary adenylate cyclase activating polypeptide type 1 receptor::IPR002290; Serine/threonine- / dual specificity protein kinase, catalytic domain::IPR008335; Eukaryotic molybdopterin oxidoreductase::IPR020635; Tyrosine-protein kinase, catalyti…
PtF_417.30	NA	IPR009114; Angiomotin::IPR024326; Ribosomal RNA-processing protein 7
PtF_287.69	GO:0004672; protein kinase activity; Molecular Function::GO:0004713; protein tyrosine kinase activity; Molecular Function::GO:0005515; protein binding; Molecular Function::GO:0005524; ATP binding; Molecular Function::GO:0006468; protein phosphorylation; Biological Process	IPR000719; Protein kinase domain::IPR001245; Serine-threonine/tyrosine-protein kinase catalytic domain::IPR002110; Ankyrin repeat::IPR002290; Serine/threonine- / dual specificity protein kinase, catalytic domain::IPR002347; Glucose/ribitol dehydrogenase::IPR020635; Tyrosine-protein kinase, catalytic domain::IPR020683; Ankyrin repeat-containing domain
PtF_143.131.1	NA	IPR005333; Transcription factor, TCP::IPR017887; Transcription factor TCP subgroup::IPR026245; Protein FRG2
PtF_375.3	GO:0003824; catalytic activity; Molecular Function::GO:0016020; membrane; Cellular Component::GO:0044237; cellular metabolic process; Biological Process::GO:0050662; coenzyme binding; Molecular Function	IPR001509; NAD-dependent epimerase/dehydratase::IPR003566; T-cell surface glycoprotein CD5
PtF_251.30	GO:0003700; sequence-specific DNA binding transcription factor activity; Molecular Function::GO:0004842; ubiquitin-protein ligase activity; Molecular Function::GO:0005737; cytoplasm; Cellular Component::GO:0006355; regulation of transcription, DNA-dependent; Biological Process::GO:0016175; superoxide-generating NADPH oxidase activity; Molecular Function	IPR000569; HECT::IPR000843; Transcription regulator HTH, LacI::IPR001655; Neutrophil cytosol factor 1
PtF_422.59.2	GO:0015232; heme transporter activity; Molecular Function::GO:0015886; heme transport; Biological Process::GO:0016020; membrane; Cellular Component::GO:0017004; cytochrome complex assembly; Biological Process	IPR003569; Cytochrome c-type biogenesis protein CcbS::IPR007378; Tic22-like
PtF_169.40	GO:0003777; microtubule motor activity; Molecular Function::GO:0005871; kinesin complex; Cellular Component::GO:0016787; hydrolase activity; Molecular Function	IPR000086; NUDIX hydrolase domain::IPR002151; Kinesin light chain::IPR020476; NUDIX hydrolase
PtO_1049.6	GO:0016491; oxidoreductase activity; Molecular Function::GO:0050660; flavin adenine dinucleotide binding; Molecular Function::GO:0055114; oxidation-reduction process; Biological Process	IPR000815; Mercuric reductase
PtF_427.68	GO:0008152; metabolic process; Biological Process::GO:0016491; oxidoreductase activity; Molecular Function	IPR003042; Aromatic-ring hydroxylase-like::IPR022228; Protein of unknown function DUF3755
PtO_1021.23	GO:0004938; alpha2-adrenergic receptor activity; Molecular Function::GO:0006940; regulation of smooth muscle contraction; Biological Process::GO:0007186; G-protein coupled receptor signaling pathway; Biological Process::GO:0016021; integral to membrane; Cellular Component::GO:0019229; regulation of vasoconstriction; Biological Process::GO:0030168; platelet activation; Biological Process::GO:00469…	IPR000735; Alpha 2C adrenoceptor::IPR011598; Myc-type, basic helix-loop-helix (bHLH) domain
PtF_32.38	GO:0003677; DNA binding; Molecular Function::GO:0004672; protein kinase activity; Molecular Function::GO:0005496; steroid binding; Molecular Function::GO:0005524; ATP binding; Molecular Function::GO:0005634; nucleus; Cellular Component::GO:0006355; regulation of transcription, DNA-dependent; Biological Process::GO:0006468; protein phosphorylation; Biological Process::GO:0030284; estrogen receptor…	IPR000719; Protein kinase domain::IPR001245; Serine-threonine/tyrosine-protein kinase catalytic domain::IPR001292; Oestrogen receptor
PtO_2219.7	GO:0003735; structural constituent of ribosome; Molecular Function::GO:0006412; translation; Biological Process::GO:0015935; small ribosomal subunit; Cellular Component	IPR005679; Ribosomal protein S12, bacteria
PtO_2060.5	GO:0003677; DNA binding; Molecular Function::GO:0005515; protein binding; Molecular Function::GO:0005524; ATP binding; Molecular Function::GO:0006259; DNA metabolic process; Biological Process::GO:0008094; DNA-dependent ATPase activity; Molecular Function::GO:0016021; integral to membrane; Cellular Component	IPR000434; Polycystic kidney disease type 1 protein::IPR000980; SH2 domain::IPR013632; DNA recombination and repair protein Rad51, C-terminal::IPR020588; DNA recombination/repair protein RecA/RadB, ATP-binding domain
PtO_1905.97	GO:0006810; transport; Biological Process::GO:0016020; membrane; Cellular Component::GO:0055085; transmembrane transport; Biological Process	IPR002885; Pentatricopeptide repeat::IPR004841; Amino acid permease/ SLC12A domain
PtO_1012.43	GO:0006935; chemotaxis; Biological Process::GO:0006955; immune response; Biological Process::GO:0007186; G-protein coupled receptor signaling pathway; Biological Process::GO:0016021; integral to membrane; Cellular Component::GO:0016493; C-C chemokine receptor activity; Molecular Function	IPR005382; CC chemokine receptor 10
PtO_1767.10	NA	NA
PtO_1211.7.4	GO:0046872; metal ion binding; Molecular Function	IPR000571; Zinc finger, CCCH-type
PtO_1570.21	GO:0003677; DNA binding; Molecular Function::GO:0006355; regulation of transcription, DNA-dependent; Biological Process::GO:0006835; dicarboxylic acid transport; Biological Process::GO:0016020; membrane; Cellular Component::GO:0017153; sodium:dicarboxylate symporter activity; Molecular Function	IPR001991; Sodium:dicarboxylate symporter::IPR002885; Pentatricopeptide repeat::IPR006197; Peptidase S24, LexA-like
PtO_1670.28	GO:0006835; dicarboxylic acid transport; Biological Process::GO:0016020; membrane; Cellular Component::GO:0017153; sodium:dicarboxylate symporter activity; Molecular Function	IPR001991; Sodium:dicarboxylate symporter::IPR013126; Heat shock protein 70 family
PtO_1952.66	GO:0000049; tRNA binding; Molecular Function::GO:0000287; magnesium ion binding; Molecular Function::GO:0003677; DNA binding; Molecular Function::GO:0003678; DNA helicase activity; Molecular Function::GO:0004812; aminoacyl-tRNA ligase activity; Molecular Function::GO:0004826; phenylalanine-tRNA ligase activity; Molecular Function::GO:0005524; ATP binding; Molecular Function::GO:0005737; cytoplasm…	IPR002319; Phenylalanyl-tRNA synthetase::IPR005121; Phenylalanine-tRNA ligase, beta subunit, ferrodoxin-fold anticodon-binding::IPR006195; Aminoacyl-tRNA synthetase, class II::IPR008047; Mini-chromosome maintenance complex protein 4
PtF_186.30	GO:0003747; translation release factor activity; Molecular Function::GO:0005525; GTP binding; Molecular Function::GO:0006415; translational termination; Biological Process::GO:0008152; metabolic process; Biological Process::GO:0016787; hydrolase activity; Molecular Function	IPR003285; Yeast eukaryotic release factor::IPR013094; Alpha/beta hydrolase fold-3
PtF_211.12	GO:0004930; G-protein coupled receptor activity; Molecular Function::GO:0007186; G-protein coupled receptor signaling pathway; Biological Process::GO:0016021; integral to membrane; Cellular Component::GO:0046872; metal ion binding; Molecular Function	IPR007087; Zinc finger, C2H2::IPR015880; Zinc finger, C2H2-like::IPR022335; G protein-coupled receptor 153
PtF_507.24.1	GO:0004129; cytochrome-c oxidase activity; Molecular Function::GO:0005739; mitochondrion; Cellular Component	IPR003213; Cytochrome c oxidase, subunit VIb
PtF_49.30	GO:0005179; hormone activity; Molecular Function::GO:0005576; extracellular region; Cellular Component::GO:0016747; transferase activity, transferring acyl groups other than amino-acyl groups; Molecular Function	IPR000381; Inhibin, beta B subunit::IPR003480; Transferase
PtF_216.56	GO:0007186; G-protein coupled receptor signaling pathway; Biological Process::GO:0016021; integral to membrane; Cellular Component::GO:0038036; sphingosine-1-phosphate receptor activity; Molecular Function	IPR005386; EDG-8 sphingosine 1-phosphate receptor::IPR008889; VQ
PtO_2550.1	GO:0006812; cation transport; Biological Process::GO:0016021; integral to membrane; Cellular Component::GO:0019829; cation-transporting ATPase activity; Molecular Function	IPR001757; Cation-transporting P-type ATPase
PtF_246.12	GO:0009424; bacterial-type flagellum hook; Cellular Component::GO:0044780; bacterial-type flagellum assembly; Biological Process	IPR001635; Flagellar hook-length control protein FliK
PtF_181.17	GO:0003676; nucleic acid binding; Molecular Function::GO:0003677; DNA binding; Molecular Function::GO:0004386; helicase activity; Molecular Function::GO:0004601; peroxidase activity; Molecular Function::GO:0005524; ATP binding; Molecular Function::GO:0006979; response to oxidative stress; Biological Process::GO:0016817; hydrolase activity, acting on acid anhydrides; Molecular Function::GO:0020037…	IPR000330; SNF2-related::IPR001650; Helicase, C-terminal::IPR014001; Helicase, superfamily 1/2, ATP-binding domain::IPR019791; Haem peroxidase, animal, subgroup::IPR020838; DBINO domain
PtF_302.2	GO:0005198; structural molecule activity; Molecular Function::GO:0009424; bacterial-type flagellum hook; Cellular Component::GO:0044780; bacterial-type flagellum assembly; Biological Process	IPR002371; Flagellar hook-associated protein, FlgK::IPR007863; Peptidase M16, C-terminal domain::IPR011765; Peptidase M16, N-terminal
PtF_32.7	GO:0005267; potassium channel activity; Molecular Function::GO:0016020; membrane; Cellular Component::GO:0071805; potassium ion transmembrane transport; Biological Process	IPR001623; DnaJ domain::IPR008073; Two pore domain potassium channel, TASK-5::IPR024593; Domain of unknown function DUF3444
PtF_498.71	GO:0005215; transporter activity; Molecular Function::GO:0006807; nitrogen compound metabolic process; Biological Process::GO:0006810; transport; Biological Process::GO:0016020; membrane; Cellular Component	IPR000425; Major intrinsic protein::IPR005483; Carbamoyl-phosphate synthase large subunit, CPSase domain::IPR017861; Kae1/YgjD family
PtF_39.109	GO:0000976; transcription regulatory region sequence-specific DNA binding; Molecular Function::GO:0003824; catalytic activity; Molecular Function::GO:0005509; calcium ion binding; Molecular Function::GO:0007156; homophilic cell adhesion; Biological Process::GO:0016020; membrane; Cellular Component	IPR000047; Helix-turn-helix motif::IPR001330; Prenyltransferase/squalene oxidase::IPR002126; Cadherin::IPR002229; Blood group Rhesus C/E/D polypeptide
PtF_279.113.1	GO:0031110; regulation of microtubule polymerization or depolymerization; Biological Process	IPR000956; Stathmin family
PtO_1170.54	GO:0003723; RNA binding; Molecular Function::GO:0008168; methyltransferase activity; Molecular Function::GO:0016491; oxidoreductase activity; Molecular Function::GO:0055114; oxidation-reduction process; Biological Process	IPR000103; Pyridine nucleotide-disulphide oxidoreductase, class-II::IPR002478; Pseudouridine synthase/archaeosine transglycosylase::IPR019614; S-adenosylmethionine-dependent methyltransferase
PtF_404.40	GO:0005643; nuclear pore; Cellular Component::GO:0017056; structural constituent of nuclear pore; Molecular Function::GO:0042309; homoiothermy; Biological Process::GO:0050825; ice binding; Molecular Function::GO:0050826; response to freezing; Biological Process	IPR000104; Antifreeze protein, type I::IPR007758; Nucleoporin, NSP1-like, C-terminal::IPR026010; Nucleoporin NSP1/NUP62
PtO_1623.16	GO:0045735; nutrient reservoir activity; Molecular Function::GO:0046856; phosphatidylinositol dephosphorylation; Biological Process	IPR000300; Inositol polyphosphate-related phosphatase::IPR001376; Gliadin, alpha/beta::IPR005135; Endonuclease/exonuclease/phosphatase
PtF_310.48	GO:0005215; transporter activity; Molecular Function::GO:0006810; transport; Biological Process::GO:0016020; membrane; Cellular Component	IPR000425; Major intrinsic protein::IPR001727; Uncharacterised protein family UPF0016
PtF_100.8	GO:0004674; protein serine/threonine kinase activity; Molecular Function::GO:0005160; transforming growth factor beta receptor binding; Molecular Function::GO:0005515; protein binding; Molecular Function::GO:0016049; cell growth; Biological Process::GO:0016773; phosphotransferase activity, alcohol group as acceptor; Molecular Function	IPR000403; Phosphatidylinositol 3-/4-kinase, catalytic domain::IPR003151; PIK-related kinase, FAT::IPR003152; PIK-related kinase, FATC::IPR003939; Transforming growth factor, beta 1::IPR012993; UME::IPR014009; PIK-related kinase
PtO_2084.23	GO:0003677; DNA binding; Molecular Function::GO:0003700; sequence-specific DNA binding transcription factor activity; Molecular Function::GO:0005515; protein binding; Molecular Function::GO:0005634; nucleus; Cellular Component::GO:0006355; regulation of transcription, DNA-dependent; Biological Process::GO:0007186; G-protein coupled receptor signaling pathway; Biological Process::GO:0008270; zinc …	IPR001628; Zinc finger, nuclear hormone receptor-type::IPR001841; Zinc finger, RING-type::IPR005386; EDG-8 sphingosine 1-phosphate receptor::IPR006197; Peptidase S24, LexA-like
PtO_2341.8	GO:0016021; integral to membrane; Cellular Component	IPR004933; Type specific antigen
PtO_869.44	GO:0000079; regulation of cyclin-dependent protein serine/threonine kinase activity; Biological Process::GO:0005160; transforming growth factor beta receptor binding; Molecular Function::GO:0016049; cell growth; Biological Process::GO:0019901; protein kinase binding; Molecular Function	IPR013922; Cyclin PHO80-like::IPR015618; Transforming growth factor beta 3
PtF_46.1	GO:0003676; nucleic acid binding; Molecular Function::GO:0003723; RNA binding; Molecular Function	IPR000504; RNA recognition motif domain::IPR002343; Paraneoplastic encephalomyelitis antigen
PtF_381.12	GO:0005515; protein binding; Molecular Function::GO:0006810; transport; Biological Process::GO:0008152; metabolic process; Biological Process::GO:0008168; methyltransferase activity; Molecular Function::GO:0015288; porin activity; Molecular Function::GO:0016020; membrane; Cellular Component	IPR001452; Src homology-3 domain::IPR001702; Porin, Gram-negative type::IPR013216; Methyltransferase type 11
PtF_319.59	GO:0003677; DNA binding; Molecular Function::GO:0005249; voltage-gated potassium channel activity; Molecular Function::GO:0005515; protein binding; Molecular Function::GO:0005634; nucleus; Cellular Component::GO:0006813; potassium ion transport; Biological Process::GO:0008076; voltage-gated potassium channel complex; Cellular Component	IPR002110; Ankyrin repeat::IPR004054; Potassium channel, voltage dependent, Kv4.1::IPR004333; Transcription factor, SBP-box
PtF_12.50	GO:0004221; ubiquitin thiolesterase activity; Molecular Function::GO:0004930; G-protein coupled receptor activity; Molecular Function::GO:0006511; ubiquitin-dependent protein catabolic process; Biological Process::GO:0008270; zinc ion binding; Molecular Function::GO:0016020; membrane; Cellular Component	IPR001394; Ubiquitin carboxyl-terminal hydrolases family 2::IPR001607; Zinc finger, UBP-type::IPR003056; GPCR, family 2, CD97 antigen
PtF_210.7	GO:0005515; protein binding; Molecular Function::GO:0007186; G-protein coupled receptor signaling pathway; Biological Process::GO:0016021; integral to membrane; Cellular Component::GO:0038036; sphingosine-1-phosphate receptor activity; Molecular Function	IPR000048; IQ motif, EF-hand binding site::IPR005386; EDG-8 sphingosine 1-phosphate receptor::IPR025064; Domain of unknown function DUF4005
PtO_2527.50	GO:0004252; serine-type endopeptidase activity; Molecular Function::GO:0004672; protein kinase activity; Molecular Function::GO:0004713; protein tyrosine kinase activity; Molecular Function::GO:0005524; ATP binding; Molecular Function::GO:0006468; protein phosphorylation; Biological Process::GO:0070008; serine-type exopeptidase activity; Molecular Function	IPR000719; Protein kinase domain::IPR001245; Serine-threonine/tyrosine-protein kinase catalytic domain::IPR002290; Serine/threonine- / dual specificity protein kinase, catalytic domain::IPR018019; Luteovirus Orf2 putative replicase 1::IPR020478; AT hook-like::IPR020635; Tyrosine-protein kinase, catalytic domain
PtF_136.42	GO:0004930; G-protein coupled receptor activity; Molecular Function::GO:0016021; integral to membrane; Cellular Component	IPR005464; Psychosine receptor
PtO_1014.7	GO:0005044; scavenger receptor activity; Molecular Function::GO:0005576; extracellular region; Cellular Component::GO:0005618; cell wall; Cellular Component::GO:0016020; membrane; Cellular Component::GO:0030599; pectinesterase activity; Molecular Function::GO:0042545; cell wall modification; Biological Process	IPR000070; Pectinesterase, catalytic::IPR001190; SRCR domain::IPR008120; Dense granule Gra7 protein
PtF_375.42	GO:0004221; ubiquitin thiolesterase activity; Molecular Function::GO:0006511; ubiquitin-dependent protein catabolic process; Biological Process::GO:0007186; G-protein coupled receptor signaling pathway; Biological Process::GO:0007631; feeding behavior; Biological Process::GO:0008270; zinc ion binding; Molecular Function::GO:0016021; integral to membrane; Cellular Component::GO:0016499; orexin rec…	IPR000204; Orexin receptor family::IPR001394; Ubiquitin carboxyl-terminal hydrolases family 2::IPR001607; Zinc finger, UBP-type
PtF_273.114	GO:0005506; iron ion binding; Molecular Function::GO:0009055; electron carrier activity; Molecular Function::GO:0016068; type I hypersensitivity; Biological Process::GO:0016705; oxidoreductase activity, acting on paired donors, with incorporation or reduction of molecular oxygen; Molecular Function::GO:0020037; heme binding; Molecular Function::GO:0055114; oxidation-reduction process; Biological …	IPR001128; Cytochrome P450::IPR001778; Pollen allergen Poa pIX/Phl pVI
PtO_937.40.1	GO:0004618; phosphoglycerate kinase activity; Molecular Function::GO:0006096; glycolysis; Biological Process	IPR001576; Phosphoglycerate kinase::IPR010420; CASTOR/POLLUX/SYM8 ion channels
PtF_59.49	GO:0006814; sodium ion transport; Biological Process::GO:0008158; hedgehog receptor activity; Molecular Function::GO:0015655; alanine:sodium symporter activity; Molecular Function::GO:0016020; membrane; Cellular Component::GO:0016021; integral to membrane; Cellular Component::GO:0032328; alanine transport; Biological Process	IPR000731; Sterol-sensing domain::IPR001463; Sodium:alanine symporter::IPR003392; Patched
PtF_500.17	GO:0004980; melanocyte-stimulating hormone receptor activity; Molecular Function::GO:0007186; G-protein coupled receptor signaling pathway; Biological Process::GO:0016021; integral to membrane; Cellular Component	IPR000761; Melanocyte-stimulating hormone receptor
PtF_301.32	GO:0003700; sequence-specific DNA binding transcription factor activity; Molecular Function::GO:0004601; peroxidase activity; Molecular Function::GO:0006355; regulation of transcription, DNA-dependent; Biological Process::GO:0006979; response to oxidative stress; Biological Process::GO:0020037; heme binding; Molecular Function::GO:0043565; sequence-specific DNA binding; Molecular Function::GO:005…	IPR001621; Fungal ligninase::IPR004827; Basic-leucine zipper domain
PtO_1291.70	GO:0004499; N,N-dimethylaniline monooxygenase activity; Molecular Function::GO:0016020; membrane; Cellular Component::GO:0030001; metal ion transport; Biological Process::GO:0046873; metal ion transmembrane transporter activity; Molecular Function::GO:0055085; transmembrane transport; Biological Process::GO:0055114; oxidation-reduction process; Biological Process	IPR002253; Flavin monooxygenase (FMO) 1::IPR002523; Mg2+ transporter protein, CorA-like/Zinc transport protein ZntB
PtO_2478.1	GO:0005201; extracellular matrix structural constituent; Molecular Function::GO:0005578; proteinaceous extracellular matrix; Cellular Component::GO:0046872; metal ion binding; Molecular Function	IPR003979; Tropoelastin::IPR007087; Zinc finger, C2H2::IPR015880; Zinc finger, C2H2-like
PtF_186.32.1	GO:0004974; leukotriene receptor activity; Molecular Function::GO:0006457; protein folding; Biological Process::GO:0007186; G-protein coupled receptor signaling pathway; Biological Process::GO:0016021; integral to membrane; Cellular Component	IPR001179; Peptidyl-prolyl cis-trans isomerase, FKBP-type, domain::IPR003982; Leukotriene B4 type 2 receptor::IPR023566; Peptidyl-prolyl cis-trans isomerase, FKBP-type
PtF_503.49	GO:0003677; DNA binding; Molecular Function::GO:0003700; sequence-specific DNA binding transcription factor activity; Molecular Function::GO:0003918; DNA topoisomerase type II (ATP-hydrolyzing) activity; Molecular Function::GO:0005515; protein binding; Molecular Function::GO:0005524; ATP binding; Molecular Function::GO:0005622; intracellular; Cellular Component::GO:0006265; DNA topological change…	IPR000835; MarR-type HTH domain::IPR001154; DNA topoisomerase II, eukaryotic-type::IPR006567; PUG domain::IPR013536; WLM::IPR018997; PUB domain::IPR020478; AT hook-like
PtO_1410.1	GO:0005499; vitamin D binding; Molecular Function::GO:0005615; extracellular space; Cellular Component::GO:0006508; proteolysis; Biological Process::GO:0008233; peptidase activity; Molecular Function::GO:0051180; vitamin transport; Biological Process::GO:0051183; vitamin transporter activity; Molecular Function	IPR000213; Vitamin D-binding protein::IPR002142; Peptidase S49
PtO_1726.1	GO:0003682; chromatin binding; Molecular Function::GO:0016068; type I hypersensitivity; Biological Process	IPR001005; SANT/Myb domain::IPR001778; Pollen allergen Poa pIX/Phl pVI::IPR017930; Myb domain
PtO_590.24	GO:0003676; nucleic acid binding; Molecular Function::GO:0005622; intracellular; Cellular Component::GO:0006810; transport; Biological Process	IPR000504; RNA recognition motif domain::IPR002075; Nuclear transport factor 2::IPR004058; Zeta tubulin::IPR018222; Nuclear transport factor 2, Eukaryote
PtF_19.3	GO:0005249; voltage-gated potassium channel activity; Molecular Function::GO:0006813; potassium ion transport; Biological Process::GO:0008076; voltage-gated potassium channel complex; Cellular Component	IPR005827; Potassium channel, voltage dependent, KCNQ1
PtF_27.8	GO:0004368; glycerol-3-phosphate dehydrogenase activity; Molecular Function::GO:0006072; glycerol-3-phosphate metabolic process; Biological Process::GO:0009331; glycerol-3-phosphate dehydrogenase complex; Cellular Component::GO:0055114; oxidation-reduction process; Biological Process	IPR000447; FAD-dependent glycerol-3-phosphate dehydrogenase::IPR020478; AT hook-like
PtF_498.2	GO:0005452; inorganic anion exchanger activity; Molecular Function::GO:0005634; nucleus; Cellular Component::GO:0006367; transcription initiation from RNA polymerase II promoter; Biological Process::GO:0006820; anion transport; Biological Process::GO:0016020; membrane; Cellular Component	IPR001717; Anion exchange protein::IPR006809; TAFII28-like protein
PtO_1007.2	GO:0005515; protein binding; Molecular Function::GO:0006865; amino acid transport; Biological Process::GO:0030288; outer membrane-bounded periplasmic space; Cellular Component	IPR000626; Ubiquitin domain::IPR000709; Leu/Ile/Val-binding protein::IPR001452; Src homology-3 domain::IPR001623; DnaJ domain::IPR019955; Ubiquitin supergroup
PtF_471.57.1	GO:0004315; 3-oxoacyl-[acyl-carrier-protein] synthase activity; Molecular Function::GO:0006633; fatty acid biosynthetic process; Biological Process::GO:0008610; lipid biosynthetic process; Biological Process::GO:0016747; transferase activity, transferring acyl groups other than amino-acyl groups; Molecular Function	IPR003066; Salmonella invasion protein InvJ::IPR013747; 3-Oxoacyl-[acyl-carrier-protein (ACP)] synthase III C-terminal::IPR013751; 3-Oxoacyl-[acyl-carrier-protein (ACP)] synthase III
PtF_472.49	GO:0005164; tumor necrosis factor receptor binding; Molecular Function::GO:0006470; protein dephosphorylation; Biological Process::GO:0006955; immune response; Biological Process::GO:0008138; protein tyrosine/serine/threonine phosphatase activity; Molecular Function::GO:0016020; membrane; Cellular Component::GO:0016311; dephosphorylation; Biological Process::GO:0016791; phosphatase activity; Mole…	IPR000340; Dual specificity phosphatase, catalytic domain::IPR000387; Protein-tyrosine/Dual specificity phosphatase::IPR002961; Tumour necrosis factor c/lymphotoxin-beta::IPR020422; Dual specificity phosphatase, subgroup, catalytic domain::IPR024950; Dual specificity phosphatase
PtO_919.101	GO:0015057; thrombin receptor activity; Molecular Function::GO:0016021; integral to membrane; Cellular Component::GO:0070493; thrombin receptor signaling pathway; Biological Process	IPR002281; Protease-activated receptor 2
PtF_14.48	NA	IPR025322; Protein of unknown function DUF4228, plant
PtF_114.11	GO:0005515; protein binding; Molecular Function::GO:0008270; zinc ion binding; Molecular Function::GO:0042309; homoiothermy; Biological Process::GO:0050825; ice binding; Molecular Function::GO:0050826; response to freezing; Biological Process	IPR000104; Antifreeze protein, type I::IPR001841; Zinc finger, RING-type
PtF_341.52	GO:0004672; protein kinase activity; Molecular Function::GO:0004713; protein tyrosine kinase activity; Molecular Function::GO:0005524; ATP binding; Molecular Function::GO:0005576; extracellular region; Cellular Component::GO:0006468; protein phosphorylation; Biological Process::GO:0007165; signal transduction; Biological Process::GO:0009405; pathogenesis; Biological Process::GO:0047286; NAD+-diph…	IPR000512; Diphtheria toxin (NAD+-dipthamide ADP-ribosyltransferase)::IPR000719; Protein kinase domain::IPR001245; Serine-threonine/tyrosine-protein kinase catalytic domain::IPR002290; Serine/threonine- / dual specificity protein kinase, catalytic domain::IPR004041; NAF domain::IPR018451; NAF/FISL domain::IPR020635; Tyrosine-protein kinase, catalytic domain
PtF_337.20	GO:0004557; alpha-galactosidase activity; Molecular Function::GO:0005975; carbohydrate metabolic process; Biological Process	IPR006215; Glycoside hydrolase, melibiase
PtO_1012.36	GO:0005578; proteinaceous extracellular matrix; Cellular Component::GO:0007275; multicellular organismal development; Biological Process	IPR004116; Amelogenin
PtF_90.133	GO:0005576; extracellular region; Cellular Component::GO:0006614; SRP-dependent cotranslational protein targeting to membrane; Biological Process::GO:0008312; 7S RNA binding; Molecular Function::GO:0009405; pathogenesis; Biological Process::GO:0048500; signal recognition particle; Cellular Component	IPR005413; Low calcium response V antigen::IPR013699; Signal recognition particle, SRP72 subunit, RNA-binding::IPR020478; AT hook-like::IPR026270; Signal recognition particle, SRP72 subunit
PtO_1834.8	GO:0005515; protein binding; Molecular Function::GO:0005622; intracellular; Cellular Component::GO:0007200; phospholipase C-activating G-protein coupled receptor signaling pathway; Biological Process::GO:0008270; zinc ion binding; Molecular Function::GO:0016021; integral to membrane; Cellular Component::GO:0030168; platelet activation; Biological Process::GO:0045028; G-protein coupled purinergic …	IPR000142; P2Y1 purinoceptor::IPR000315; Zinc finger, B-box::IPR010402; CCT domain
PtF_290.48	GO:0005198; structural molecule activity; Molecular Function::GO:0005515; protein binding; Molecular Function::GO:0009424; bacterial-type flagellum hook; Cellular Component::GO:0044780; bacterial-type flagellum assembly; Biological Process	IPR001680; WD40 repeat::IPR002371; Flagellar hook-associated protein, FlgK::IPR017986; WD40-repeat-containing domain::IPR020472; G-protein beta WD-40 repeat
PtO_2380.5	GO:0001104; RNA polymerase II transcription cofactor activity; Molecular Function::GO:0006357; regulation of transcription from RNA polymerase II promoter; Biological Process::GO:0016592; mediator complex; Cellular Component	IPR019258; Mediator complex, subunit Med4
PtF_213.2	GO:0045735; nutrient reservoir activity; Molecular Function	IPR001419; HMW glutenin::IPR001623; DnaJ domain
PtF_427.39	NA	IPR005398; Tubby, N-terminal::IPR013989; Development/cell death domain
PtO_1196.46	GO:0003677; DNA binding; Molecular Function::GO:0003918; DNA topoisomerase type II (ATP-hydrolyzing) activity; Molecular Function::GO:0004190; aspartic-type endopeptidase activity; Molecular Function::GO:0005524; ATP binding; Molecular Function::GO:0006265; DNA topological change; Biological Process::GO:0006508; proteolysis; Biological Process	IPR000565; DNA topoisomerase, type IIA, subunit B::IPR001461; Peptidase A1
PtO_1654.8	GO:0009405; pathogenesis; Biological Process	IPR005427; Salmonella/Shigella invasin protein C
PtF_488.35	GO:0005576; extracellular region; Cellular Component::GO:0006955; immune response; Biological Process::GO:0008009; chemokine activity; Molecular Function	IPR008105; C chemokine ligand 1
PtF_421.24	GO:0003676; nucleic acid binding; Molecular Function::GO:0005249; voltage-gated potassium channel activity; Molecular Function::GO:0005524; ATP binding; Molecular Function::GO:0006813; potassium ion transport; Biological Process::GO:0008026; ATP-dependent helicase activity; Molecular Function::GO:0016021; integral to membrane; Cellular Component	IPR005401; Potassium channel, voltage-dependent, beta subunit, KCNAB2::IPR011545; DNA/RNA helicase, DEAD/DEAH box type, N-terminal::IPR014001; Helicase, superfamily 1/2, ATP-binding domain
PtF_159.251	GO:0003924; GTPase activity; Molecular Function::GO:0005509; calcium ion binding; Molecular Function::GO:0005525; GTP binding; Molecular Function::GO:0005544; calcium-dependent phospholipid binding; Molecular Function::GO:0007010; cytoskeleton organization; Biological Process	IPR001401; Dynamin, GTPase domain::IPR008088; Alpha giardin::IPR022812; Dynamin superfamily
PtF_62.70	GO:0004806; triglyceride lipase activity; Molecular Function::GO:0006629; lipid metabolic process; Biological Process::GO:0007186; G-protein coupled receptor signaling pathway; Biological Process::GO:0016021; integral to membrane; Cellular Component::GO:0038036; sphingosine-1-phosphate receptor activity; Molecular Function	IPR000987; EDG-1 sphingosine 1-phosphate receptor::IPR002921; Lipase, class 3
PtF_408.39	GO:0000786; nucleosome; Cellular Component::GO:0003677; DNA binding; Molecular Function::GO:0003824; catalytic activity; Molecular Function::GO:0006334; nucleosome assembly; Biological Process::GO:0044237; cellular metabolic process; Biological Process::GO:0050662; coenzyme binding; Molecular Function	IPR000164; Histone H3::IPR001509; NAD-dependent epimerase/dehydratase
PtF_299.7	GO:0003682; chromatin binding; Molecular Function	IPR001005; SANT/Myb domain::IPR017930; Myb domain::IPR023079; Sedoheptulose-1,7-bisphosphatase
PtO_645.40	GO:0016491; oxidoreductase activity; Molecular Function::GO:0050660; flavin adenine dinucleotide binding; Molecular Function::GO:0055114; oxidation-reduction process; Biological Process	IPR000815; Mercuric reductase::IPR001763; Rhodanese-like domain
PtF_366.44	GO:0005518; collagen binding; Molecular Function::GO:0007155; cell adhesion; Biological Process::GO:0009405; pathogenesis; Biological Process::GO:0019867; outer membrane; Cellular Component	IPR008126; Outer membrane adhesion, Yersinia
PtF_231.14	NA	IPR022338; Tumour necrosis factor receptor 13C
PtF_459.57	GO:0003714; transcription corepressor activity; Molecular Function::GO:0005515; protein binding; Molecular Function::GO:0005778; peroxisomal membrane; Cellular Component::GO:0009405; pathogenesis; Biological Process::GO:0015485; cholesterol binding; Molecular Function::GO:0016558; protein import into peroxisome matrix; Biological Process::GO:0045892; negative regulation of transcription, DNA-depe…	IPR001869; Thiol-activated cytolysin::IPR006785; Peroxisome membrane anchor protein Pex14p, N-terminal::IPR020478; AT hook-like::IPR025655; Peroxisomal membrane protein 14
PtF_223.127	GO:0003924; GTPase activity; Molecular Function::GO:0005525; GTP binding; Molecular Function::GO:0007596; blood coagulation; Biological Process::GO:0015057; thrombin receptor activity; Molecular Function::GO:0016021; integral to membrane; Cellular Component::GO:0070493; thrombin receptor signaling pathway; Biological Process	IPR000795; Elongation factor, GTP-binding domain::IPR003944; Protease-activated receptor 4::IPR004160; Translation elongation factor EFTu/EF1A, C-terminal::IPR004161; Translation elongation factor EFTu/EF1A, domain 2
PtF_365.12	GO:0006457; protein folding; Biological Process	IPR001179; Peptidyl-prolyl cis-trans isomerase, FKBP-type, domain::IPR023566; Peptidyl-prolyl cis-trans isomerase, FKBP-type::IPR026209; Wolframin family
PtO_1670.47	GO:0001539; ciliary or bacterial-type flagellar motility; Biological Process::GO:0005198; structural molecule activity; Molecular Function::GO:0009420; bacterial-type flagellum filament; Cellular Component	IPR001492; Flagellin
PtF_341.51	GO:0006950; response to stress; Biological Process::GO:0007186; G-protein coupled receptor signaling pathway; Biological Process::GO:0007602; phototransduction; Biological Process::GO:0016021; integral to membrane; Cellular Component	IPR002206; Opsin, pineal type::IPR003496; ABA/WDS induced protein
PtF_522.33	GO:0005515; protein binding; Molecular Function	IPR000048; IQ motif, EF-hand binding site::IPR020478; AT hook-like
PtF_60.187	GO:0005249; voltage-gated potassium channel activity; Molecular Function::GO:0005515; protein binding; Molecular Function::GO:0006813; potassium ion transport; Biological Process::GO:0008076; voltage-gated potassium channel complex; Cellular Component::GO:0051087; chaperone binding; Molecular Function	IPR000048; IQ motif, EF-hand binding site::IPR003103; BAG domain::IPR005827; Potassium channel, voltage dependent, KCNQ1
PtF_220.109	GO:0003682; chromatin binding; Molecular Function::GO:0005201; extracellular matrix structural constituent; Molecular Function::GO:0005578; proteinaceous extracellular matrix; Cellular Component::GO:0016491; oxidoreductase activity; Molecular Function::GO:0046872; metal ion binding; Molecular Function::GO:0055114; oxidation-reduction process; Biological Process	IPR001005; SANT/Myb domain::IPR003979; Tropoelastin::IPR008335; Eukaryotic molybdopterin oxidoreductase::IPR017930; Myb domain
PtO_2124.2	GO:0004861; cyclin-dependent protein serine/threonine kinase inhibitor activity; Molecular Function::GO:0005634; nucleus; Cellular Component::GO:0007050; cell cycle arrest; Biological Process::GO:0042309; homoiothermy; Biological Process::GO:0050825; ice binding; Molecular Function::GO:0050826; response to freezing; Biological Process	IPR000104; Antifreeze protein, type I::IPR003175; Cyclin-dependent kinase inhibitor
PtO_919.85	NA	IPR002462; Gamma-synuclein
PtO_732.8	GO:0004930; G-protein coupled receptor activity; Molecular Function::GO:0007186; G-protein coupled receptor signaling pathway; Biological Process::GO:0016021; integral to membrane; Cellular Component	IPR007573; Protein of unknown function DUF566::IPR022335; G protein-coupled receptor 153
PtF_471.24	GO:0006814; sodium ion transport; Biological Process::GO:0006885; regulation of pH; Biological Process::GO:0015385; sodium:hydrogen antiporter activity; Molecular Function::GO:0016021; integral to membrane; Cellular Component	IPR001953; Na+/H+ exchanger, isoform 2 (NHE2)::IPR011684; KIP1-like
PtF_188.3.1	GO:0016020; membrane; Cellular Component	IPR001414; Ocular albinism protein, type 1::IPR006214; Bax inhibitor 1-related
PtO_2308.18	GO:0015078; hydrogen ion transmembrane transporter activity; Molecular Function::GO:0015986; ATP synthesis coupled proton transport; Biological Process::GO:0045263; proton-transporting ATP synthase complex, coupling factor F(o); Cellular Component::GO:0045735; nutrient reservoir activity; Molecular Function	IPR000480; Glutelin::IPR002146; ATPase, F0 complex, subunit B/B', bacterial/chloroplast
PtO_1464.19	GO:0005622; intracellular; Cellular Component::GO:0008270; zinc ion binding; Molecular Function	IPR000315; Zinc finger, B-box::IPR023275; Aquaporin 3
PtF_431.13	GO:0004932; mating-type factor pheromone receptor activity; Molecular Function::GO:0007186; G-protein coupled receptor signaling pathway; Biological Process::GO:0016020; membrane; Cellular Component	IPR000366; GPCR fungal pheromone mating factor, STE2
PtF_271.64	GO:0004888; transmembrane signaling receptor activity; Molecular Function::GO:0006915; apoptotic process; Biological Process::GO:0006955; immune response; Biological Process::GO:0007165; signal transduction; Biological Process::GO:0016020; membrane; Cellular Component	IPR008063; Fas receptor::IPR025714; Methyltransferase domain
PtF_60.4	GO:0003676; nucleic acid binding; Molecular Function::GO:0004386; helicase activity; Molecular Function::GO:0004930; G-protein coupled receptor activity; Molecular Function::GO:0005524; ATP binding; Molecular Function::GO:0008026; ATP-dependent helicase activity; Molecular Function::GO:0016020; membrane; Cellular Component::GO:0016539; intein-mediated protein splicing; Biological Process	IPR001650; Helicase, C-terminal::IPR003056; GPCR, family 2, CD97 antigen::IPR006142; Intein::IPR011545; DNA/RNA helicase, DEAD/DEAH box type, N-terminal::IPR014001; Helicase, superfamily 1/2, ATP-binding domain::IPR014014; RNA helicase, DEAD-box type, Q motif
PtF_241.77	GO:0005524; ATP binding; Molecular Function::GO:0009029; tetraacyldisaccharide 4'-kinase activity; Molecular Function::GO:0009245; lipid A biosynthetic process; Biological Process	IPR003758; Tetraacyldisaccharide 4'-kinase::IPR026209; Wolframin family
PtO_1572.8	GO:0003677; DNA binding; Molecular Function::GO:0004879; ligand-activated sequence-specific DNA binding RNA polymerase II transcription factor activity; Molecular Function::GO:0005634; nucleus; Cellular Component::GO:0006355; regulation of transcription, DNA-dependent; Biological Process	IPR003073; Orphan nuclear receptor, NURR type::IPR006569; CID domain::IPR006903; RNA polymerase II-binding domain
PtO_2518.8	NA	IPR023249; FAM153
PtF_259.42	GO:0004993; serotonin receptor activity; Molecular Function::GO:0007186; G-protein coupled receptor signaling pathway; Biological Process::GO:0015095; magnesium ion transmembrane transporter activity; Molecular Function::GO:0015693; magnesium ion transport; Biological Process::GO:0016021; integral to membrane; Cellular Component	IPR002232; 5-Hydroxytryptamine 6 receptor::IPR026573; Magnesium transporter MRS2/LPE10
PtF_1.46	GO:0003755; peptidyl-prolyl cis-trans isomerase activity; Molecular Function::GO:0006457; protein folding; Biological Process	IPR002130; Cyclophilin-like peptidyl-prolyl cis-trans isomerase domain::IPR008360; Mammalian cell entry, mce1C
PtF_333.53	GO:0016591; DNA-directed RNA polymerase II, holoenzyme; Cellular Component	IPR019133; Mitochondrial inner membrane protein Mitofilin::IPR026213; DNA-directed RNA polymerase II subunit GRINL1
PtO_839.27	NA	IPR001646; Pentapeptide repeat
PtF_159.148	NA	IPR003339; ABC/ECF transporter, transmembrane component::IPR023264; ABC transporter, acetoin utilisation, predicted permease Ytrc/YtrD
PtO_1378.16	GO:0003677; DNA binding; Molecular Function::GO:0006355; regulation of transcription, DNA-dependent; Biological Process::GO:0007186; G-protein coupled receptor signaling pathway; Biological Process::GO:0016021; integral to membrane; Cellular Component	IPR000162; GPCR, family 3, metabotropic glutamate receptor::IPR001458; GPCR, family 3, metabotropic glutamate receptor 2::IPR001938; Thaumatin::IPR006197; Peptidase S24, LexA-like
PtF_266.84	GO:0016651; oxidoreductase activity, acting on NAD(P)H; Molecular Function::GO:0022900; electron transport chain; Biological Process	IPR006885; NADH dehydrogenase ubiquinone Fe-S protein 4, mitochondrial
PtO_1091.74	GO:0003682; chromatin binding; Molecular Function::GO:0007186; G-protein coupled receptor signaling pathway; Biological Process::GO:0016021; integral to membrane; Cellular Component::GO:0038036; sphingosine-1-phosphate receptor activity; Molecular Function	IPR001005; SANT/Myb domain::IPR005386; EDG-8 sphingosine 1-phosphate receptor::IPR017930; Myb domain
PtO_894.38.1	GO:0005199; structural constituent of cell wall; Molecular Function::GO:0005515; protein binding; Molecular Function::GO:0008080; N-acetyltransferase activity; Molecular Function::GO:0008270; zinc ion binding; Molecular Function::GO:0009274; peptidoglycan-based cell wall; Cellular Component::GO:0030115; S-layer; Cellular Component	IPR000182; GNAT domain::IPR001965; Zinc finger, PHD-type::IPR004903; Lactobacillus surface layer protein::IPR019787; Zinc finger, PHD-finger
PtF_539.10	GO:0016020; membrane; Cellular Component::GO:0016616; oxidoreductase activity, acting on the CH-OH group of donors, NAD or NADP as acceptor; Molecular Function::GO:0030001; metal ion transport; Biological Process::GO:0044262; cellular carbohydrate metabolic process; Biological Process::GO:0046873; metal ion transmembrane transporter activity; Molecular Function::GO:0055085; transmembrane transpor…	IPR001557; L-lactate/malate dehydrogenase::IPR003689; Zinc/iron permease
PtF_143.122	GO:0000387; spliceosomal snRNP assembly; Biological Process::GO:0000398; mRNA splicing, via spliceosome; Biological Process::GO:0004937; alpha1-adrenergic receptor activity; Molecular Function::GO:0005681; spliceosomal complex; Cellular Component::GO:0007186; G-protein coupled receptor signaling pathway; Biological Process::GO:0016021; integral to membrane; Cellular Component	IPR000363; Alpha 1D adrenoceptor::IPR007022; Gem-associated protein 2::IPR020478; AT hook-like
PtO_2137.43	GO:0005515; protein binding; Molecular Function::GO:0042309; homoiothermy; Biological Process::GO:0050825; ice binding; Molecular Function::GO:0050826; response to freezing; Biological Process	IPR000104; Antifreeze protein, type I::IPR001680; WD40 repeat::IPR017986; WD40-repeat-containing domain::IPR020472; G-protein beta WD-40 repeat
PtF_205.17.2	GO:0003677; DNA binding; Molecular Function::GO:0004879; ligand-activated sequence-specific DNA binding RNA polymerase II transcription factor activity; Molecular Function::GO:0005634; nucleus; Cellular Component::GO:0006355; regulation of transcription, DNA-dependent; Biological Process::GO:0016853; isomerase activity; Molecular Function	IPR000297; Peptidyl-prolyl cis-trans isomerase, PpiC-type::IPR001763; Rhodanese-like domain::IPR003072; Orphan nuclear receptor, NOR1 type
PtF_2.35	GO:0003677; DNA binding; Molecular Function::GO:0003918; DNA topoisomerase type II (ATP-hydrolyzing) activity; Molecular Function::GO:0005524; ATP binding; Molecular Function::GO:0006265; DNA topological change; Biological Process::GO:0046872; metal ion binding; Molecular Function	IPR000565; DNA topoisomerase, type IIA, subunit B::IPR007087; Zinc finger, C2H2
PtF_223.120	GO:0004553; hydrolase activity, hydrolyzing O-glycosyl compounds; Molecular Function::GO:0005618; cell wall; Cellular Component::GO:0005975; carbohydrate metabolic process; Biological Process::GO:0006073; cellular glucan metabolic process; Biological Process::GO:0006935; chemotaxis; Biological Process::GO:0006954; inflammatory response; Biological Process::GO:0007186; G-protein coupled receptor s…	IPR000757; Glycoside hydrolase, family 16::IPR002238; CC chemokine receptor 3::IPR010713; Xyloglucan endo-transglycosylase, C-terminal
PtF_443.45.2	GO:0005524; ATP binding; Molecular Function::GO:0008152; metabolic process; Biological Process::GO:0016301; kinase activity; Molecular Function	IPR006083; Phosphoribulokinase/uridine kinase
PtO_2337.31	GO:0004707; MAP kinase activity; Molecular Function::GO:0005524; ATP binding; Molecular Function::GO:0006468; protein phosphorylation; Biological Process::GO:0046983; protein dimerization activity; Molecular Function	IPR008350; Mitogen-activated protein (MAP) kinase, ERK3/4::IPR011598; Myc-type, basic helix-loop-helix (bHLH) domain
PtO_1642.32	GO:0005515; protein binding; Molecular Function::GO:0005634; nucleus; Cellular Component::GO:0007218; neuropeptide signaling pathway; Biological Process::GO:0008270; zinc ion binding; Molecular Function::GO:0018024; histone-lysine N-methyltransferase activity; Molecular Function::GO:0034968; histone lysine methylation; Biological Process	IPR001214; SET domain::IPR006024; Opioid neuropeptide precursor::IPR007728; Pre-SET domain
PtO_693.9	GO:0045454; cell redox homeostasis; Biological Process::GO:0045735; nutrient reservoir activity; Molecular Function	IPR001419; HMW glutenin::IPR012336; Thioredoxin-like fold::IPR013766; Thioredoxin domain
PtO_1454.54	GO:0005576; extracellular region; Cellular Component	IPR002964; Adhesive plaque protein
PtO_2183.2	GO:0003677; DNA binding; Molecular Function::GO:0005496; steroid binding; Molecular Function::GO:0005634; nucleus; Cellular Component::GO:0006355; regulation of transcription, DNA-dependent; Biological Process::GO:0030284; estrogen receptor activity; Molecular Function::GO:0043401; steroid hormone mediated signaling pathway; Biological Process	IPR001292; Oestrogen receptor
PtO_1145.30	GO:0003723; RNA binding; Molecular Function	IPR001313; Pumilio RNA-binding repeat
PtF_321.54	GO:0003697; single-stranded DNA binding; Molecular Function::GO:0005524; ATP binding; Molecular Function::GO:0006281; DNA repair; Biological Process::GO:0009432; SOS response; Biological Process	IPR013765; DNA recombination and repair protein RecA::IPR021099; Plant organelle RNA recognition domain
PtO_580.2	GO:0004938; alpha2-adrenergic receptor activity; Molecular Function::GO:0006940; regulation of smooth muscle contraction; Biological Process::GO:0007186; G-protein coupled receptor signaling pathway; Biological Process::GO:0016021; integral to membrane; Cellular Component::GO:0019229; regulation of vasoconstriction; Biological Process::GO:0030168; platelet activation; Biological Process	IPR001946; Alpha 2A adrenoceptor::IPR018276; Ubiquitin ligase, Det1/DDB1-complexing
PtF_418.77	GO:0051225; spindle assembly; Biological Process::GO:0051297; centrosome organization; Biological Process::GO:0070652; HAUS complex; Cellular Component	IPR026215; HAUS augmin-like complex subunit 5
PtF_50.51	GO:0006355; regulation of transcription, DNA-dependent; Biological Process::GO:0015036; disulfide oxidoreductase activity; Molecular Function::GO:0055114; oxidation-reduction process; Biological Process	IPR001864; Trypanothione reductase::IPR006645; Transcription antitermination protein NusG, N-terminal domain
PtO_2519.57	GO:0003677; DNA binding; Molecular Function::GO:0003887; DNA-directed DNA polymerase activity; Molecular Function::GO:0006260; DNA replication; Biological Process	IPR001623; DnaJ domain::IPR002298; DNA polymerase A
PtO_2003.41	GO:0043066; negative regulation of apoptotic process; Biological Process	IPR024829; Radiation-inducible immediate-early gene IEX-1
PtF_5.58	GO:0000785; chromatin; Cellular Component::GO:0003677; DNA binding; Molecular Function::GO:0005634; nucleus; Cellular Component::GO:0006355; regulation of transcription, DNA-dependent; Biological Process	IPR000116; High mobility group, HMG-I/HMG-Y::IPR020478; AT hook-like
PtF_260.56.1	GO:0004965; G-protein coupled GABA receptor activity; Molecular Function::GO:0007186; G-protein coupled receptor signaling pathway; Biological Process::GO:0016021; integral to membrane; Cellular Component	IPR002457; GPCR, family 3, gamma-aminobutyric acid receptor, type B2::IPR013989; Development/cell death domain
PtO_2437.9	GO:0003824; catalytic activity; Molecular Function::GO:0016020; membrane; Cellular Component	IPR000326; Phosphatidic acid phosphatase type 2/haloperoxidase::IPR022340; G protein-coupled receptor GCR1 putative
PtO_1021.15	GO:0005096; GTPase activator activity; Molecular Function::GO:0008083; growth factor activity; Molecular Function	IPR002885; Pentatricopeptide repeat::IPR003914; Rabaptin
PtF_434.14	GO:0005618; cell wall; Cellular Component::GO:0007155; cell adhesion; Biological Process::GO:0030599; pectinesterase activity; Molecular Function::GO:0042545; cell wall modification; Biological Process	IPR000070; Pectinesterase, catalytic::IPR003535; Intimin/invasin bacterial adhesion mediator protein
PtO_584.50	NA	IPR023246; Autism susceptibility gene 2 protein
PtO_2502.64	GO:0003824; catalytic activity; Molecular Function::GO:0008152; metabolic process; Biological Process::GO:0016779; nucleotidyltransferase activity; Molecular Function	IPR000873; AMP-dependent synthetase/ligase::IPR001726; DNA nucleotidylexotransferase (TdT) / DNA-directed DNA/RNA polymerase mu::IPR020459; AMP-binding::IPR025110; AMP-binding enzyme C-terminal domain
PtF_140.169	GO:0016020; membrane; Cellular Component	IPR002229; Blood group Rhesus C/E/D polypeptide
PtF_541.20	GO:0004990; oxytocin receptor activity; Molecular Function::GO:0007186; G-protein coupled receptor signaling pathway; Biological Process::GO:0016021; integral to membrane; Cellular Component	IPR002062; Oxytocin receptor::IPR027356; NPH3 domain
PtF_24.39	GO:0007186; G-protein coupled receptor signaling pathway; Biological Process::GO:0016021; integral to membrane; Cellular Component	IPR000112; GPCR, family 3, metabotropic glutamate receptor 6
PtO_768.9	GO:0004930; G-protein coupled receptor activity; Molecular Function::GO:0005884; actin filament; Cellular Component::GO:0007186; G-protein coupled receptor signaling pathway; Biological Process::GO:0016021; integral to membrane; Cellular Component::GO:0045010; actin nucleation; Biological Process	IPR015425; Formin, FH2 domain::IPR022335; G protein-coupled receptor 153::IPR027643; Formin-like family, viridiplantae
PtF_159.209	GO:0003697; single-stranded DNA binding; Molecular Function::GO:0003872; 6-phosphofructokinase activity; Molecular Function::GO:0006002; fructose 6-phosphate metabolic process; Biological Process::GO:0006096; glycolysis; Biological Process::GO:0006260; DNA replication; Biological Process	IPR000424; Primosome PriB/single-strand DNA-binding::IPR011344; Single-strand DNA-binding::IPR022953; Phosphofructokinase
PtF_399.17	GO:0004806; triglyceride lipase activity; Molecular Function::GO:0005515; protein binding; Molecular Function::GO:0006629; lipid metabolic process; Biological Process::GO:0006886; intracellular protein transport; Biological Process::GO:0016192; vesicle-mediated transport; Biological Process::GO:0030131; clathrin adaptor complex; Cellular Component	IPR002333; Hepatic lipase::IPR008968; Clathrin adaptor, mu subunit, C-terminal
PtF_491.24	GO:0004176; ATP-dependent peptidase activity; Molecular Function::GO:0005179; hormone activity; Molecular Function::GO:0005576; extracellular region; Cellular Component::GO:0006508; proteolysis; Biological Process	IPR001710; Adrenomedullin::IPR003111; Peptidase S16, lon N-terminal
PtF_404.74	GO:0003677; DNA binding; Molecular Function::GO:0004882; androgen receptor activity; Molecular Function::GO:0005496; steroid binding; Molecular Function::GO:0005634; nucleus; Cellular Component::GO:0006355; regulation of transcription, DNA-dependent; Biological Process::GO:0030521; androgen receptor signaling pathway; Biological Process	IPR001103; Androgen receptor::IPR012442; Protein of unknown function DUF1645, plant
PtF_182.30	GO:0003677; DNA binding; Molecular Function::GO:0005525; GTP binding; Molecular Function::GO:0006355; regulation of transcription, DNA-dependent; Biological Process	IPR005412; DNA-binding protein Fis::IPR006073; GTP binding domain::IPR013029; Domain of unknown function DUF933
PtF_183.22	GO:0003735; structural constituent of ribosome; Molecular Function::GO:0005622; intracellular; Cellular Component::GO:0005840; ribosome; Cellular Component::GO:0006412; translation; Biological Process	IPR008195; Ribosomal protein L34Ae::IPR012870; Protein of unknown function DUF1666::IPR018203; GDP dissociation inhibitor
PtF_188.63	GO:0006281; DNA repair; Biological Process::GO:0008413; 8-oxo-7,8-dihydroguanosine triphosphate pyrophosphatase activity; Molecular Function::GO:0035556; intracellular signal transduction; Biological Process	IPR003563; 7,8-dihydro-8-oxoguanine triphosphatase::IPR006019; Phosphotyrosine interaction domain, Shc-like
PtO_2185.14	GO:0004945; angiotensin type II receptor activity; Molecular Function::GO:0006629; lipid metabolic process; Biological Process::GO:0006954; inflammatory response; Biological Process::GO:0007186; G-protein coupled receptor signaling pathway; Biological Process::GO:0016021; integral to membrane; Cellular Component::GO:0016788; hydrolase activity, acting on ester bonds; Molecular Function::GO:004231…	IPR000147; Angiotensin II receptor type 2::IPR000248; Angiotensin II receptor family::IPR001087; Lipase, GDSL
PtO_925.8	GO:0003723; RNA binding; Molecular Function::GO:0005198; structural molecule activity; Molecular Function::GO:0007155; cell adhesion; Biological Process::GO:0015629; actin cytoskeleton; Cellular Component	IPR004087; K Homology domain::IPR004088; K Homology domain, type 1::IPR017997; Vinculin
PtF_479.36	GO:0005886; plasma membrane; Cellular Component::GO:0006812; cation transport; Biological Process::GO:0006813; potassium ion transport; Biological Process::GO:0015079; potassium ion transmembrane transporter activity; Molecular Function::GO:0015299; solute:hydrogen antiporter activity; Molecular Function::GO:0016021; integral to membrane; Cellular Component::GO:0055085; transmembrane transport; B…	IPR003148; Regulator of K+ conductance, N-terminal::IPR006036; Potassium uptake protein TrkA::IPR006153; Cation/H+ exchanger
PtF_265.124	GO:0003779; actin binding; Molecular Function::GO:0030036; actin cytoskeleton organization; Biological Process	IPR005455; Profilin::IPR022059; Protein of unknown function DUF3615
PtO_1129.24	GO:0042309; homoiothermy; Biological Process::GO:0050825; ice binding; Molecular Function::GO:0050826; response to freezing; Biological Process	IPR000104; Antifreeze protein, type I::IPR007650; Protein of unknown function DUF581
PtO_1767.12	GO:0003676; nucleic acid binding; Molecular Function::GO:0005245; voltage-gated calcium channel activity; Molecular Function::GO:0005891; voltage-gated calcium channel complex; Cellular Component::GO:0008270; zinc ion binding; Molecular Function::GO:0070588; calcium ion transmembrane transport; Biological Process	IPR000504; RNA recognition motif domain::IPR001878; Zinc finger, CCHC-type::IPR003954; RNA recognition motif domain, eukaryote::IPR005447; Voltage-dependent calcium channel, N-type, alpha-1 subunit
PtF_37.64	GO:0003677; DNA binding; Molecular Function::GO:0004879; ligand-activated sequence-specific DNA binding RNA polymerase II transcription factor activity; Molecular Function::GO:0005634; nucleus; Cellular Component::GO:0006355; regulation of transcription, DNA-dependent; Biological Process	IPR002885; Pentatricopeptide repeat::IPR003068; Transcription factor COUP
PtO_1749.15	GO:0009058; biosynthetic process; Biological Process::GO:0030170; pyridoxal phosphate binding; Molecular Function	IPR001775; GspD/PilQ family::IPR004839; Aminotransferase, class I/classII
PtF_26.46	GO:0009405; pathogenesis; Biological Process::GO:0016020; membrane; Cellular Component::GO:0033743; peptide-methionine (R)-S-oxide reductase activity; Molecular Function::GO:0055114; oxidation-reduction process; Biological Process	IPR002579; Peptide methionine sulphoxide reductase MrsB::IPR003298; Apical membrane antigen 1
PtF_121.44	GO:0004930; G-protein coupled receptor activity; Molecular Function::GO:0007186; G-protein coupled receptor signaling pathway; Biological Process::GO:0016021; integral to membrane; Cellular Component	IPR022348; G protein-coupled receptor 162
PtF_142.52	GO:0004977; melanocortin receptor activity; Molecular Function::GO:0007186; G-protein coupled receptor signaling pathway; Biological Process::GO:0016020; membrane; Cellular Component::GO:0016021; integral to membrane; Cellular Component	IPR001671; Melanocortin/ACTH receptor::IPR002809; Protein of unknown function DUF106, transmembrane::IPR008559; Uncharacterised conserved protein UCP023322, transmembrane eukaryotic
PtO_638.3	GO:0003700; sequence-specific DNA binding transcription factor activity; Molecular Function::GO:0005337; nucleoside transmembrane transporter activity; Molecular Function::GO:0006355; regulation of transcription, DNA-dependent; Biological Process::GO:0009279; cell outer membrane; Cellular Component::GO:0043565; sequence-specific DNA binding; Molecular Function	IPR003055; Nucleoside-specific channel-forming protein, Tsx::IPR003657; DNA-binding WRKY::IPR020478; AT hook-like
PtF_279.35	GO:0004407; histone deacetylase activity; Molecular Function::GO:0005634; nucleus; Cellular Component::GO:0070823; HDA1 complex; Cellular Component	IPR026216; HDA1 complex subunit 3
PtO_1140.2	GO:0007186; G-protein coupled receptor signaling pathway; Biological Process::GO:0016021; integral to membrane; Cellular Component::GO:0038036; sphingosine-1-phosphate receptor activity; Molecular Function	IPR005386; EDG-8 sphingosine 1-phosphate receptor::IPR010820; Protein of unknown function DUF1421
PtO_1361.3	GO:0000166; nucleotide binding; Molecular Function::GO:0004176; ATP-dependent peptidase activity; Molecular Function::GO:0004252; serine-type endopeptidase activity; Molecular Function::GO:0005524; ATP binding; Molecular Function::GO:0006508; proteolysis; Biological Process::GO:0017111; nucleoside-triphosphatase activity; Molecular Function::GO:0030163; protein catabolic process; Biological Proce…	IPR003111; Peptidase S16, lon N-terminal::IPR003593; AAA+ ATPase domain::IPR003959; ATPase, AAA-type, core::IPR008269; Peptidase S16, Lon C-terminal::IPR013847; POU domain::IPR020468; Nisin biosynthesis protein, NisC::IPR027065; Lon protease
PtO_2562.17	NA	IPR001058; Synuclein::IPR008545; WEB family
PtO_1971.8	GO:0019048; modulation by virus of host morphology or physiology; Biological Process::GO:0019966; interleukin-1 binding; Molecular Function::GO:0046872; metal ion binding; Molecular Function	IPR000571; Zinc finger, CCCH-type::IPR004078; Interleukin-1 binding protein
PtO_1732.13	NA	IPR023244; Brefeldin A-sensitivity protein 4
PtO_1284.9	GO:0006508; proteolysis; Biological Process::GO:0008234; cysteine-type peptidase activity; Molecular Function	IPR000200; Peptidase C10, streptopain::IPR021869; Ribonuclease Zc3h12a-like
PtO_2281.5	GO:0003677; DNA binding; Molecular Function::GO:0005198; structural molecule activity; Molecular Function::GO:0005515; protein binding; Molecular Function::GO:0005524; ATP binding; Molecular Function::GO:0006260; DNA replication; Biological Process	IPR000535; MSP domain::IPR001208; Mini-chromosome maintenance, DNA-dependent ATPase::IPR002110; Ankyrin repeat::IPR020683; Ankyrin repeat-containing domain
PtO_1072.4	GO:0046983; protein dimerization activity; Molecular Function	IPR000108; Neutrophil cytosol factor 2 p67phox::IPR011598; Myc-type, basic helix-loop-helix (bHLH) domain
PtO_2416.32	NA	IPR007064; NMD3::IPR022638; Translocated intimin receptor
PtO_1543.13	GO:0003989; acetyl-CoA carboxylase activity; Molecular Function::GO:0006633; fatty acid biosynthetic process; Biological Process::GO:0009317; acetyl-CoA carboxylase complex; Cellular Component	IPR001095; Acetyl-CoA carboxylase, alpha subunit
PtF_106.24	GO:0003676; nucleic acid binding; Molecular Function::GO:0004930; G-protein coupled receptor activity; Molecular Function::GO:0016020; membrane; Cellular Component	IPR000504; RNA recognition motif domain::IPR003053; GPCR, family 2, corticotropin releasing factor receptor, type 2
PtO_2456.11	GO:0003677; DNA binding; Molecular Function::GO:0004879; ligand-activated sequence-specific DNA binding RNA polymerase II transcription factor activity; Molecular Function::GO:0005634; nucleus; Cellular Component::GO:0006355; regulation of transcription, DNA-dependent; Biological Process	IPR003077; Peroxisome proliferator-activated receptor, gamma::IPR007303; TIP41-like protein
PtO_1905.92	GO:0003700; sequence-specific DNA binding transcription factor activity; Molecular Function::GO:0005021; vascular endothelial growth factor-activated receptor activity; Molecular Function::GO:0005524; ATP binding; Molecular Function::GO:0005887; integral to plasma membrane; Cellular Component::GO:0006355; regulation of transcription, DNA-dependent; Biological Process::GO:0006468; protein phosphor…	IPR001471; AP2/ERF domain::IPR009137; Vascular endothelial growth factor receptor 3 (VEGFR3)
PtO_1273.23	GO:0002685; regulation of leukocyte migration; Biological Process::GO:0006935; chemotaxis; Biological Process::GO:0006954; inflammatory response; Biological Process::GO:0007186; G-protein coupled receptor signaling pathway; Biological Process::GO:0008270; zinc ion binding; Molecular Function::GO:0016021; integral to membrane; Cellular Component::GO:0016491; oxidoreductase activity; Molecular Func…	IPR002085; Alcohol dehydrogenase superfamily, zinc-type::IPR004070; CXC chemokine receptor 3::IPR006019; Phosphotyrosine interaction domain, Shc-like::IPR013149; Alcohol dehydrogenase, C-terminal::IPR020843; Polyketide synthase, enoylreductase
PtO_1236.50	NA	NA
PtO_2519.25	GO:0006869; lipid transport; Biological Process::GO:0008289; lipid binding; Molecular Function	IPR000528; Plant lipid transfer protein/Par allergen::IPR016140; Bifunctional inhibitor/plant lipid transfer protein/seed storage helical domain
PtO_1734.4.3	GO:0004993; serotonin receptor activity; Molecular Function::GO:0006939; smooth muscle contraction; Biological Process::GO:0007186; G-protein coupled receptor signaling pathway; Biological Process::GO:0007507; heart development; Biological Process::GO:0016021; integral to membrane; Cellular Component::GO:0020037; heme binding; Molecular Function::GO:0042310; vasoconstriction; Biological Process::…	IPR000482; 5-Hydroxytryptamine 2B receptor::IPR001199; Cytochrome b5-like heme/steroid binding domain
PtO_1717.5	GO:0004001; adenosine kinase activity; Molecular Function::GO:0005515; protein binding; Molecular Function::GO:0006166; purine ribonucleoside salvage; Biological Process	IPR000253; Forkhead-associated (FHA) domain::IPR001805; Adenosine kinase::IPR002716; PIN domain::IPR026721; Transmembrane protein 18
PtO_758.8	GO:0005096; GTPase activator activity; Molecular Function::GO:0005515; protein binding; Molecular Function::GO:0008083; growth factor activity; Molecular Function	IPR001810; F-box domain::IPR003914; Rabaptin::IPR020478; AT hook-like
PtO_941.6.1	GO:0005515; protein binding; Molecular Function::GO:0007155; cell adhesion; Biological Process::GO:0016020; membrane; Cellular Component	IPR001202; WW domain::IPR002396; Selectin superfamily
PtO_836.15	GO:0004937; alpha1-adrenergic receptor activity; Molecular Function::GO:0006937; regulation of muscle contraction; Biological Process::GO:0007186; G-protein coupled receptor signaling pathway; Biological Process::GO:0016021; integral to membrane; Cellular Component::GO:0019229; regulation of vasoconstriction; Biological Process::GO:0055117; regulation of cardiac muscle contraction; Biological Pro…	IPR001004; Alpha 1A adrenoceptor::IPR007656; Zein-binding domain
PtF_170.160	GO:0005887; integral to plasma membrane; Cellular Component::GO:0007186; G-protein coupled receptor signaling pathway; Biological Process::GO:0016907; G-protein coupled acetylcholine receptor activity; Molecular Function::GO:0045987; positive regulation of smooth muscle contraction; Biological Process::GO:0046541; saliva secretion; Biological Process	IPR001183; Muscarinic acetylcholine receptor M3
PtF_172.92	GO:0000976; transcription regulatory region sequence-specific DNA binding; Molecular Function::GO:0003677; DNA binding; Molecular Function::GO:0003700; sequence-specific DNA binding transcription factor activity; Molecular Function::GO:0005634; nucleus; Cellular Component::GO:0006355; regulation of transcription, DNA-dependent; Biological Process::GO:0043565; sequence-specific DNA binding; Molecu…	IPR000047; Helix-turn-helix motif::IPR001356; Homeobox domain::IPR003106; Leucine zipper, homeobox-associated::IPR006712; HD-ZIP protein, N-terminal::IPR013847; POU domain::IPR020479; Homeodomain, metazoa
PtO_1644.14	NA	IPR005516; Remorin, C-terminal::IPR020478; AT hook-like
PtO_2595.15	GO:0003824; catalytic activity; Molecular Function::GO:0004084; branched-chain-amino-acid transaminase activity; Molecular Function::GO:0005515; protein binding; Molecular Function::GO:0006811; ion transport; Biological Process::GO:0008152; metabolic process; Biological Process::GO:0009081; branched-chain amino acid metabolic process; Biological Process::GO:0015276; ligand-gated ion channel activ…	IPR001487; Bromodomain::IPR001544; Aminotransferase, class IV::IPR005786; Branched-chain amino acid aminotransferase II::IPR008134; 5-hydroxytryptamine 3 receptor, B subunit
PtF_506.19	GO:0004672; protein kinase activity; Molecular Function::GO:0004713; protein tyrosine kinase activity; Molecular Function::GO:0005509; calcium ion binding; Molecular Function::GO:0005524; ATP binding; Molecular Function::GO:0005544; calcium-dependent phospholipid binding; Molecular Function::GO:0006468; protein phosphorylation; Biological Process	IPR000719; Protein kinase domain::IPR001245; Serine-threonine/tyrosine-protein kinase catalytic domain::IPR002290; Serine/threonine- / dual specificity protein kinase, catalytic domain::IPR002393; Annexin, type VI::IPR020635; Tyrosine-protein kinase, catalytic domain
PtO_1866.6	GO:0004958; prostaglandin F receptor activity; Molecular Function::GO:0007186; G-protein coupled receptor signaling pathway; Biological Process::GO:0016021; integral to membrane; Cellular Component	IPR000141; Prostaglandin F receptor::IPR002733; AMMECR1 domain::IPR023473; AMMECR1
PtF_375.207	GO:0042309; homoiothermy; Biological Process::GO:0050825; ice binding; Molecular Function::GO:0050826; response to freezing; Biological Process	IPR000104; Antifreeze protein, type I
PtO_1139.8	GO:0003677; DNA binding; Molecular Function::GO:0006355; regulation of transcription, DNA-dependent; Biological Process	IPR000872; Tafazzin::IPR003441; NAC domain
PtO_1836.18	NA	IPR002885; Pentatricopeptide repeat::IPR008081; Cytoplasmic FMR1-interacting
PtO_2442.19	GO:0004993; serotonin receptor activity; Molecular Function::GO:0005516; calmodulin binding; Molecular Function::GO:0006939; smooth muscle contraction; Biological Process::GO:0007186; G-protein coupled receptor signaling pathway; Biological Process::GO:0007507; heart development; Biological Process::GO:0016021; integral to membrane; Cellular Component::GO:0042310; vasoconstriction; Biological Pro…	IPR000482; 5-Hydroxytryptamine 2B receptor::IPR012417; Calmodulin-binding domain, plant::IPR020478; AT hook-like
PtF_85.162	GO:0004930; G-protein coupled receptor activity; Molecular Function::GO:0016021; integral to membrane; Cellular Component::GO:0046983; protein dimerization activity; Molecular Function	IPR008103; KiSS-1 peptide receptor::IPR011598; Myc-type, basic helix-loop-helix (bHLH) domain
PtO_1354.40	GO:0004672; protein kinase activity; Molecular Function::GO:0004713; protein tyrosine kinase activity; Molecular Function::GO:0005283; sodium:amino acid symporter activity; Molecular Function::GO:0005515; protein binding; Molecular Function::GO:0005524; ATP binding; Molecular Function::GO:0005887; integral to plasma membrane; Cellular Component::GO:0006468; protein phosphorylation; Biological Pro…	IPR000719; Protein kinase domain::IPR001245; Serine-threonine/tyrosine-protein kinase catalytic domain::IPR001611; Leucine-rich repeat::IPR002290; Serine/threonine- / dual specificity protein kinase, catalytic domain::IPR003028; Sodium:neurotransmitter symporter, glycine, type 1::IPR003591; Leucine-rich repeat, typical subtype::IPR013210; Leucine-rich repeat-containing N-terminal, type 2::IPR0206…
PtF_24.7	GO:0003677; DNA binding; Molecular Function::GO:0005496; steroid binding; Molecular Function::GO:0005634; nucleus; Cellular Component::GO:0006355; regulation of transcription, DNA-dependent; Biological Process::GO:0030284; estrogen receptor activity; Molecular Function::GO:0043401; steroid hormone mediated signaling pathway; Biological Process	IPR001292; Oestrogen receptor::IPR025486; Domain of unknown function DUF4378
PtO_2112.12	GO:0005452; inorganic anion exchanger activity; Molecular Function::GO:0006820; anion transport; Biological Process::GO:0016020; membrane; Cellular Component	IPR003024; Sodium bicarbonate cotransporter::IPR020478; AT hook-like
PtO_559.4	GO:0005164; tumor necrosis factor receptor binding; Molecular Function::GO:0006955; immune response; Biological Process::GO:0016020; membrane; Cellular Component	IPR002961; Tumour necrosis factor c/lymphotoxin-beta
PtF_438.19	GO:0005515; protein binding; Molecular Function	IPR001452; Src homology-3 domain::IPR022330; Tumour necrosis factor receptor 21
PtF_237.21	GO:0004996; thyroid-stimulating hormone receptor activity; Molecular Function::GO:0005515; protein binding; Molecular Function::GO:0007186; G-protein coupled receptor signaling pathway; Biological Process::GO:0016021; integral to membrane; Cellular Component	IPR002274; Thyrotropin receptor::IPR004274; NLI interacting factor
PtF_382.140	GO:0000976; transcription regulatory region sequence-specific DNA binding; Molecular Function::GO:0003677; DNA binding; Molecular Function::GO:0003700; sequence-specific DNA binding transcription factor activity; Molecular Function::GO:0005634; nucleus; Cellular Component::GO:0006355; regulation of transcription, DNA-dependent; Biological Process::GO:0043565; sequence-specific DNA binding; Molecu…	IPR000047; Helix-turn-helix motif::IPR001356; Homeobox domain::IPR005539; ELK::IPR005540; KNOX1::IPR005541; KNOX2::IPR008422; Homeobox KN domain::IPR020478; AT hook-like::IPR022638; Translocated intimin receptor
PtO_1680.11.2	GO:0009405; pathogenesis; Biological Process	IPR005427; Salmonella/Shigella invasin protein C::IPR018108; Mitochondrial substrate/solute carrier
PtF_47.42	NA	IPR001058; Synuclein::IPR027356; NPH3 domain
PtO_1420.5	GO:0000166; nucleotide binding; Molecular Function::GO:0005524; ATP binding; Molecular Function::GO:0006807; nitrogen compound metabolic process; Biological Process::GO:0006810; transport; Biological Process::GO:0015197; peptide transporter activity; Molecular Function::GO:0015833; peptide transport; Biological Process::GO:0016020; membrane; Cellular Component::GO:0016021; integral to membrane; C…	IPR001140; ABC transporter, transmembrane domain::IPR003439; ABC transporter-like::IPR003593; AAA+ ATPase domain::IPR005483; Carbamoyl-phosphate synthase large subunit, CPSase domain::IPR013305; ABC transporter, ABCB2::IPR017940; ABC transporter, integral membrane type 1
PtO_919.33	GO:0006011; UDP-glucose metabolic process; Biological Process::GO:0016020; membrane; Cellular Component	IPR003921; Cellulose synthase, subunit C
PtO_1133.8	GO:0004993; serotonin receptor activity; Molecular Function::GO:0005887; integral to plasma membrane; Cellular Component::GO:0007186; G-protein coupled receptor signaling pathway; Biological Process::GO:0007626; locomotory behavior; Biological Process::GO:0007631; feeding behavior; Biological Process	IPR000377; 5-Hydroxytryptamine 2C receptor
PtO_2377.19	GO:0003735; structural constituent of ribosome; Molecular Function::GO:0005622; intracellular; Cellular Component::GO:0005840; ribosome; Cellular Component::GO:0006412; translation; Biological Process::GO:0008152; metabolic process; Biological Process::GO:0016779; nucleotidyltransferase activity; Molecular Function	IPR001865; Ribosomal protein S2::IPR002618; UTP--glucose-1-phosphate uridylyltransferase
PtF_53.39	NA	IPR017859; Treacle-like, Treacher Collins Syndrome
PtF_320.40	GO:0003723; RNA binding; Molecular Function::GO:0004689; phosphorylase kinase activity; Molecular Function::GO:0005516; calmodulin binding; Molecular Function::GO:0005524; ATP binding; Molecular Function::GO:0005964; phosphorylase kinase complex; Cellular Component::GO:0005978; glycogen biosynthetic process; Biological Process::GO:0006396; RNA processing; Biological Process::GO:0006468; protein p…	IPR001537; tRNA/rRNA methyltransferase, SpoU::IPR002291; Phosphorylase kinase, gamma catalytic subunit
PtF_292.21	GO:0007186; G-protein coupled receptor signaling pathway; Biological Process::GO:0016021; integral to membrane; Cellular Component::GO:0038036; sphingosine-1-phosphate receptor activity; Molecular Function	IPR005202; Transcription factor GRAS::IPR005386; EDG-8 sphingosine 1-phosphate receptor
PtF_157.12	GO:0004939; beta-adrenergic receptor activity; Molecular Function::GO:0007186; G-protein coupled receptor signaling pathway; Biological Process::GO:0007189; adenylate cyclase-activating G-protein coupled receptor signaling pathway; Biological Process::GO:0016021; integral to membrane; Cellular Component	IPR000681; Beta 3 adrenoceptor::IPR014881; Nin one binding (NOB1) Zn-ribbon-like
PtO_557.12	GO:0005000; vasopressin receptor activity; Molecular Function::GO:0007186; G-protein coupled receptor signaling pathway; Biological Process::GO:0016021; integral to membrane; Cellular Component::GO:0046983; protein dimerization activity; Molecular Function	IPR000628; Vasopressin V1B receptor::IPR011598; Myc-type, basic helix-loop-helix (bHLH) domain::IPR020478; AT hook-like
PtF_184.156	GO:0005198; structural molecule activity; Molecular Function::GO:0007155; cell adhesion; Biological Process::GO:0015629; actin cytoskeleton; Cellular Component	IPR017997; Vinculin
PtO_1785.37	NA	NA
PtF_94.17	GO:0015232; heme transporter activity; Molecular Function::GO:0015886; heme transport; Biological Process::GO:0016020; membrane; Cellular Component::GO:0016021; integral to membrane; Cellular Component::GO:0017004; cytochrome complex assembly; Biological Process::GO:0055085; transmembrane transport; Biological Process	IPR003568; Cytochrome c-type biogenesis protein CcmF::IPR004776; Auxin efflux carrier
PtO_1180.6	GO:0005249; voltage-gated potassium channel activity; Molecular Function::GO:0006813; potassium ion transport; Biological Process::GO:0008076; voltage-gated potassium channel complex; Cellular Component	IPR004053; Potassium channel, voltage dependent, Kv1.6
PtF_134.16	GO:0007186; G-protein coupled receptor signaling pathway; Biological Process::GO:0016021; integral to membrane; Cellular Component::GO:0016520; growth hormone-releasing hormone receptor activity; Molecular Function	IPR003905; Growth hormone secretagogue receptor type 1
PtF_91.41	GO:0004672; protein kinase activity; Molecular Function::GO:0004713; protein tyrosine kinase activity; Molecular Function::GO:0005524; ATP binding; Molecular Function::GO:0006468; protein phosphorylation; Biological Process	IPR000719; Protein kinase domain::IPR001245; Serine-threonine/tyrosine-protein kinase catalytic domain::IPR001270; ClpA/B family::IPR002290; Serine/threonine- / dual specificity protein kinase, catalytic domain::IPR020635; Tyrosine-protein kinase, catalytic domain
PtF_91.17	GO:0003697; single-stranded DNA binding; Molecular Function::GO:0005524; ATP binding; Molecular Function::GO:0006281; DNA repair; Biological Process::GO:0009432; SOS response; Biological Process	IPR013765; DNA recombination and repair protein RecA
PtF_68.5	GO:0016068; type I hypersensitivity; Biological Process::GO:0046872; metal ion binding; Molecular Function	IPR002411; Cereal allergen/alpha-amylase inhibitor, rice-type::IPR007087; Zinc finger, C2H2
PtO_770.10	GO:0004312; fatty acid synthase activity; Molecular Function::GO:0005835; fatty acid synthase complex; Cellular Component::GO:0006633; fatty acid biosynthetic process; Biological Process::GO:0055114; oxidation-reduction process; Biological Process	IPR003965; Fatty acid synthase::IPR020478; AT hook-like
PtF_142.14	GO:0003676; nucleic acid binding; Molecular Function::GO:0004938; alpha2-adrenergic receptor activity; Molecular Function::GO:0006139; nucleobase-containing compound metabolic process; Biological Process::GO:0006940; regulation of smooth muscle contraction; Biological Process::GO:0007186; G-protein coupled receptor signaling pathway; Biological Process::GO:0008408; 3'-5' exonuclease activity; Mol…	IPR000207; Alpha 2B adrenoceptor::IPR002562; 3'-5' exonuclease domain::IPR002782; Mut7-C RNAse domain
PtO_2277.1	GO:0005245; voltage-gated calcium channel activity; Molecular Function::GO:0005891; voltage-gated calcium channel complex; Cellular Component::GO:0070588; calcium ion transmembrane transport; Biological Process	IPR001026; Epsin domain, N-terminal::IPR005449; Voltage-dependent calcium channel, R-type, alpha-1 subunit::IPR013809; Epsin-like, N-terminal
PtF_474.39	GO:0019534; toxin transporter activity; Molecular Function::GO:0046872; metal ion binding; Molecular Function	IPR000571; Zinc finger, CCCH-type::IPR004355; Type IV secretion system CagA exotoxin
PtO_1394.27	GO:0000175; 3'-5'-exoribonuclease activity; Molecular Function::GO:0003723; RNA binding; Molecular Function::GO:0004654; polyribonucleotide nucleotidyltransferase activity; Molecular Function::GO:0004715; non-membrane spanning protein tyrosine kinase activity; Molecular Function::GO:0005524; ATP binding; Molecular Function::GO:0006396; RNA processing; Biological Process::GO:0006402; mRNA cataboli…	IPR001247; Exoribonuclease, phosphorolytic domain 1::IPR003029; Ribosomal protein S1, RNA-binding domain::IPR012162; Polyribonucleotide nucleotidyltransferase::IPR015847; Exoribonuclease, phosphorolytic domain 2::IPR015848; Polynucleotide phosphorylase, phosphorolytic RNA-binding, bacterial/organelle-type::IPR020775; Tyrosine-protein kinase, non-receptor Jak3::IPR022967; RNA-binding domain, S1
PtO_704.40	GO:0001522; pseudouridine synthesis; Biological Process::GO:0003723; RNA binding; Molecular Function::GO:0007155; cell adhesion; Biological Process::GO:0009451; RNA modification; Biological Process::GO:0009982; pseudouridine synthase activity; Molecular Function	IPR002942; RNA-binding S4 domain::IPR003992; Pertactin::IPR006145; Pseudouridine synthase, RsuA/RluB/C/D/E/F
PtF_536.71	NA	NA
PtO_1668.21	GO:0004930; G-protein coupled receptor activity; Molecular Function::GO:0007186; G-protein coupled receptor signaling pathway; Biological Process::GO:0016021; integral to membrane; Cellular Component	IPR009606; Protein of unknown function DUF1218::IPR022335; G protein-coupled receptor 153
PtO_1758.51	NA	IPR004058; Zeta tubulin
PtF_304.47	GO:0003735; structural constituent of ribosome; Molecular Function::GO:0005622; intracellular; Cellular Component::GO:0005840; ribosome; Cellular Component::GO:0006412; translation; Biological Process	IPR001859; Ribosomal protein P2::IPR005202; Transcription factor GRAS
PtF_259.56	GO:0004930; G-protein coupled receptor activity; Molecular Function::GO:0016020; membrane; Cellular Component	IPR003053; GPCR, family 2, corticotropin releasing factor receptor, type 2::IPR006041; Pollen Ole e 1 allergen/extensin
PtO_1850.4	GO:0004197; cysteine-type endopeptidase activity; Molecular Function	IPR003951; Peptidase C58, Yersinia/Haemophilus virulence surface antigen
PtO_1285.4	GO:0005184; neuropeptide hormone activity; Molecular Function::GO:0046872; metal ion binding; Molecular Function	IPR007087; Zinc finger, C2H2::IPR008065; FMRFamide-related peptide
PtO_2129.10	GO:0003677; DNA binding; Molecular Function::GO:0004879; ligand-activated sequence-specific DNA binding RNA polymerase II transcription factor activity; Molecular Function::GO:0005515; protein binding; Molecular Function::GO:0005634; nucleus; Cellular Component::GO:0006355; regulation of transcription, DNA-dependent; Biological Process	IPR003072; Orphan nuclear receptor, NOR1 type::IPR006594; LisH dimerisation motif::IPR007718; SRP40, C-terminal
PtF_350.39	GO:0003682; chromatin binding; Molecular Function::GO:0004806; triglyceride lipase activity; Molecular Function::GO:0006629; lipid metabolic process; Biological Process	IPR001005; SANT/Myb domain::IPR002333; Hepatic lipase::IPR017930; Myb domain
PtO_1088.1	GO:0005242; inward rectifier potassium channel activity; Molecular Function::GO:0006813; potassium ion transport; Biological Process::GO:0016020; membrane; Cellular Component	IPR003272; Potassium channel, inwardly rectifying, Kir2.2
PtF_205.68	GO:0004725; protein tyrosine phosphatase activity; Molecular Function::GO:0006470; protein dephosphorylation; Biological Process	IPR008356; Protein-tyrosine phosphatase, KIM-containing
PtO_1155.9	GO:0000796; condensin complex; Cellular Component::GO:0005515; protein binding; Molecular Function::GO:0005524; ATP binding; Molecular Function::GO:0005694; chromosome; Cellular Component::GO:0007076; mitotic chromosome condensation; Biological Process::GO:0016068; type I hypersensitivity; Biological Process::GO:0051276; chromosome organization; Biological Process	IPR001778; Pollen allergen Poa pIX/Phl pVI::IPR003395; RecF/RecN/SMC, N-terminal::IPR010935; SMCs flexible hinge::IPR027120; Structural maintenance of chromosomes Smc2
PtO_934.5.1	GO:0007165; signal transduction; Biological Process::GO:0016020; membrane; Cellular Component	IPR008359; Linker-for-activation of T cells (LAT) protein::IPR008700; Pathogenic type III effector avirulence factor Avr cleavage site::IPR020478; AT hook-like
PtF_254.59	GO:0001614; purinergic nucleotide receptor activity; Molecular Function::GO:0005216; ion channel activity; Molecular Function::GO:0005524; ATP binding; Molecular Function::GO:0006811; ion transport; Biological Process::GO:0016020; membrane; Cellular Component	IPR003044; P2X1 purinoceptor::IPR003690; Mitochodrial transcription termination factor-related
PtO_855.1	GO:0042309; homoiothermy; Biological Process::GO:0050825; ice binding; Molecular Function::GO:0050826; response to freezing; Biological Process	IPR000104; Antifreeze protein, type I::IPR006671; Cyclin, N-terminal::IPR013763; Cyclin-like
PtF_539.23	GO:0003677; DNA binding; Molecular Function::GO:0003918; DNA topoisomerase type II (ATP-hydrolyzing) activity; Molecular Function::GO:0004222; metalloendopeptidase activity; Molecular Function::GO:0005524; ATP binding; Molecular Function::GO:0006265; DNA topological change; Biological Process::GO:0006508; proteolysis; Biological Process	IPR000565; DNA topoisomerase, type IIA, subunit B::IPR008915; Peptidase M50
PtF_471.156	GO:0004553; hydrolase activity, hydrolyzing O-glycosyl compounds; Molecular Function::GO:0004563; beta-N-acetylhexosaminidase activity; Molecular Function::GO:0005975; carbohydrate metabolic process; Biological Process::GO:0006470; protein dephosphorylation; Biological Process::GO:0008138; protein tyrosine/serine/threonine phosphatase activity; Molecular Function::GO:0016311; dephosphorylation; B…	IPR000340; Dual specificity phosphatase, catalytic domain::IPR000387; Protein-tyrosine/Dual specificity phosphatase::IPR015883; Glycoside hydrolase family 20, catalytic core::IPR020422; Dual specificity phosphatase, subgroup, catalytic domain::IPR024950; Dual specificity phosphatase::IPR025705; Beta-hexosaminidase subunit alpha/beta
PtO_1814.17	GO:0001518; voltage-gated sodium channel complex; Cellular Component::GO:0005248; voltage-gated sodium channel activity; Molecular Function::GO:0005351; sugar:hydrogen symporter activity; Molecular Function::GO:0006814; sodium ion transport; Biological Process::GO:0009401; phosphoenolpyruvate-dependent sugar phosphotransferase system; Biological Process::GO:0015031; protein transport; Biological …	IPR005024; Snf7::IPR005698; Phosphotransferase system, phosphocarrier HPr protein::IPR008053; Voltage gated sodium channel, alpha-5 subunit
PtF_304.1	GO:0004672; protein kinase activity; Molecular Function::GO:0004713; protein tyrosine kinase activity; Molecular Function::GO:0005524; ATP binding; Molecular Function::GO:0006468; protein phosphorylation; Biological Process::GO:0016020; membrane; Cellular Component::GO:0030247; polysaccharide binding; Molecular Function	IPR000719; Protein kinase domain::IPR001245; Serine-threonine/tyrosine-protein kinase catalytic domain::IPR002229; Blood group Rhesus C/E/D polypeptide::IPR002290; Serine/threonine- / dual specificity protein kinase, catalytic domain::IPR020635; Tyrosine-protein kinase, catalytic domain::IPR025287; Wall-associated receptor kinase galacturonan-binding domain
PtO_1553.36	GO:0003676; nucleic acid binding; Molecular Function::GO:0004386; helicase activity; Molecular Function::GO:0005524; ATP binding; Molecular Function::GO:0005576; extracellular region; Cellular Component::GO:0008026; ATP-dependent helicase activity; Molecular Function::GO:0009405; pathogenesis; Biological Process	IPR001650; Helicase, C-terminal::IPR006125; Staphylococcal syndrome toxin::IPR011545; DNA/RNA helicase, DEAD/DEAH box type, N-terminal::IPR014001; Helicase, superfamily 1/2, ATP-binding domain::IPR014014; RNA helicase, DEAD-box type, Q motif
PtF_65.94	GO:0003677; DNA binding; Molecular Function::GO:0004003; ATP-dependent DNA helicase activity; Molecular Function::GO:0005515; protein binding; Molecular Function::GO:0005524; ATP binding; Molecular Function::GO:0005634; nucleus; Cellular Component::GO:0006289; nucleotide-excision repair; Biological Process::GO:0008270; zinc ion binding; Molecular Function::GO:0016818; hydrolase activity, acting o…	IPR001945; Xeroderma pigmentosum group D protein::IPR001965; Zinc finger, PHD-type
PtO_1125.14.1	GO:0015232; heme transporter activity; Molecular Function::GO:0015886; heme transport; Biological Process::GO:0016020; membrane; Cellular Component::GO:0017004; cytochrome complex assembly; Biological Process	IPR003568; Cytochrome c-type biogenesis protein CcmF::IPR004360; Glyoxalase/fosfomycin resistance/dioxygenase domain
PtO_2290.3	GO:0004221; ubiquitin thiolesterase activity; Molecular Function::GO:0005884; actin filament; Cellular Component::GO:0006511; ubiquitin-dependent protein catabolic process; Biological Process::GO:0045010; actin nucleation; Biological Process	IPR001265; Formin homology family, Cappuccino subfamily::IPR001394; Ubiquitin carboxyl-terminal hydrolases family 2::IPR006865; Domain of unknown function DUF629::IPR006866; Domain of unknown function DUF627, N-terminal
PtF_379.27	GO:0003677; DNA binding; Molecular Function::GO:0003700; sequence-specific DNA binding transcription factor activity; Molecular Function::GO:0006355; regulation of transcription, DNA-dependent; Biological Process::GO:0007217; tachykinin receptor signaling pathway; Biological Process::GO:0043565; sequence-specific DNA binding; Molecular Function	IPR003635; Neurokinin::IPR004827; Basic-leucine zipper domain::IPR006197; Peptidase S24, LexA-like
PtF_306.41	GO:0005245; voltage-gated calcium channel activity; Molecular Function::GO:0005891; voltage-gated calcium channel complex; Cellular Component::GO:0070588; calcium ion transmembrane transport; Biological Process	IPR000286; Histone deacetylase superfamily::IPR005451; Voltage-dependent calcium channel, L-type, alpha-1C subunit::IPR023801; Histone deacetylase domain
PtO_2520.30	GO:0042309; homoiothermy; Biological Process::GO:0050825; ice binding; Molecular Function::GO:0050826; response to freezing; Biological Process	IPR000104; Antifreeze protein, type I::IPR001623; DnaJ domain::IPR022226; Protein of unknown function DUF3752
PtO_1517.41	GO:0003677; DNA binding; Molecular Function::GO:0003899; DNA-directed RNA polymerase activity; Molecular Function::GO:0004969; histamine receptor activity; Molecular Function::GO:0005666; DNA-directed RNA polymerase III complex; Cellular Component::GO:0006383; transcription from RNA polymerase III promoter; Biological Process::GO:0007186; G-protein coupled receptor signaling pathway; Biological P…	IPR000921; Histamine H1 receptor::IPR007811; RNA polymerase III Rpc4
PtO_2082.2	GO:0004974; leukotriene receptor activity; Molecular Function::GO:0007186; G-protein coupled receptor signaling pathway; Biological Process::GO:0016021; integral to membrane; Cellular Component	IPR003983; Leukotriene B4 type 1 receptor::IPR005516; Remorin, C-terminal
PtO_2294.31	GO:0005031; tumor necrosis factor-activated receptor activity; Molecular Function::GO:0005515; protein binding; Molecular Function::GO:0016020; membrane; Cellular Component	IPR001487; Bromodomain::IPR020411; Tumour necrosis factor receptor 1B
PtF_404.44	GO:0005215; transporter activity; Molecular Function::GO:0005886; plasma membrane; Cellular Component	IPR001958; Tetracycline resistance protein, TetA/multidrug resistance protein MdtG
PtO_1677.58	GO:0003700; sequence-specific DNA binding transcription factor activity; Molecular Function::GO:0006355; regulation of transcription, DNA-dependent; Biological Process	IPR001289; CCAAT-binding transcription factor, subunit B::IPR004058; Zeta tubulin
PtF_280.25.1	GO:0005262; calcium channel activity; Molecular Function::GO:0016021; integral to membrane; Cellular Component::GO:0070588; calcium ion transmembrane transport; Biological Process	IPR005460; Transient receptor potential channel, canonical 4
PtO_577.15	GO:0005506; iron ion binding; Molecular Function::GO:0016712; oxidoreductase activity, acting on paired donors, with incorporation or reduction of molecular oxygen, reduced flavin or flavoprotein as one donor, and incorporation of one atom of oxygen; Molecular Function::GO:0020037; heme binding; Molecular Function::GO:0055114; oxidation-reduction process; Biological Process	IPR007726; SSXT::IPR008071; Cytochrome P450, E-class, group I, CYP2J-like
PtO_1741.20	GO:0006777; Mo-molybdopterin cofactor biosynthetic process; Biological Process	IPR003448; Molybdopterin biosynthesis MoaE::IPR020467; Potassium channel, voltage dependent, Kv1.4
PtF_85.168	GO:0005515; protein binding; Molecular Function::GO:0008270; zinc ion binding; Molecular Function::GO:0016068; type I hypersensitivity; Biological Process	IPR001841; Zinc finger, RING-type::IPR002411; Cereal allergen/alpha-amylase inhibitor, rice-type
PtO_729.48	NA	IPR005578; Hrf1
PtO_806.28.3	GO:0003824; catalytic activity; Molecular Function::GO:0004553; hydrolase activity, hydrolyzing O-glycosyl compounds; Molecular Function::GO:0005975; carbohydrate metabolic process; Biological Process::GO:0008152; metabolic process; Biological Process	IPR000873; AMP-dependent synthetase/ligase::IPR001944; Glycoside hydrolase, family 35::IPR020459; AMP-binding::IPR025110; AMP-binding enzyme C-terminal domain
PtO_2310.9	GO:0003677; DNA binding; Molecular Function::GO:0003918; DNA topoisomerase type II (ATP-hydrolyzing) activity; Molecular Function::GO:0005524; ATP binding; Molecular Function::GO:0006265; DNA topological change; Biological Process::GO:0048544; recognition of pollen; Biological Process	IPR000858; S-locus glycoprotein::IPR001241; DNA topoisomerase, type IIA::IPR001480; Bulb-type lectin domain::IPR003609; Apple-like
PtF_469.20	GO:0006508; proteolysis; Biological Process::GO:0006814; sodium ion transport; Biological Process::GO:0006885; regulation of pH; Biological Process::GO:0008234; cysteine-type peptidase activity; Molecular Function::GO:0015385; sodium:hydrogen antiporter activity; Molecular Function::GO:0016021; integral to membrane; Cellular Component	IPR000118; Granulin::IPR000668; Peptidase C1A, papain C-terminal::IPR001970; Na+/H+ exchanger, isoform 1 (NHE1)::IPR013128; Peptidase C1A, papain::IPR013201; Proteinase inhibitor I29, cathepsin propeptide
PtF_402.46	GO:0005198; structural molecule activity; Molecular Function::GO:0005509; calcium ion binding; Molecular Function::GO:0005515; protein binding; Molecular Function::GO:0007156; homophilic cell adhesion; Biological Process::GO:0016020; membrane; Cellular Component::GO:0016068; type I hypersensitivity; Biological Process::GO:0019028; viral capsid; Cellular Component	IPR001680; WD40 repeat::IPR001778; Pollen allergen Poa pIX/Phl pVI::IPR002126; Cadherin::IPR004080; Foot-and-mouth disease virus VP1 coat
PtO_2378.7	GO:0005506; iron ion binding; Molecular Function::GO:0016491; oxidoreductase activity; Molecular Function::GO:0016706; oxidoreductase activity, acting on paired donors, with incorporation or reduction of molecular oxygen, 2-oxoglutarate as one donor, and incorporation of one atom each of oxygen into both donors; Molecular Function::GO:0055114; oxidation-reduction process; Biological Process	IPR002283; Isopenicillin N synthase::IPR005123; Oxoglutarate/iron-dependent dioxygenase::IPR026992; Non-haem dioxygenase N-terminal domain
PtF_35.18	GO:2000028; regulation of photoperiodism, flowering; Biological Process	IPR006936; Domain of unknown function DUF640::IPR026211; GIGANTEA
PtO_1238.7	NA	IPR000533; Tropomyosin
PtO_2555.4	GO:0005515; protein binding; Molecular Function::GO:0008270; zinc ion binding; Molecular Function::GO:0015343; siderophore transmembrane transporter activity; Molecular Function::GO:0015891; siderophore transport; Biological Process::GO:0030288; outer membrane-bounded periplasmic space; Cellular Component::GO:0031992; energy transducer activity; Molecular Function	IPR001841; Zinc finger, RING-type::IPR003538; Gram-negative bacterial TonB protein
PtO_791.5	GO:0000398; mRNA splicing, via spliceosome; Biological Process::GO:0003676; nucleic acid binding; Molecular Function::GO:0017069; snRNA binding; Molecular Function	IPR000504; RNA recognition motif domain::IPR019750; Band 4.1 family::IPR020575; Heat shock protein Hsp90, N-terminal::IPR024888; U1 small nuclear ribonucleoprotein A/U2 small nuclear ribonucleoprotein B''
PtO_1678.11	GO:0003735; structural constituent of ribosome; Molecular Function::GO:0005622; intracellular; Cellular Component::GO:0005840; ribosome; Cellular Component::GO:0006412; translation; Biological Process	IPR001859; Ribosomal protein P2
PtO_919.21	GO:0003677; DNA binding; Molecular Function::GO:0006355; regulation of transcription, DNA-dependent; Biological Process::GO:0006520; cellular amino acid metabolic process; Biological Process	IPR003441; NAC domain::IPR006034; Asparaginase/glutaminase
PtF_74.12	GO:0003677; DNA binding; Molecular Function::GO:0004879; ligand-activated sequence-specific DNA binding RNA polymerase II transcription factor activity; Molecular Function::GO:0005634; nucleus; Cellular Component::GO:0006355; regulation of transcription, DNA-dependent; Biological Process	IPR003073; Orphan nuclear receptor, NURR type
PtF_432.7	GO:0004672; protein kinase activity; Molecular Function::GO:0004713; protein tyrosine kinase activity; Molecular Function::GO:0004994; somatostatin receptor activity; Molecular Function::GO:0005524; ATP binding; Molecular Function::GO:0006468; protein phosphorylation; Biological Process::GO:0007186; G-protein coupled receptor signaling pathway; Biological Process::GO:0016021; integral to membrane…	IPR000719; Protein kinase domain::IPR001116; Somatostatin receptor 1::IPR001245; Serine-threonine/tyrosine-protein kinase catalytic domain::IPR002290; Serine/threonine- / dual specificity protein kinase, catalytic domain::IPR020635; Tyrosine-protein kinase, catalytic domain
PtF_128.61	GO:0007186; G-protein coupled receptor signaling pathway; Biological Process::GO:0016021; integral to membrane; Cellular Component::GO:0038036; sphingosine-1-phosphate receptor activity; Molecular Function	IPR005386; EDG-8 sphingosine 1-phosphate receptor::IPR027356; NPH3 domain
PtF_215.29	GO:0004672; protein kinase activity; Molecular Function::GO:0005021; vascular endothelial growth factor-activated receptor activity; Molecular Function::GO:0005524; ATP binding; Molecular Function::GO:0005887; integral to plasma membrane; Cellular Component::GO:0006468; protein phosphorylation; Biological Process::GO:0048010; vascular endothelial growth factor receptor signaling pathway; Biologic…	IPR000719; Protein kinase domain::IPR009135; Vascular endothelial growth factor receptor 1 (VEGFR1)::IPR024604; Domain of unknown function DUF3635
PtF_311.55	GO:0005199; structural constituent of cell wall; Molecular Function::GO:0006486; protein glycosylation; Biological Process::GO:0008373; sialyltransferase activity; Molecular Function	IPR001675; Glycosyl transferase, family 29::IPR003882; Pistil-specific extensin-like protein
PtO_2034.21.5	GO:0004550; nucleoside diphosphate kinase activity; Molecular Function::GO:0005524; ATP binding; Molecular Function::GO:0006165; nucleoside diphosphate phosphorylation; Biological Process::GO:0006183; GTP biosynthetic process; Biological Process::GO:0006228; UTP biosynthetic process; Biological Process::GO:0006241; CTP biosynthetic process; Biological Process	IPR001564; Nucleoside diphosphate kinase
PtO_806.4	GO:0005249; voltage-gated potassium channel activity; Molecular Function::GO:0006813; potassium ion transport; Biological Process::GO:0008076; voltage-gated potassium channel complex; Cellular Component	IPR002885; Pentatricopeptide repeat::IPR005826; Potassium channel, voltage dependent, Kv2.2
PtF_394.8	GO:0003677; DNA binding; Molecular Function::GO:0003700; sequence-specific DNA binding transcription factor activity; Molecular Function::GO:0005634; nucleus; Cellular Component::GO:0006355; regulation of transcription, DNA-dependent; Biological Process	IPR001630; cAMP response element binding (CREB) protein::IPR005516; Remorin, C-terminal
PtO_864.34	GO:0000786; nucleosome; Cellular Component::GO:0003677; DNA binding; Molecular Function::GO:0006334; nucleosome assembly; Biological Process	IPR005819; Histone H5
PtO_1747.2.1	GO:0003682; chromatin binding; Molecular Function::GO:0005524; ATP binding; Molecular Function::GO:0015197; peptide transporter activity; Molecular Function::GO:0015833; peptide transport; Biological Process::GO:0016020; membrane; Cellular Component	IPR001005; SANT/Myb domain::IPR013305; ABC transporter, ABCB2::IPR017930; Myb domain
PtO_1691.18	GO:0005452; inorganic anion exchanger activity; Molecular Function::GO:0006629; lipid metabolic process; Biological Process::GO:0006820; anion transport; Biological Process::GO:0016020; membrane; Cellular Component::GO:0016788; hydrolase activity, acting on ester bonds; Molecular Function	IPR001087; Lipase, GDSL::IPR001717; Anion exchange protein
PtO_2533.42	GO:0003676; nucleic acid binding; Molecular Function::GO:0005509; calcium ion binding; Molecular Function::GO:0005544; calcium-dependent phospholipid binding; Molecular Function::GO:0006351; transcription, DNA-dependent; Biological Process::GO:0008270; zinc ion binding; Molecular Function	IPR001222; Zinc finger, TFIIS-type::IPR009115; Annexin, type VIII
PtO_1584.54	GO:0000166; nucleotide binding; Molecular Function::GO:0005524; ATP binding; Molecular Function::GO:0017111; nucleoside-triphosphatase activity; Molecular Function	IPR000533; Tropomyosin::IPR003593; AAA+ ATPase domain::IPR003959; ATPase, AAA-type, core::IPR020478; AT hook-like::IPR025753; AAA-type ATPase, N-terminal domain
PtO_1476.6	GO:0004974; leukotriene receptor activity; Molecular Function::GO:0007186; G-protein coupled receptor signaling pathway; Biological Process::GO:0016021; integral to membrane; Cellular Component	IPR003983; Leukotriene B4 type 1 receptor
PtF_498.66.1	GO:0004663; Rab geranylgeranyltransferase activity; Molecular Function::GO:0005968; Rab-protein geranylgeranyltransferase complex; Cellular Component::GO:0006886; intracellular protein transport; Biological Process	IPR001738; Rab escort (choroideraemia) protein::IPR018971; Protein of unknown function DUF1997
PtF_173.83	GO:0009279; cell outer membrane; Cellular Component	IPR000258; Bacterial ice-nucleation, octamer repeat
PtO_2379.5	GO:0004910; interleukin-1, Type II, blocking receptor activity; Molecular Function	IPR004077; Interleukin-1 receptor type II
PtF_447.69	GO:0016020; membrane; Cellular Component	IPR000044; Uncharacterised lipoprotein MG045
PtF_30.32	GO:0042309; homoiothermy; Biological Process::GO:0050825; ice binding; Molecular Function::GO:0050826; response to freezing; Biological Process	IPR000104; Antifreeze protein, type I::IPR018108; Mitochondrial substrate/solute carrier
PtF_295.14	NA	IPR010605; Protein of unknown function DUF1191::IPR013310; Cysteinyl leukotriene receptor 1
PtF_65.83	GO:0003700; sequence-specific DNA binding transcription factor activity; Molecular Function::GO:0005634; nucleus; Cellular Component::GO:0006355; regulation of transcription, DNA-dependent; Biological Process	IPR008123; Transcription factor AP-2 gamma
PtO_2527.36	GO:0006814; sodium ion transport; Biological Process::GO:0015655; alanine:sodium symporter activity; Molecular Function::GO:0016020; membrane; Cellular Component::GO:0032328; alanine transport; Biological Process	IPR001463; Sodium:alanine symporter
PtO_1298.11	GO:0000151; ubiquitin ligase complex; Cellular Component::GO:0004842; ubiquitin-protein ligase activity; Molecular Function::GO:0005515; protein binding; Molecular Function::GO:0016567; protein ubiquitination; Biological Process	IPR000225; Armadillo::IPR003613; U box domain
PtO_992.6	GO:0003723; RNA binding; Molecular Function::GO:0003735; structural constituent of ribosome; Molecular Function::GO:0005794; Golgi apparatus; Cellular Component::GO:0005840; ribosome; Cellular Component::GO:0006412; translation; Biological Process::GO:0007165; signal transduction; Biological Process	IPR000851; Ribosomal protein S5::IPR005324; Ribosomal protein S5, C-terminal::IPR013810; Ribosomal protein S5, N-terminal::IPR026109; G kinase-anchoring protein 1
PtO_925.12	GO:0000439; core TFIIH complex; Cellular Component::GO:0005622; intracellular; Cellular Component::GO:0006289; nucleotide-excision repair; Biological Process::GO:0006355; regulation of transcription, DNA-dependent; Biological Process::GO:0008152; metabolic process; Biological Process::GO:0016301; kinase activity; Molecular Function::GO:0016310; phosphorylation; Biological Process::GO:0016774; pho…	IPR000890; Aliphatic acid kinase, short-chain::IPR004600; TFIIH subunit Tfb4/p34
PtO_2032.105	GO:0004519; endonuclease activity; Molecular Function::GO:0004746; riboflavin synthase activity; Molecular Function::GO:0005102; receptor binding; Molecular Function::GO:0009231; riboflavin biosynthetic process; Biological Process::GO:0009405; pathogenesis; Biological Process::GO:0009617; response to bacterium; Biological Process::GO:0019835; cytolysis; Biological Process	IPR001783; Lumazine-binding protein::IPR003060; Pyocin S killer protein::IPR026017; Lumazine-binding domain
PtO_2303.3	GO:0009055; electron carrier activity; Molecular Function::GO:0015035; protein disulfide oxidoreductase activity; Molecular Function::GO:0035556; intracellular signal transduction; Biological Process::GO:0045454; cell redox homeostasis; Biological Process	IPR000591; DEP domain::IPR002109; Glutaredoxin::IPR006869; Domain of unknown function DUF547::IPR013048; Meiotic recombination, Spo11
PtO_1741.89	GO:0042309; homoiothermy; Biological Process::GO:0050825; ice binding; Molecular Function::GO:0050826; response to freezing; Biological Process	IPR000104; Antifreeze protein, type I
PtO_719.55	GO:0007165; signal transduction; Biological Process::GO:0008270; zinc ion binding; Molecular Function	IPR000698; Arrestin::IPR001876; Zinc finger, RanBP2-type
PtO_1196.53	GO:0005000; vasopressin receptor activity; Molecular Function::GO:0005515; protein binding; Molecular Function::GO:0007186; G-protein coupled receptor signaling pathway; Biological Process::GO:0016021; integral to membrane; Cellular Component	IPR000253; Forkhead-associated (FHA) domain::IPR000628; Vasopressin V1B receptor
PtO_1001.2.2	GO:0004842; ubiquitin-protein ligase activity; Molecular Function::GO:0005739; mitochondrion; Cellular Component::GO:0005829; cytosol; Cellular Component::GO:0016491; oxidoreductase activity; Molecular Function::GO:0016706; oxidoreductase activity, acting on paired donors, with incorporation or reduction of molecular oxygen, 2-oxoglutarate as one donor, and incorporation of one atom each of oxyge…	IPR003977; Parkin::IPR005123; Oxoglutarate/iron-dependent dioxygenase::IPR026992; Non-haem dioxygenase N-terminal domain
PtO_1177.39	NA	IPR000533; Tropomyosin::IPR012866; Protein of unknown function DUF1644
PtO_1960.40	GO:0005515; protein binding; Molecular Function::GO:0007186; G-protein coupled receptor signaling pathway; Biological Process::GO:0008270; zinc ion binding; Molecular Function::GO:0016020; membrane; Cellular Component::GO:0016519; gastric inhibitory peptide receptor activity; Molecular Function::GO:0046872; metal ion binding; Molecular Function	IPR000571; Zinc finger, CCCH-type::IPR001749; GPCR, family 2, gastric inhibitory polypeptide receptor::IPR001841; Zinc finger, RING-type
[truncated: 79 more rows]
