# Supplementary material for: Comparative Genomics and Transcriptomics of the Extreme Halophyte Puccinellia tenuiflora Provides Insights Into Salinity Tolerance Differentiation Between Halophytes and Glycophytes
Source: Front Plant Sci. 2021 Apr 22;12:649001. doi: 10.3389/fpls.2021.649001 (PMC8100201; doi:10.3389/fpls.2021.649001)
Supplement: Supplementary Table 4 — Differentially expressed genes in P. tenuiflora under salinity stress. The 15-day-old seedlings were exposed to 300 mM NaCl for 12 and 48 h. Each treatment had three biological replicates. [file Table_4.XLSX]

## Sheet: Table S4
	12 h Leaf			12 h Root			48 h Leaf			48 h Root
	FDR	log2Fold change		FDR	log2Fold change		FDR	log2Fold change		FDR	log2Fold change
#ID	CCL1_CCL2_CCL3_vs_CSL1_CSL2_CSL3_DESeq2_FDR	CCL1_CCL2_CCL3_vs_CSL1_CSL2_CSL3_DESeq2_log2FC	Change	CCR1_CCR2_CCR3_vs_CSR1_CSR2_CSR3_DESeq2_FDR	CCR1_CCR2_CCR3_vs_CSR1_CSR2_CSR3_DESeq2_log2FC	Change	DCL1_DCL2_DCL3_vs_DSL1_DSL2_DSL3_DESeq2_FDR	DCL1_DCL2_DCL3_vs_DSL1_DSL2_DSL3_DESeq2_log2FC	Change	DCR1_DCR2_DCR3_vs_DSR1_DSR2_DSR3_DESeq2_FDR	DCR1_DCR2_DCR3_vs_DSR1_DSR2_DSR3_DESeq2_log2FC	Change	Swiss_Prot_annotation
PtF_524.4	0.920933	0.115002	normal	0.598082	-0.215422	normal	0.0865908	-0.887358	normal	2.3674e-06	-1.18803	down	DELLA protein GAI OS=Arabidopsis thaliana OX=3702 GN=GAI PE=1 SV=1
PtF_23.13	--	--	--	--	--	--	0.000696395	1.46059	up	7.30716e-06	2.35399	up	Uncharacterized membrane protein At3g27390 OS=Arabidopsis thaliana OX=3702 GN=At3g27390 PE=1 SV=2
PtF_23.16	0.960227	0.0570849	normal	0.390621	-0.404916	normal	0.000316788	-1.08484	down	1.86186e-06	1.21758	up	Gibberellin 20 oxidase 1-D OS=Triticum aestivum OX=4565 GN=GA20ox1D PE=1 SV=1
PtF_170.4	--	--	--	2.63558e-08	1.3236	up	--	--	--	6.81082e-31	1.73309	up	Agglutinin isolectin 3 (Fragment) OS=Triticum aestivum OX=4565 PE=1 SV=1
PtO_2469.21	0.156492	-0.889142	normal	0.0748855	-1.00032	normal	0.0172163	-1.09135	down	--	--	--	Putative lipid-binding protein AIR1B OS=Arabidopsis thaliana OX=3702 GN=AIR1B PE=3 SV=1
PtO_1066.35	0.0271229	-0.493209	normal	6.15584e-05	-0.69325	normal	0.0906031	-0.361458	normal	1.44152e-08	-1.03567	down	Wall-associated receptor kinase-like 14 OS=Arabidopsis thaliana OX=3702 GN=WAKL14 PE=2 SV=2
PtO_1066.31	0.351216	0.668713	normal	0.458559	0.392023	normal	0.0178157	-1.03816	down	0.463901	0.254129	normal	Allene oxide synthase 2 OS=Oryza sativa subsp. japonica OX=39947 GN=CYP74A2 PE=2 SV=2
PtF_399.39	0.154239	0.897984	normal	0.000251669	0.71536	normal	4.84462e-07	1.63866	up	0.363729	-0.284092	normal	Mitochondrial uncoupling protein 5 OS=Arabidopsis thaliana OX=3702 GN=PUMP5 PE=2 SV=1
Newgene_24818	0.979515	-0.0388305	normal	3.88385e-18	-3.37654	down	0.496209	0.434999	normal	--	--	--	--
Newgene_8481	0.998051	0.00334509	normal	0.577052	0.232444	normal	0.00110775	-1.12292	down	0.512365	-0.266578	normal	Protein SCO1 homolog 1, mitochondrial OS=Arabidopsis thaliana OX=3702 GN=HCC1 PE=2 SV=1
PtF_239.36	0.013827	-1.03054	down	0.542168	-0.279705	normal	0.0121299	-0.912392	normal	0.000668731	-0.889372	normal	Probable disease resistance protein RDL5 OS=Arabidopsis thaliana OX=3702 GN=RDL5 PE=3 SV=1
PtO_1655.2	0.22059	0.81046	normal	0.00244353	0.85145	normal	--	--	--	3.11058e-06	-1.19078	down	Dehydration-responsive element-binding protein 1G OS=Oryza sativa subsp. japonica OX=39947 GN=DREB1G PE=2 SV=1
PtF_150.77	0.0159254	-1.04321	down	--	--	--	1.26975e-05	-1.11278	down	--	--	--	Cysteine-rich receptor-like protein kinase 10 OS=Arabidopsis thaliana OX=3702 GN=CRK10 PE=1 SV=3
PtO_1518.41	--	--	--	0.0780947	-0.746157	normal	--	--	--	4.68869e-10	-2.09155	down	Expansin-A17 OS=Oryza sativa subsp. japonica OX=39947 GN=EXPA17 PE=2 SV=2
PtO_1722.115	0.916275	-0.136522	normal	1.41335e-08	1.31703	up	0.766967	0.226764	normal	1.48139e-25	1.59371	up	S-type anion channel SLAH3 OS=Arabidopsis thaliana OX=3702 GN=SLAH3 PE=1 SV=1
Newgene_18373	0.787258	0.223632	normal	0.45232	-0.482086	normal	0.14402	-0.693878	normal	0.00521283	1.33574	up	--
PtO_937.57	--	--	--	--	--	--	0.00755159	-1.24828	down	--	--	--	Putative glutaredoxin-C14 OS=Oryza sativa subsp. japonica OX=39947 GN=GRXC14 PE=3 SV=2
PtF_372.28	--	--	--	0.010093	-1.33838	down	--	--	--	--	--	--	--
PtF_160.31	0.166636	0.880135	normal	1.04828e-10	1.26807	up	0.0499077	0.942452	normal	0.73578	-0.113816	normal	Ethylene-responsive transcription factor RAP2-4 OS=Arabidopsis thaliana OX=3702 GN=RAP2-4 PE=1 SV=1
PtO_719.27	0.230609	-0.743128	normal	1.85346e-05	-0.623431	normal	0.0013311	-1.19863	down	0.00196634	-0.53614	normal	Tetrahydrocannabinolic acid synthase OS=Cannabis sativa OX=3483 PE=1 SV=1
PtO_719.24	--	--	--	0.139885	-0.535128	normal	0.0190196	-1.08572	down	0.129541	-0.485828	normal	Tetrahydrocannabinolic acid synthase OS=Cannabis sativa OX=3483 PE=1 SV=1
PtO_2362.20	0.650639	-0.423468	normal	0.982954	-0.0178672	normal	0.0169887	1.06575	up	0.601967	0.247899	normal	--
PtO_2362.23	0.558849	-0.365336	normal	7.22003e-14	1.34202	up	0.472763	-0.350662	normal	0.000405437	0.711623	normal	Probable polygalacturonase OS=Vitis vinifera OX=29760 GN=GSVIVT00026920001 PE=1 SV=1
PtO_2362.22	--	--	--	0.328904	-0.45019	normal	--	--	--	6.98526e-14	-2.22887	down	Ethylene-responsive transcription factor ERF017 OS=Arabidopsis thaliana OX=3702 GN=ERF017 PE=2 SV=1
PtO_2342.1	0.118031	0.949525	normal	0.00434345	-1.56326	down	0.882594	-0.123865	normal	--	--	--	Barwin OS=Hordeum vulgare OX=4513 PE=1 SV=1
PtO_2248.19	0.940205	0.0762675	normal	0.653693	-0.228274	normal	0.665162	-0.161489	normal	3.5005e-08	-1.39735	down	Casein kinase 1-like protein 3 OS=Arabidopsis thaliana OX=3702 GN=CKL3 PE=1 SV=1
PtF_294.31	--	--	--	0.000492494	1.31419	up	0.00379637	0.844048	normal	0.0101322	0.692931	normal	DnaJ protein ERDJ3A OS=Oryza sativa subsp. japonica OX=39947 GN=ERDJ3A PE=1 SV=2
PtF_304.38	0.818354	-0.226472	normal	0.00302981	-0.785921	normal	0.734908	-0.181129	normal	8.09018e-54	-2.72819	down	G-type lectin S-receptor-like serine/threonine-protein kinase B120 OS=Arabidopsis thaliana OX=3702 GN=B120 PE=2 SV=1
PtF_418.58_PtF_418.59	--	--	--	3.19797e-43	2.00065	up	--	--	--	2.42566e-12	1.40864	up	Receptor-like serine/threonine-protein kinase SD1-8 OS=Arabidopsis thaliana OX=3702 GN=SD18 PE=1 SV=1
PtO_956.10	8.96597e-06	1.3044	up	0.876551	0.0695543	normal	7.33336e-05	0.697517	normal	6.77214e-05	0.518957	normal	Transcription factor MYBS3 OS=Oryza sativa subsp. japonica OX=39947 GN=MYBS3 PE=2 SV=1
PtO_1981.23	--	--	--	0.00669421	-1.29751	down	--	--	--	0.0113512	-1.08602	down	--
PtO_950.11	0.042763	-1.10685	down	0.0449876	-0.785478	normal	7.44995e-10	-2.2455	down	5.31304e-20	-2.44576	down	Receptor kinase-like protein Xa21 OS=Oryza sativa subsp. indica OX=39946 GN=XA21 PE=1 SV=1
PtO_1852.27	0.330724	-0.40219	normal	4.26333e-05	-1.152	down	0.253954	-0.415152	normal	1.83975e-05	-1.19942	down	--
PtO_1304.6_PtO_1304.7	0.0743605	-0.437291	normal	0.000454031	-1.09695	down	0.748796	0.093239	normal	0.112915	-0.530897	normal	BTB/POZ domain-containing protein SR1IP1 OS=Arabidopsis thaliana OX=3702 GN=SR1IP1 PE=1 SV=2
PtO_2211.1	0.23367	0.656044	normal	0.638652	0.134127	normal	0.406707	0.238704	normal	2.78695e-12	-1.12232	down	--
PtO_2061.14	--	--	--	0.00108371	1.69645	up	--	--	--	--	--	--	--
PtF_382.136	0.0160262	-1.16135	down	--	--	--	0.115296	-0.519981	normal	--	--	--	L-type lectin-domain containing receptor kinase IV.1 OS=Arabidopsis thaliana OX=3702 GN=LECRK41 PE=2 SV=1
PtF_382.138	--	--	--	7.97136e-07	1.4062	up	--	--	--	0.954081	-0.0319131	normal	Pathogenesis-related protein 1 OS=Hordeum vulgare OX=4513 PE=2 SV=1
PtO_1547.18	0.645834	-0.420437	normal	0.0308503	-0.579327	normal	--	--	--	2.38042e-30	-1.80406	down	UDP-glycosyltransferase 83A1 OS=Arabidopsis thaliana OX=3702 GN=UGT83A1 PE=2 SV=1
PtO_1106.1	--	--	--	0.0013753	1.53518	up	--	--	--	0.00227248	1.34778	up	Serpin-Z1 OS=Oryza sativa subsp. japonica OX=39947 GN=Os01g0765400 PE=1 SV=1
PtO_1139.14	--	--	--	7.94164e-10	-1.69363	down	--	--	--	0.912628	-0.051186	normal	Cytochrome P450 71A1 OS=Persea americana OX=3435 GN=CYP71A1 PE=1 SV=2
PtO_2025.24	--	--	--	0.86973	-0.100393	normal	--	--	--	4.67647e-06	1.76724	up	--
PtO_2025.26	0.0932524	-0.529113	normal	0.701425	0.13983	normal	0.401002	-0.479318	normal	1.98018e-22	1.49859	up	Protein NRT1/ PTR FAMILY 5.10 OS=Arabidopsis thaliana OX=3702 GN=NPF5.10 PE=2 SV=1
PtO_2063.14	--	--	--	0.0304845	-0.467859	normal	--	--	--	5.93238e-15	-1.66613	down	Cell number regulator 10 OS=Zea mays OX=4577 GN=CNR10 PE=2 SV=1
PtO_2063.12	--	--	--	0.314579	-0.476156	normal	--	--	--	7.38867e-07	-1.96854	down	Cell number regulator 10 OS=Zea mays OX=4577 GN=CNR10 PE=2 SV=1
PtF_90.134	0.236159	-0.537093	normal	0.0547915	-0.492563	normal	0.000218979	-1.22424	down	1.33437e-13	-1.21922	down	--
PtF_90.130	1.1039e-07	1.57657	up	2.44021e-06	1.56842	up	2.25777e-10	1.68348	up	1.28938e-10	1.3502	up	Probable galactinol--sucrose galactosyltransferase 2 OS=Arabidopsis thaliana OX=3702 GN=RFS2 PE=2 SV=2
PtO_2287.21	0.153836	0.721477	normal	0.150096	-0.759825	normal	0.659985	-0.159841	normal	2.92353e-07	-1.87337	down	Patatin-like protein 2 OS=Arabidopsis thaliana OX=3702 GN=PLP2 PE=1 SV=1
PtF_446.20	0.876458	0.089944	normal	0.00595096	-1.14643	down	0.00616956	0.680865	normal	0.0956051	-0.406136	normal	Fructokinase-like 1, chloroplastic OS=Arabidopsis thaliana OX=3702 GN=FLN1 PE=1 SV=1
PtF_233.74	0.578835	-0.187753	normal	0.00297813	-1.14274	down	0.993173	0.00341875	normal	3.8345e-16	-2.7354	down	GDSL esterase/lipase At1g28600 OS=Arabidopsis thaliana OX=3702 GN=At1g28600 PE=2 SV=1
PtF_63.38	0.889761	-0.171189	normal	0.142655	-0.931334	normal	0.0133562	-1.16537	down	0.0204842	0.788967	normal	Aquaporin NIP1-1 OS=Oryza sativa subsp. japonica OX=39947 GN=NIP1-1 PE=2 SV=1
PtO_1713.1	0.786648	-0.279472	normal	0.256948	0.545304	normal	0.000967334	-1.02689	down	0.865786	-0.12051	normal	Probable pectin methyltransferase QUA2 OS=Arabidopsis thaliana OX=3702 GN=QUA2 PE=1 SV=2
PtF_220.60	0.262974	-0.376629	normal	7.35929e-06	-1.94905	down	3.47715e-13	-0.931284	normal	0.0329296	-0.992216	normal	Protein LSD1 OS=Oryza sativa subsp. japonica OX=39947 GN=LSD1 PE=2 SV=1
PtO_1273.18	0.443285	-0.560959	normal	0.0391734	-0.578258	normal	0.00428527	-1.16225	down	0.0788023	-0.431575	normal	--
PtO_1758.18	--	--	--	0.327826	-0.539221	normal	--	--	--	2.83632e-05	-1.61565	down	Probable xyloglucan galactosyltransferase GT11 OS=Arabidopsis thaliana OX=3702 GN=GT11 PE=2 SV=1
PtF_303.1	0.741371	0.286096	normal	0.131402	0.357227	normal	0.715729	0.113411	normal	2.7983e-09	1.1162	up	Probable protein phosphatase 2C 48 OS=Oryza sativa subsp. japonica OX=39947 GN=Os05g0358500 PE=2 SV=1
PtF_303.3	--	--	--	0.000388811	1.19926	up	--	--	--	0.743533	-0.168846	normal	--
PtF_411.43	--	--	--	1.14653e-10	1.26044	up	0.00225793	1.28955	up	6.55871e-08	0.693783	normal	S-type anion channel SLAH3 OS=Arabidopsis thaliana OX=3702 GN=SLAH3 PE=1 SV=1
PtF_34.105	0.0557208	-0.837732	normal	0.0640298	-0.655247	normal	0.00033208	-1.48526	down	0.948943	0.0270666	normal	--
PtF_171.40	0.449577	-0.586429	normal	0.974043	0.0127549	normal	0.00111036	-1.53103	down	0.038672	-0.409345	normal	Phospholipase D alpha 1 OS=Oryza sativa subsp. japonica OX=39947 GN=PLD1 PE=1 SV=2
PtO_2557.10	0.937409	0.0775008	normal	0.603964	0.173807	normal	0.0131848	-1.20314	down	7.45847e-05	-0.838193	normal	VQ motif-containing protein 8, chloroplastic OS=Arabidopsis thaliana OX=3702 GN=VQ8 PE=2 SV=1
PtF_479.93	0.878905	0.117415	normal	0.466861	0.263953	normal	1.85156e-05	-1.13193	down	0.79267	-0.0903484	normal	Subtilisin-like protease SBT1.2 OS=Arabidopsis thaliana OX=3702 GN=SBT1.2 PE=2 SV=1
PtO_1736.25	0.00270733	-0.440107	normal	5.86364e-09	-1.24501	down	0.0263095	-0.456908	normal	0.000111537	-0.762624	normal	Lichenase-2 (Fragment) OS=Hordeum vulgare OX=4513 PE=1 SV=1
PtO_1736.24	0.960027	-0.0345366	normal	0.00348749	-1.14947	down	0.853459	-0.0615176	normal	0.116239	-0.659644	normal	Peptide chain release factor PrfB3, chloroplastic OS=Arabidopsis thaliana OX=3702 GN=PRFB3 PE=2 SV=1
PtO_661.44	0.757952	0.302647	normal	0.524332	-0.241536	normal	--	--	--	2.23402e-15	-1.12586	down	Cation/H(+) antiporter 19 OS=Arabidopsis thaliana OX=3702 GN=CHX19 PE=2 SV=1
PtF_368.69	--	--	--	0.441771	-0.47844	normal	--	--	--	1.2182e-15	-2.81097	down	Putative ripening-related protein 5 OS=Oryza sativa subsp. japonica OX=39947 GN=Os10g0490500 PE=3 SV=1
PtF_368.68	0.0254409	-1.07659	down	0.835784	0.135398	normal	0.507756	0.367762	normal	6.75887e-05	0.966491	normal	Probable xyloglucan endotransglucosylase/hydrolase protein 32 OS=Arabidopsis thaliana OX=3702 GN=XTH32 PE=2 SV=1
PtF_142.121	0.618126	0.438363	normal	4.67645e-06	-1.6884	down	0.99842	-0.00183421	normal	8.88961e-09	-1.76442	down	Subtilisin-like protease SBT1.4 OS=Arabidopsis thaliana OX=3702 GN=SBT1.4 PE=2 SV=1
PtF_328.1	--	--	--	0.115727	-0.985707	normal	--	--	--	8.35401e-07	-2.32049	down	--
PtO_789.12	--	--	--	6.83861e-08	1.24945	up	--	--	--	4.0872e-14	1.83658	up	Beta-glucuronosyltransferase GlcAT14A OS=Arabidopsis thaliana OX=3702 GN=GLCAT14A PE=2 SV=1
PtO_806.28	0.340258	-0.311762	normal	0.00164766	-1.28965	down	0.733732	-0.0937847	normal	0.246868	-0.661796	normal	2-succinylbenzoate--CoA ligase, chloroplastic/peroxisomal OS=Arabidopsis thaliana OX=3702 GN=AAE14 PE=1 SV=1
PtF_297.8	0.820216	0.243287	normal	0.546013	0.26523	normal	0.454136	-0.306415	normal	1.28128e-06	-1.2036	down	MACPF domain-containing protein NSL1 OS=Arabidopsis thaliana OX=3702 GN=NSL1 PE=2 SV=1
PtO_1475.3	0.864038	0.186313	normal	0.931052	-0.0773178	normal	0.00160229	-1.12788	down	0.931034	0.0784145	normal	DNA (cytosine-5)-methyltransferase 1A OS=Oryza sativa subsp. japonica OX=39947 GN=MET1A PE=2 SV=1
PtO_2213.10	0.147418	0.387103	normal	0.964573	0.0169321	normal	7.27567e-05	1.19049	up	0.416385	0.157779	normal	--
PtF_61.70	4.87406e-17	2.353	up	2.8336e-14	2.17932	up	4.29895e-34	2.55798	up	0.282163	-0.302099	normal	--
PtO_2488.39	0.369529	0.423021	normal	0.045627	0.429457	normal	0.00235346	1.09306	up	0.017227	0.464529	normal	DNA-directed RNA polymerases II, IV and V subunit 3 OS=Arabidopsis thaliana OX=3702 GN=NRPB3 PE=1 SV=1
PtF_61.75	0.478201	-0.572207	normal	--	--	--	2.59779e-09	-1.67055	down	--	--	--	--
PtO_1763.11	1.02611e-06	-1.06355	down	0.919799	0.0413225	normal	0.000759121	-0.502014	normal	0.945296	-0.0167603	normal	--
PtO_1763.12	0.492106	-0.523282	normal	0.0534699	-0.911672	normal	1.2415e-14	-1.59594	down	0.0958433	-0.64538	normal	--
PtO_1763.13	0.000106235	-1.26624	down	0.0510877	0.490536	normal	1.88916e-09	-1.0027	down	0.00516033	-0.571267	normal	Calmodulin-like protein 1 OS=Arabidopsis thaliana OX=3702 GN=CML1 PE=2 SV=1
PtO_2107.26	--	--	--	0.0980589	-0.905261	normal	--	--	--	9.64134e-05	-1.49328	down	--
PtF_230.52	--	--	--	0.0308503	-1.15914	down	--	--	--	0.705558	-0.194068	normal	Polygalacturonase OS=Actinidia deliciosa OX=3627 PE=2 SV=1
PtO_1639.6	0.842148	-0.167431	normal	0.703712	-0.139616	normal	5.82941e-05	-0.748917	normal	1.70225e-30	-1.59429	down	Bidirectional sugar transporter SWEET2a OS=Oryza sativa subsp. japonica OX=39947 GN=SWEET2A PE=2 SV=1
PtO_2251.34	0.972062	-0.0257811	normal	0.0272469	-1.27535	down	3.7752e-12	1.33153	up	0.328378	0.383117	normal	Multiple organellar RNA editing factor 9, chloroplastic OS=Arabidopsis thaliana OX=3702 GN=MORF9 PE=1 SV=1
PtF_232.58	0.023566	0.811285	normal	0.00761323	1.45713	up	0.0734882	0.65676	normal	0.000648014	1.87965	up	Mannan endo-1,4-beta-mannosidase 4 OS=Oryza sativa subsp. japonica OX=39947 GN=MAN4 PE=2 SV=2
PtF_170.210	0.171421	0.462585	normal	1.63849e-07	1.16491	up	0.00389208	0.471852	normal	4.32667e-11	1.70605	up	Sucrose transport protein SUT1 OS=Oryza sativa subsp. japonica OX=39947 GN=SUT1 PE=1 SV=1
PtO_2025.4	0.000622218	-1.39177	down	6.94327e-06	-1.24285	down	--	--	--	3.15493e-17	-1.31754	down	Sugar transport protein MST1 OS=Oryza sativa subsp. japonica OX=39947 GN=MST1 PE=2 SV=1
PtF_414.16	--	--	--	0.034045	1.11392	up	--	--	--	--	--	--	--
PtO_1277.50	0.611706	-0.3792	normal	2.52038e-13	1.56042	up	1.51459e-09	-1.22455	down	2.3532e-08	1.24532	up	Leucine-rich repeat extensin-like protein 6 OS=Arabidopsis thaliana OX=3702 GN=LRX6 PE=2 SV=1
PtF_277.26	0.0603588	0.392677	normal	0.884592	0.0593509	normal	1.04051e-13	1.12137	up	2.48102e-08	0.746922	normal	Plastidic ATP/ADP-transporter OS=Solanum tuberosum OX=4113 PE=2 SV=2
PtO_1543.13	6.55818e-10	1.84574	up	0.0812446	-0.445423	normal	--	--	--	0.106435	0.355604	normal	--
PtF_66.3	0.884655	0.146764	normal	0.00137359	1.19374	up	0.514403	-0.331859	normal	0.211751	0.648668	normal	Protein NDL1 OS=Arabidopsis thaliana OX=3702 GN=NDL1 PE=1 SV=1
PtF_254.62	0.0553103	0.938362	normal	0.521482	0.155608	normal	0.310917	0.339085	normal	2.80418e-16	-1.19671	down	Chitin-inducible gibberellin-responsive protein 2 OS=Oryza sativa subsp. japonica OX=39947 GN=CIGR2 PE=2 SV=1
PtF_367.76	0.453728	0.396556	normal	0.985575	-0.0142331	normal	2.24141e-10	1.50046	up	0.172518	0.466775	normal	Myosin-15 OS=Arabidopsis thaliana OX=3702 GN=XI-I PE=1 SV=1
PtO_1749.44	0.0555408	-0.933541	normal	--	--	--	1.37325e-07	-1.83185	down	--	--	--	Uclacyanin 1 OS=Arabidopsis thaliana OX=3702 GN=UCC1 PE=1 SV=1
PtF_430.22	0.182171	-0.529634	normal	0.504451	0.261008	normal	0.589165	0.126728	normal	4.39615e-09	-1.45403	down	Protein EARLY-RESPONSIVE TO DEHYDRATION 7, chloroplastic OS=Arabidopsis thaliana OX=3702 GN=ERD7 PE=1 SV=1
PtF_540.23	0.0951878	0.695535	normal	1.28885e-16	2.7782	up	1.7369e-05	-0.827387	normal	1.51129e-09	1.60467	up	Phytoene synthase, chloroplastic OS=Oncidium hybrid cultivar OX=141207 GN=PSY PE=2 SV=1
PtO_1905.18	--	--	--	0.885946	-0.125929	normal	--	--	--	4.4939e-05	-1.466	down	--
PtF_113.74	0.000271161	1.39312	up	0.929346	-0.0859757	normal	0.00259704	0.47394	normal	0.25302	0.365169	normal	Carboxyl-terminal-processing peptidase 3, chloroplastic OS=Arabidopsis thaliana OX=3702 GN=CTPA3 PE=3 SV=1
PtF_489.89	0.886723	-0.0978452	normal	0.00219265	-0.701874	normal	0.0432188	-0.600082	normal	1.2447e-13	-2.093	down	Fructose-1,6-bisphosphatase, cytosolic OS=Oryza coarctata OX=77588 PE=2 SV=1
PtF_489.83	3.35292e-14	1.24004	up	0.334618	0.310244	normal	0.005275	0.404379	normal	0.147627	0.185394	normal	Aquaporin PIP1-5 OS=Zea mays OX=4577 GN=PIP1-5 PE=2 SV=1
Newgene_17295	--	--	--	0.00130567	-1.72082	down	--	--	--	--	--	--	--
PtO_2502.34	--	--	--	0.453351	0.439438	normal	0.0071566	1.22737	up	0.928352	0.0699704	normal	--
PtO_2502.35	--	--	--	5.62803e-05	-1.80299	down	4.72474e-06	2.0165	up	0.000317115	-1.44182	down	--
PtO_2502.30	0.120069	0.737581	normal	0.000310191	0.910331	normal	5.38358e-08	1.19166	up	0.0131026	0.499516	normal	--
PtF_241.32	--	--	--	0.943468	0.0466162	normal	--	--	--	0.000786251	1.02101	up	DNA repair protein RAD5B OS=Arabidopsis thaliana OX=3702 GN=RAD5B PE=3 SV=1
PtF_241.33	--	--	--	0.674836	-0.186237	normal	--	--	--	9.24219e-18	1.91069	up	Cytochrome P450 711A1 OS=Arabidopsis thaliana OX=3702 GN=CYP711A1 PE=2 SV=1
PtO_1450.7	0.000811624	-1.37039	down	3.34784e-05	-1.97419	down	8.19173e-06	-1.90085	down	0.362017	-0.324322	normal	Stress-response A/B barrel domain-containing protein At5g22580 OS=Arabidopsis thaliana OX=3702 GN=At5g22580 PE=1 SV=1
PtF_507.18	--	--	--	0.00309252	-1.57158	down	--	--	--	0.000352677	1.23407	up	Peroxidase 18 OS=Arabidopsis thaliana OX=3702 GN=PER18 PE=3 SV=1
PtO_932.14	--	--	--	1.18582e-06	-1.2531	down	--	--	--	2.50189e-10	-1.27572	down	Disease resistance protein RPM1 OS=Arabidopsis thaliana OX=3702 GN=RPM1 PE=1 SV=1
Newgene_10126	0.00354037	-1.33991	down	0.000203418	-1.43379	down	9.11167e-14	-2.70453	down	0.00153238	-1.36852	down	Probable LRR receptor-like serine/threonine-protein kinase At3g47570 OS=Arabidopsis thaliana OX=3702 GN=At3g47570 PE=2 SV=1
PtF_481.22	0.954018	0.0795842	normal	0.196007	-0.404521	normal	0.023598	-0.820499	normal	5.67869e-37	-2.56514	down	Polygalacturonase inhibitor OS=Pyrus communis OX=23211 GN=PGIP PE=1 SV=1
PtO_714.3	1.81439e-05	1.72615	up	0.0644501	0.747705	normal	0.544681	0.374481	normal	0.786343	0.124864	normal	G-type lectin S-receptor-like serine/threonine-protein kinase SD2-5 OS=Arabidopsis thaliana OX=3702 GN=SD25 PE=1 SV=1
PtO_714.4	0.699239	-0.241208	normal	0.897929	-0.0887566	normal	0.740795	-0.194055	normal	7.09293e-06	-1.4248	down	--
PtF_127.168	0.0254841	0.953332	normal	0.940088	-0.0655077	normal	6.79195e-10	1.52601	up	3.86701e-05	1.07987	up	Plasma membrane ATPase 1 OS=Solanum lycopersicum OX=4081 GN=LHA1 PE=2 SV=1
PtO_1067.52	--	--	--	0.733094	0.252857	normal	--	--	--	1.43025e-18	-2.68647	down	--
PtF_363.7	0.985939	-0.0162362	normal	0.37329	-0.587597	normal	0.000178068	1.25219	up	0.605166	0.22421	normal	Peroxisomal membrane protein PMP22 OS=Arabidopsis thaliana OX=3702 GN=PMP22 PE=1 SV=1
PtF_363.4	--	--	--	0.803028	0.199204	normal	--	--	--	0.0104281	-1.10648	down	Alpha carbonic anhydrase 7 OS=Arabidopsis thaliana OX=3702 GN=ACA7 PE=2 SV=1
PtF_363.1	--	--	--	0.00863957	1.00465	up	--	--	--	1.69948e-18	2.54872	up	--
PtF_170.198	0.160469	0.500978	normal	5.63877e-06	1.69723	up	0.149183	0.45265	normal	1.0294e-07	1.28221	up	--
PtF_170.197	0.39875	0.381234	normal	6.94327e-06	1.76491	up	0.111809	0.406444	normal	1.72857e-05	1.30559	up	--
PtF_170.196	--	--	--	0.315394	-0.410902	normal	--	--	--	2.66734e-06	-1.30307	down	Protein NETWORKED 2D OS=Arabidopsis thaliana OX=3702 GN=NET2D PE=3 SV=1
Newgene_22920	--	--	--	--	--	--	--	--	--	1.55614e-06	-1.62074	down	--
PtO_1432.15	--	--	--	3.65578e-06	-1.19004	down	--	--	--	0.000211919	-1.22925	down	TPR repeat-containing thioredoxin TTL4 OS=Arabidopsis thaliana OX=3702 GN=TTL4 PE=2 SV=1
PtO_2315.1	0.000296367	-0.793139	normal	2.15823e-06	-1.17139	down	0.0582175	-0.726641	normal	0.635937	-0.211522	normal	Glutathione hydrolase 1 OS=Arabidopsis thaliana OX=3702 GN=GGT1 PE=2 SV=1
PtF_223.25	--	--	--	1.28561e-05	1.37127	up	0.277085	0.629932	normal	4.86745e-06	0.92146	normal	Chemocyanin OS=Lilium longiflorum OX=4690 PE=1 SV=1
PtF_223.27	--	--	--	0.68253	-0.325696	normal	--	--	--	0.000479492	1.05774	up	Chemocyanin OS=Lilium longiflorum OX=4690 PE=1 SV=1
PtO_1722.46	0.729528	0.272645	normal	0.45607	-0.360799	normal	0.840937	0.145475	normal	1.48369e-06	-1.4133	down	--
PtO_1755.5	0.00500153	-0.842706	normal	0.00037923	-1.6048	down	0.404262	-0.200889	normal	0.161857	-0.39521	normal	50S ribosomal protein L24, chloroplastic OS=Pisum sativum OX=3888 GN=RPL24 PE=2 SV=1
PtO_1755.7	0.365016	0.668771	normal	0.945591	0.0228187	normal	0.100045	0.88958	normal	2.16106e-11	-1.04202	down	Calcium-binding protein KIC OS=Arabidopsis thaliana OX=3702 GN=KIC PE=1 SV=2
PtO_1749.2	0.17273	0.714623	normal	0.157499	0.633327	normal	7.5635e-05	1.30151	up	0.934556	0.0616775	normal	--
PtO_2309.3	0.953306	-0.036519	normal	0.00370743	-1.12194	down	1.60505e-05	0.625453	normal	0.0746351	-0.539283	normal	Probable tRNA modification GTPase MnmE OS=Cyanidium caldarium OX=2771 GN=mnmE PE=3 SV=1
PtF_178.57	1.05238e-23	1.42719	up	0.0109776	0.624127	normal	0.895125	-0.0494091	normal	0.414679	0.158731	normal	Ethylene-responsive transcription factor 1 OS=Oryza sativa subsp. japonica OX=39947 GN=EREBP1 PE=1 SV=1
PtF_21.67	0.474976	-0.384323	normal	0.125999	-0.526685	normal	5.76588e-11	-1.69357	down	1.92082e-34	-1.84488	down	Probable sarcosine oxidase OS=Arabidopsis thaliana OX=3702 GN=At2g24580 PE=2 SV=1
PtF_21.64	0.929528	-0.0351818	normal	1.21286e-15	-1.03681	down	0.820296	0.0630412	normal	0.850763	0.0503948	normal	Aspartate aminotransferase OS=Pinus pinaster OX=71647 GN=AAT PE=1 SV=1
PtF_21.63	0.611895	0.264394	normal	0.645452	-0.162949	normal	3.4776e-07	-1.02557	down	0.227397	-0.20387	normal	Phosphatidylinositol 4-phosphate 5-kinase 8 OS=Arabidopsis thaliana OX=3702 GN=PIP5K8 PE=1 SV=1
PtF_21.60	0.722536	0.346301	normal	0.13583	0.669898	normal	0.80291	0.142557	normal	6.46497e-29	-2.49658	down	Mitochondrial phosphate carrier protein 2, mitochondrial OS=Arabidopsis thaliana OX=3702 GN=MPT2 PE=2 SV=1
PtF_21.69	0.454457	-0.297954	normal	0.889952	0.0458539	normal	3.08057e-13	-1.1633	down	1.91482e-28	-1.42406	down	Thylakoidal processing peptidase 1, chloroplastic OS=Arabidopsis thaliana OX=3702 GN=TPP1 PE=2 SV=2
PtF_148.91	0.586568	0.422342	normal	2.22982e-05	1.03058	up	0.856144	-0.142347	normal	0.825261	-0.0841632	normal	Tryptamine hydroxycinnamoyltransferase 2 OS=Oryza sativa subsp. japonica OX=39947 GN=THT2 PE=1 SV=1
PtO_1327.25	--	--	--	1.62662e-07	-1.10563	down	--	--	--	5.28983e-07	-1.07952	down	Probable LRR receptor-like serine/threonine-protein kinase At1g56130 OS=Arabidopsis thaliana OX=3702 GN=At1g56130 PE=2 SV=2
PtO_590.22	0.000468866	1.2582	up	0.0341411	-0.583905	normal	0.0295063	-0.922419	normal	0.00180941	0.501916	normal	Protein LONGIFOLIA 2 OS=Arabidopsis thaliana OX=3702 GN=LNG2 PE=1 SV=1
PtO_765.30	0.0566334	-0.876711	normal	0.578351	-0.42098	normal	0.0306306	1.03355	up	1.59704e-05	1.85109	up	Nucleobase-ascorbate transporter 1 OS=Arabidopsis thaliana OX=3702 GN=NAT1 PE=2 SV=1
PtF_228.56	0.0027838	1.23785	up	0.511036	-0.468993	normal	0.0570587	0.769221	normal	0.758327	-0.215707	normal	60S acidic ribosomal protein P2A OS=Zea mays OX=4577 GN=RPP2A PE=1 SV=3
PtF_347.37	0.000215441	1.63675	up	0.0030469	0.729824	normal	0.686995	-0.184092	normal	0.566429	-0.141584	normal	NAC domain-containing protein 10 OS=Oryza sativa subsp. japonica OX=39947 GN=NAC010 PE=2 SV=1
PtO_2533.35	6.18573e-05	1.14245	up	0.715327	-0.326389	normal	0.667411	0.243105	normal	0.0792255	-0.454321	normal	SH3 domain-containing protein 3 OS=Arabidopsis thaliana OX=3702 GN=SH3P3 PE=1 SV=1
PtF_159.26	1.33172e-15	3.20086	up	1.50229e-11	3.12004	up	9.74769e-13	1.9226	up	2.43131e-21	2.09196	up	--
PtF_161.11	--	--	--	0.0792068	-0.723752	normal	--	--	--	2.74598e-05	-1.5075	down	Wall-associated receptor kinase 3 OS=Arabidopsis thaliana OX=3702 GN=WAK3 PE=2 SV=2
PtF_161.10	0.954011	-0.0784524	normal	0.314089	-0.514341	normal	0.826438	0.167865	normal	0.000173912	-1.18903	down	Wall-associated receptor kinase 5 OS=Arabidopsis thaliana OX=3702 GN=WAK5 PE=2 SV=1
PtF_110.3	--	--	--	0.0369967	-0.634219	normal	0.00929738	-1.03353	down	0.852571	-0.0951824	normal	UDP-glycosyltransferase 73C5 OS=Arabidopsis thaliana OX=3702 GN=UGT73C5 PE=2 SV=1
PtO_1133.7	--	--	--	0.65372	0.365641	normal	--	--	--	1.72578e-11	-2.31738	down	Ethylene-responsive transcription factor ERF021 OS=Arabidopsis thaliana OX=3702 GN=ERF021 PE=2 SV=1
PtO_2635.8	0.000870466	1.60632	up	2.72541e-06	-1.14048	down	0.00614588	1.26365	up	0.107718	-0.379203	normal	Sucrose:sucrose 1-fructosyltransferase OS=Festuca arundinacea OX=4606 GN=1-SST PE=1 SV=1
PtF_307.15	0.312507	0.717961	normal	0.840651	0.0626621	normal	0.0845089	0.924209	normal	1.31964e-10	-1.14305	down	Protein ANTAGONIST OF LIKE HETEROCHROMATIN PROTEIN 1 OS=Arabidopsis thaliana OX=3702 GN=ALP1 PE=1 SV=1
PtF_307.11	0.00169525	1.30774	up	1.27557e-05	1.08992	up	4.25621e-10	0.71213	normal	0.386368	-0.217248	normal	Probable protein phosphatase 2C 6 OS=Oryza sativa subsp. japonica OX=39947 GN=Os01g0583100 PE=1 SV=1
PtO_1417.47	--	--	--	0.760224	-0.167748	normal	--	--	--	6.33944e-15	1.38198	up	Cytochrome P450 86A4 OS=Arabidopsis thaliana OX=3702 GN=CYP86A4 PE=1 SV=1
PtF_121.105	--	--	--	3.82066e-33	2.72016	up	--	--	--	0.53091	-0.271846	normal	GDSL esterase/lipase At2g04570 OS=Arabidopsis thaliana OX=3702 GN=At2g04570 PE=2 SV=1
PtO_644.18	--	--	--	9.2496e-05	-0.812689	normal	--	--	--	1.8002e-14	-1.81143	down	Uclacyanin 1 OS=Arabidopsis thaliana OX=3702 GN=UCC1 PE=1 SV=1
PtF_409.28	--	--	--	2.01743e-05	1.99584	up	--	--	--	--	--	--	Zinc finger protein ZAT1 OS=Arabidopsis thaliana OX=3702 GN=ZAT1 PE=2 SV=1
PtO_698.21	0.282328	0.532431	normal	0.261721	0.410163	normal	0.00118939	1.02272	up	0.722232	0.173466	normal	Histone-lysine N-methyltransferase SUVR3 OS=Arabidopsis thaliana OX=3702 GN=SUVR3 PE=2 SV=4
PtO_1028.16	1.58387e-71	3.17031	up	0.712072	-0.29971	normal	4.61026e-14	2.14375	up	1.08997e-29	3.20351	up	--
PtF_332.5	--	--	--	0.00356579	-1.40199	down	--	--	--	--	--	--	UDP-glycosyltransferase 83A1 OS=Arabidopsis thaliana OX=3702 GN=UGT83A1 PE=2 SV=1
PtF_332.4	1.74484e-05	-0.934069	normal	--	--	--	1.20658e-13	-1.41392	down	--	--	--	GDSL esterase/lipase APG OS=Arabidopsis thaliana OX=3702 GN=APG PE=2 SV=1
PtF_332.7	0.363756	0.642799	normal	6.16124e-05	1.96126	up	0.063645	0.690239	normal	1.27442e-05	1.88764	up	CASP-like protein 5C1 OS=Oryza sativa subsp. indica OX=39946 GN=OsI_38237 PE=2 SV=1
PtF_332.6	--	--	--	3.74064e-05	-1.49817	down	--	--	--	0.956512	0.0379036	normal	UDP-glycosyltransferase 83A1 OS=Arabidopsis thaliana OX=3702 GN=UGT83A1 PE=2 SV=1
PtF_213.90	0.881839	-0.0744088	normal	0.321112	-0.315763	normal	0.0216073	-0.397121	normal	5.38601e-19	-1.53041	down	Metacaspase-1 OS=Arabidopsis thaliana OX=3702 GN=AMC1 PE=1 SV=1
PtF_318.83	--	--	--	--	--	--	--	--	--	8.09077e-08	-2.51984	down	--
PtF_271.73	0.619167	-0.26776	normal	0.789867	0.0973927	normal	0.000124347	-1.00936	down	0.342566	-0.190016	normal	Receptor-like protein kinase HAIKU2 OS=Arabidopsis thaliana OX=3702 GN=IKU2 PE=1 SV=1
PtF_271.72	0.388056	-0.470712	normal	0.864043	0.0708984	normal	1.17381e-08	-1.21509	down	0.810924	-0.0633855	normal	Receptor-like protein kinase HAIKU2 OS=Arabidopsis thaliana OX=3702 GN=IKU2 PE=1 SV=1
PtO_2399.10	0.362723	0.539118	normal	0.0383215	-0.618399	normal	0.00325666	-0.983207	normal	1.84641e-07	-1.17088	down	Putative disease resistance protein RGA4 OS=Solanum bulbocastanum OX=147425 GN=RGA4 PE=2 SV=1
PtF_167.15	0.904285	0.111083	normal	0.0370377	-0.955134	normal	0.0299012	-0.786667	normal	4.80491e-13	-1.45656	down	Subtilisin-chymotrypsin inhibitor-2A OS=Hordeum vulgare OX=4513 PE=1 SV=2
PtF_167.10	0.840581	-0.231357	normal	0.621397	-0.324862	normal	0.836386	0.167914	normal	0.00104763	1.54248	up	--
PtF_283.17	0.13361	-0.889435	normal	0.0614556	0.578772	normal	0.000272414	-1.70365	down	3.73701e-05	0.757664	normal	Beta-D-xylosidase 4 OS=Arabidopsis thaliana OX=3702 GN=BXL4 PE=1 SV=1
Newgene_16268	0.0301188	1.15166	up	--	--	--	--	--	--	--	--	--	--
PtF_28.30	0.832131	-0.175933	normal	9.36907e-05	-0.989554	normal	0.0368588	-1.02315	down	0.00358934	-0.54471	normal	Chromatin structure-remodeling complex protein SYD OS=Arabidopsis thaliana OX=3702 GN=SYD PE=1 SV=1
PtF_146.93	0.0557838	-0.562426	normal	0.0217593	-1.24293	down	0.414792	0.183276	normal	0.158715	0.818431	normal	Rubisco accumulation factor 1, chloroplastic OS=Zea mays OX=4577 GN=RAF1 PE=1 SV=1
PtF_388.6	0.844809	-0.157491	normal	0.00523006	-1.15137	down	1.11326e-05	-1.06773	down	0.0200907	-1.20537	down	Glycerophosphodiester phosphodiesterase GDPD6 OS=Arabidopsis thaliana OX=3702 GN=GDPD6 PE=2 SV=1
PtF_215.7	--	--	--	0.00534683	0.826087	normal	0.000232071	-1.57521	down	0.00994713	0.529628	normal	Calreticulin OS=Oryza sativa subsp. japonica OX=39947 GN=Os07g0246200 PE=1 SV=2
PtO_1265.3	--	--	--	0.00829506	1.34942	up	--	--	--	0.959716	-0.0394028	normal	Pathogenesis-related protein PR-1 type OS=Sambucus nigra OX=4202 PE=2 SV=1
PtO_960.3	--	--	--	0.424235	-0.3656	normal	--	--	--	1.92721e-05	-1.29197	down	E3 ubiquitin-protein ligase SIRP1 OS=Oryza sativa subsp. japonica OX=39947 GN=SIRP1 PE=1 SV=1
PtO_960.6	0.408313	-0.294557	normal	1.25936e-06	-1.02258	down	0.912691	0.0437949	normal	1.81677e-05	-0.645139	normal	PHD finger protein At1g33420 OS=Arabidopsis thaliana OX=3702 GN=At1g33420 PE=1 SV=1
PtF_166.5	--	--	--	0.353133	-0.552622	normal	--	--	--	0.000734535	-1.23839	down	--
PtO_2089.13	0.419727	0.446842	normal	0.829639	-0.147013	normal	0.00241653	-0.748495	normal	4.7021e-05	-1.37557	down	Homeobox-leucine zipper protein HOX11 OS=Oryza sativa subsp. japonica OX=39947 GN=HOX11 PE=2 SV=1
PtO_2089.10	--	--	--	0.000653101	1.7723	up	2.76284e-27	4.26411	up	1.42112e-11	2.96564	up	--
PtO_1788.7	0.705836	0.374176	normal	0.077162	0.404888	normal	0.622527	0.344936	normal	1.46447e-05	-1.69929	down	Ethylene-responsive transcription factor ERF112 OS=Arabidopsis thaliana OX=3702 GN=ERF112 PE=1 SV=1
PtO_1788.9	--	--	--	0.746576	0.147608	normal	--	--	--	1.27209e-09	-2.83629	down	Ethylene-responsive transcription factor ERF110 OS=Arabidopsis thaliana OX=3702 GN=ERF110 PE=2 SV=2
PtO_1788.8	0.932024	0.111707	normal	0.224825	0.39859	normal	0.000289227	1.61267	up	9.92824e-07	-2.22869	down	Ethylene-responsive transcription factor ERF112 OS=Arabidopsis thaliana OX=3702 GN=ERF112 PE=1 SV=1
PtF_396.6	0.792203	-0.170816	normal	0.0029285	-0.702101	normal	1.77879e-09	-0.891137	normal	6.0705e-14	-1.20371	down	--
Newgene_19316	--	--	--	1.80498e-05	-1.62423	down	0.483069	-0.434307	normal	--	--	--	--
PtO_2112.4	0.0447249	0.511342	normal	0.00239507	0.783992	normal	4.61029e-07	1.00476	up	9.54532e-08	0.854539	normal	Ethanolamine-phosphate cytidylyltransferase OS=Arabidopsis thaliana OX=3702 GN=PECT1 PE=1 SV=1
Newgene_26221	--	--	--	0.894826	-0.106001	normal	--	--	--	1.40356e-06	-1.58114	down	--
PtF_331.21	0.0215292	1.07922	up	0.456994	0.388263	normal	0.00634292	0.828011	normal	0.614295	-0.220487	normal	Jacalin-related lectin 19 OS=Arabidopsis thaliana OX=3702 GN=JAL19 PE=2 SV=1
PtF_331.25	0.637711	-0.231798	normal	0.612704	0.131709	normal	0.00292959	-0.463747	normal	5.79337e-25	-1.49211	down	--
PtF_309.19	0.811579	0.210811	normal	0.626305	0.161579	normal	6.25782e-05	1.18589	up	0.748368	-0.136691	normal	Transcription factor SRM1 OS=Arabidopsis thaliana OX=3702 GN=SRM1 PE=1 SV=1
PtF_309.18	0.930575	0.1028	normal	0.00790622	0.989914	normal	0.000119175	1.43271	up	1.19875e-05	1.24129	up	--
PtF_309.14	5.1038e-09	2.5303	up	1.58048e-17	3.2723	up	1.3774e-09	2.28089	up	5.28505e-06	1.35461	up	--
PtO_919.82	0.211225	-0.610715	normal	1.74694e-09	1.02703	up	0.442044	-0.25737	normal	0.376472	-0.252578	normal	--
PtO_919.88	--	--	--	0.773157	-0.244048	normal	--	--	--	4.64781e-08	-2.03692	down	Integrin-linked protein kinase 1 OS=Arabidopsis thaliana OX=3702 GN=ILK1 PE=1 SV=1
PtO_919.89	--	--	--	0.751788	0.247914	normal	--	--	--	5.79844e-05	-1.70358	down	Integrin-linked protein kinase 1 OS=Arabidopsis thaliana OX=3702 GN=ILK1 PE=1 SV=1
Newgene_15497	0.786648	-0.242046	normal	0.000105689	-1.81493	down	0.725449	-0.217068	normal	--	--	--	Glutathione S-transferase T3 OS=Arabidopsis thaliana OX=3702 GN=GSTT3 PE=2 SV=1
PtO_1022.10	0.000147927	1.70856	up	4.4697e-10	2.55567	up	--	--	--	3.59788e-06	1.72361	up	Common plant regulatory factor 1 OS=Petroselinum crispum OX=4043 GN=CPRF1 PE=2 SV=1
PtO_783.10_PtO_783.11	--	--	--	0.0184992	1.1227	up	--	--	--	0.147942	0.680389	normal	Basic 7S globulin 2 OS=Glycine max OX=3847 PE=1 SV=1
PtO_2068.1	0.000373023	1.42142	up	0.0302302	-0.923749	normal	0.939834	-0.0138089	normal	3.33319e-06	-1.14148	down	Protein NRT1/ PTR FAMILY 6.4 OS=Arabidopsis thaliana OX=3702 GN=NPF6.4 PE=1 SV=1
PtF_169.40	0.991236	-0.0112144	normal	0.756287	-0.108048	normal	0.765414	0.229123	normal	2.51407e-09	-1.23451	down	Nudix hydrolase 8 OS=Arabidopsis thaliana OX=3702 GN=NUDT8 PE=2 SV=2
PtO_2571.34	0.53905	-0.453462	normal	0.92202	-0.0610749	normal	0.0595465	-0.513751	normal	3.06373e-05	-1.06469	down	Protein NRT1/ PTR FAMILY 4.3 OS=Arabidopsis thaliana OX=3702 GN=NPF4.3 PE=2 SV=1
Newgene_952	--	--	--	0.00119962	1.71009	up	--	--	--	--	--	--	Cold-shock protein CS120 OS=Triticum aestivum OX=4565 GN=CS120 PE=2 SV=2
PtO_2003.38	0.969151	0.0332851	normal	0.00335994	1.28192	up	0.126693	0.371693	normal	0.88278	0.0863443	normal	--
PtO_2040.1	3.44889e-06	1.11323	up	0.504678	-0.207331	normal	0.589165	0.13022	normal	2.32451e-07	-0.917204	normal	--
PtF_94.95	0.000570497	-1.058	down	--	--	--	0.96546	0.0157096	normal	--	--	--	Photosystem II reaction center PSB28 protein, chloroplastic OS=Oryza sativa subsp. japonica OX=39947 GN=PSB28 PE=2 SV=2
PtO_2050.1	0.628489	0.374635	normal	0.00121101	1.15495	up	0.331728	0.430076	normal	0.00180211	1.2964	up	Chaperone protein dnaJ C76, chloroplastic OS=Arabidopsis thaliana OX=3702 GN=DJC76 PE=2 SV=1
PtF_353.11	0.0284886	-0.430805	normal	9.51201e-14	-2.10334	down	0.289844	-0.208004	normal	2.20625e-05	-1.19955	down	F-box/kelch-repeat protein At1g80440 OS=Arabidopsis thaliana OX=3702 GN=At1g80440 PE=2 SV=1
PtF_294.14	--	--	--	0.638617	-0.269654	normal	--	--	--	0.000423512	-1.41908	down	Peroxidase 2 OS=Zea mays OX=4577 GN=PER2 PE=2 SV=1
PtF_15.22	--	--	--	0.0353243	-1.0995	down	--	--	--	0.428213	-0.381065	normal	Transcriptional corepressor LEUNIG OS=Arabidopsis thaliana OX=3702 GN=LUG PE=1 SV=2
PtF_15.26	0.0192095	-1.13836	down	0.1323	-0.668832	normal	0.0207285	-0.794539	normal	0.00487239	0.983791	normal	Gibberellin 3-beta-dioxygenase 2-2 OS=Triticum aestivum OX=4565 GN=GA3ox2-2 PE=2 SV=1
PtF_85.29	0.101908	-0.559195	normal	8.77579e-27	-3.76235	down	0.00224264	-0.867919	normal	7.76262e-29	-2.11517	down	Stem 28 kDa glycoprotein OS=Glycine max OX=3847 GN=VSPA PE=2 SV=1
PtF_87.60	0.0113437	-1.08604	down	0.349987	-0.397668	normal	0.00567193	-1.27201	down	0.990677	0.00539317	normal	L-type lectin-domain containing receptor kinase IX.1 OS=Arabidopsis thaliana OX=3702 GN=LECRK91 PE=1 SV=1
PtF_87.69	0.0026624	1.47095	up	0.809429	-0.218099	normal	1.29558e-05	1.80264	up	1.42428e-11	3.18854	up	--
PtO_1080.69	0.0656436	-0.695994	normal	1.34263e-05	-1.37688	down	0.0645588	-0.520773	normal	6.28155e-06	-1.72522	down	U-box domain-containing protein 70 OS=Oryza sativa subsp. japonica OX=39947 GN=PUB70 PE=1 SV=1
PtF_205.5	--	--	--	0.0123976	-1.14586	down	--	--	--	--	--	--	--
PtO_1108.47	--	--	--	3.01843e-11	3.0942	up	--	--	--	1.75854e-17	3.18295	up	Pectinesterase inhibitor 8 OS=Oryza sativa subsp. japonica OX=39947 GN=PMEI8 PE=2 SV=1
PtF_189.10	--	--	--	0.0129388	1.08616	up	--	--	--	--	--	--	--
PtF_151.78	0.00786037	1.20745	up	2.83768e-06	-0.978222	normal	--	--	--	6.96045e-09	-1.17626	down	Disease resistance protein RPM1 OS=Arabidopsis thaliana OX=3702 GN=RPM1 PE=1 SV=1
PtF_82.161	--	--	--	0.00428805	0.835184	normal	--	--	--	2.1762e-05	1.01493	up	Auxin-induced protein 6B OS=Glycine max OX=3847 PE=2 SV=1
Newgene_9640	6.23226e-08	2.28803	up	6.06903e-22	1.1279	up	--	--	--	2.37647e-57	2.35122	up	Alcohol dehydrogenase 3 OS=Hordeum vulgare OX=4513 GN=ADH3 PE=3 SV=1
PtF_316.17	0.0852393	-0.555855	normal	9.86023e-17	-1.76816	down	8.67861e-05	-0.788262	normal	5.44001e-20	-1.25777	down	--
PtF_410.31	0.00222646	1.11632	up	0.000682229	0.629263	normal	0.0902634	0.742058	normal	0.815775	0.0751788	normal	Blue copper protein OS=Pisum sativum OX=3888 PE=2 SV=1
PtO_1180.27	--	--	--	0.36103	-0.457597	normal	0.00705848	-1.3242	down	0.0150698	-0.998169	normal	--
PtF_301.41	0.00220625	-0.960259	normal	3.60797e-05	-0.868807	normal	8.83609e-06	-0.652655	normal	1.8885e-15	-1.07253	down	Probable calcium-transporting ATPase 9, plasma membrane-type OS=Oryza sativa subsp. japonica OX=39947 GN=ACA9 PE=3 SV=1
PtO_2440.2	0.0779127	0.726406	normal	0.111177	0.310185	normal	1.80703e-11	1.11673	up	0.0001519	-0.688693	normal	Probable calcium-binding protein CML18 OS=Oryza sativa subsp. japonica OX=39947 GN=CML18 PE=2 SV=1
Newgene_8684	8.47437e-06	-1.00389	down	0.485628	-0.214619	normal	4.33287e-06	-1.10528	down	0.310694	0.426292	normal	Disease resistance protein RPM1 OS=Arabidopsis thaliana OX=3702 GN=RPM1 PE=1 SV=1
PtF_482.9	0.883776	-0.152331	normal	0.0266733	-1.19844	down	0.652062	-0.207534	normal	0.861619	-0.140135	normal	Ent-copalyl diphosphate synthase 1, chloroplastic OS=Oryza sativa subsp. japonica OX=39947 GN=CPS1 PE=2 SV=1
PtF_246.16	0.398001	-0.506761	normal	--	--	--	0.00526439	-1.31229	down	2.24108e-06	-2.00178	down	LEAF RUST 10 DISEASE-RESISTANCE LOCUS RECEPTOR-LIKE PROTEIN KINASE-like 2.5 OS=Arabidopsis thaliana OX=3702 GN=LRK10L-2.5 PE=3 SV=1
PtO_1626.33	0.000492611	-0.791325	normal	0.00568864	1.06494	up	0.423938	0.186833	normal	0.602366	0.206392	normal	Universal stress protein A-like protein OS=Arabidopsis thaliana OX=3702 GN=At3g01520 PE=1 SV=2
PtF_240.19	0.868834	0.199184	normal	0.612704	0.340208	normal	3.20799e-05	1.67747	up	0.513848	0.51273	normal	--
Newgene_28963	--	--	--	0.763876	-0.121242	normal	--	--	--	0.000410994	-1.0011	down	--
PtF_201.77	0.745251	-0.33176	normal	0.81636	-0.144585	normal	4.29082e-07	-2.17132	down	0.886393	-0.0749481	normal	Myb-related protein Hv33 OS=Hordeum vulgare OX=4513 GN=MYB2 PE=2 SV=3
PtO_1170.23	8.20663e-05	-0.843242	normal	0.0360357	-0.752853	normal	7.30249e-06	-1.46512	down	5.51347e-16	-2.08398	down	Urea-proton symporter DUR3 OS=Oryza sativa subsp. japonica OX=39947 GN=DUR3 PE=1 SV=1
PtO_1170.20	0.892829	0.0985347	normal	0.0214999	-1.19166	down	1.73183e-08	1.02553	up	0.664317	-0.234525	normal	--
Newgene_11354	0.931211	-0.0988176	normal	9.78252e-05	-1.0749	down	0.623247	-0.258391	normal	0.839105	-0.130877	normal	--
PtO_1367.15	0.683302	0.337896	normal	2.31602e-06	1.29158	up	3.42363e-08	1.80958	up	0.0134183	-0.693295	normal	GEM-like protein 5 OS=Arabidopsis thaliana OX=3702 GN=At5g13200 PE=1 SV=1
PtF_232.119	2.08503e-11	-2.2497	down	8.69041e-14	-2.77264	down	1.15558e-40	-3.72818	down	6.41352e-44	-3.21855	down	G-type lectin S-receptor-like serine/threonine-protein kinase At2g19130 OS=Arabidopsis thaliana OX=3702 GN=At2g19130 PE=2 SV=1
PtF_232.112	0.140343	-0.42067	normal	0.00854968	-1.4067	down	0.19575	-0.236194	normal	0.188507	0.870218	normal	Photosystem I reaction center subunit XI, chloroplastic OS=Hordeum vulgare OX=4513 GN=PSAL PE=1 SV=1
PtF_162.31	--	--	--	0.00531089	-1.13702	down	--	--	--	1.63603e-05	-0.746158	normal	Probable xyloglucan endotransglucosylase/hydrolase protein 28 OS=Arabidopsis thaliana OX=3702 GN=XTH28 PE=2 SV=1
PtF_162.32	0.550527	-0.492747	normal	3.78527e-07	1.00191	up	3.62395e-07	-1.61617	down	0.0530792	-0.566745	normal	Protein LYK5 OS=Arabidopsis thaliana OX=3702 GN=LYK5 PE=2 SV=1
PtO_1077.9	--	--	--	0.000854455	-1.49617	down	--	--	--	0.746356	0.207636	normal	Wall-associated receptor kinase 2 OS=Arabidopsis thaliana OX=3702 GN=WAK2 PE=1 SV=1
PtF_60.300	0.249188	-0.430255	normal	0.202714	-0.448333	normal	2.09735e-06	-1.00415	down	0.00591852	-0.890379	normal	Disease resistance protein RPM1 OS=Arabidopsis thaliana OX=3702 GN=RPM1 PE=1 SV=1
PtF_321.53	5.62499e-08	-1.14417	down	0.170044	-0.31473	normal	0.000233494	-0.636837	normal	1.54252e-22	-0.988193	normal	Probable protein phosphatase 2C 33 OS=Oryza sativa subsp. japonica OX=39947 GN=Os03g0301700 PE=2 SV=1
PtO_2047.22	--	--	--	0.0126395	-1.40546	down	--	--	--	--	--	--	GDSL esterase/lipase At1g31550 OS=Arabidopsis thaliana OX=3702 GN=At1g31550 PE=2 SV=1
PtO_1584.23	0.0731925	1.02508	normal	0.457142	0.191744	normal	0.836122	-0.115402	normal	1.47217e-11	-1.40399	down	Protein MARD1 OS=Arabidopsis thaliana OX=3702 GN=MARD1 PE=2 SV=2
PtF_447.69	0.368985	-0.453326	normal	0.0477299	-0.417737	normal	1.72709e-10	-1.44596	down	0.000205293	-0.711586	normal	--
PtO_2231.22	0.42642	-0.231053	normal	0.000657862	-0.994371	normal	2.46678e-11	-1.10893	down	0.0163594	-0.425563	normal	--
PtF_460.6	--	--	--	0.00739276	-1.40218	down	--	--	--	0.000271592	-1.54153	down	Beta-glucosidase 28 OS=Oryza sativa subsp. japonica OX=39947 GN=BGLU28 PE=2 SV=1
PtF_460.5	0.504775	-0.401744	normal	0.0260346	-1.20823	down	0.323905	0.475752	normal	0.0956557	0.72234	normal	UDP-glycosyltransferase 72B2 OS=Arabidopsis thaliana OX=3702 GN=UGT72B2 PE=2 SV=1
PtF_460.4	0.111806	-0.488541	normal	0.0547624	-0.914502	normal	0.480433	0.265069	normal	0.00018989	1.07328	up	Hydroquinone glucosyltransferase OS=Rauvolfia serpentina OX=4060 GN=AS PE=1 SV=1
PtF_447.6	0.976756	-0.0418876	normal	5.6803e-08	0.977691	normal	0.0104326	-1.24072	down	0.0286797	0.343964	normal	NAC domain-containing protein 73 OS=Arabidopsis thaliana OX=3702 GN=NAC073 PE=2 SV=1
PtO_1106.22	--	--	--	--	--	--	--	--	--	0.0453368	1.10877	up	Phosphoenolpyruvate carboxylase kinase 2 OS=Arabidopsis thaliana OX=3702 GN=PPCK2 PE=1 SV=2
PtF_313.49	--	--	--	0.00372131	1.26346	up	0.784793	-0.119803	normal	0.171505	0.793064	normal	B-box zinc finger protein 22 OS=Arabidopsis thaliana OX=3702 GN=BBX22 PE=1 SV=2
PtF_75.25	--	--	--	0.6786	-0.350301	normal	--	--	--	0.0135344	1.18094	up	--
PtF_75.29	--	--	--	0.143935	0.285934	normal	--	--	--	1.93355e-15	-1.1331	down	Cytochrome P450 734A2 OS=Oryza sativa subsp. japonica OX=39947 GN=CYP734A2 PE=2 SV=1
PtF_83.68	--	--	--	4.45046e-07	1.79242	up	--	--	--	0.0383902	0.849132	normal	Uncharacterized protein At4g15970 OS=Arabidopsis thaliana OX=3702 GN=At4g15970 PE=2 SV=1
PtF_481.12	0.00870716	1.24454	up	0.26262	0.528438	normal	0.868358	0.0928881	normal	3.98238e-08	-1.49042	down	Probable serine/threonine-protein kinase PBL19 OS=Arabidopsis thaliana OX=3702 GN=PBL19 PE=1 SV=1
PtF_481.13	0.0336336	0.933531	normal	0.0303114	0.662025	normal	0.929203	-0.0401695	normal	3.1363e-08	-1.48802	down	Serine/threonine-protein kinase PCRK1 OS=Arabidopsis thaliana OX=3702 GN=PCRK1 PE=1 SV=1
PtF_457.9	0.114488	-0.83394	normal	5.56993e-08	1.18826	up	1.20656e-07	-1.19201	down	0.0459918	0.468634	normal	ABC transporter G family member 1 OS=Arabidopsis thaliana OX=3702 GN=ABCG1 PE=2 SV=1
PtF_381.25	--	--	--	0.00214336	1.59276	up	--	--	--	0.241425	0.8229	normal	High-affinity nitrate transporter 2.3 OS=Oryza sativa subsp. japonica OX=39947 GN=NRT2.3 PE=1 SV=1
PtF_27.8	0.964388	0.0245002	normal	0.000392452	-1.33051	down	4.04777e-06	1.06057	up	0.483935	0.290793	normal	--
PtF_117.79	0.00117314	1.59692	up	3.72089e-05	1.06937	up	2.71855e-06	1.97572	up	7.26825e-05	0.853578	normal	--
Newgene_1128	0.954742	-0.0793256	normal	--	--	--	0.0015427	-1.26351	down	--	--	--	--
Newgene_1122	0.00238223	-0.907707	normal	0.972683	-0.0126094	normal	2.4179e-06	-1.36298	down	0.130465	-0.433685	normal	F-box protein PP2-A13 OS=Arabidopsis thaliana OX=3702 GN=PP2A13 PE=1 SV=1
PtF_266.75	0.0427874	1.07498	up	0.262254	0.436956	normal	--	--	--	0.589045	0.167812	normal	Glucan endo-1,3-beta-glucosidase 7 OS=Arabidopsis thaliana OX=3702 GN=At4g34480 PE=1 SV=2
PtO_1283.23	0.830555	0.239875	normal	0.0119984	1.09047	up	0.261656	-0.655907	normal	0.00117223	1.00728	up	Tricin synthase 2 OS=Oryza sativa subsp. japonica OX=39947 GN=ROMT-17 PE=1 SV=1
PtO_2456.31	0.0635592	-0.955559	normal	0.970805	0.018075	normal	0.00256954	-1.3868	down	0.00220258	-0.540168	normal	22.0 kDa heat shock protein OS=Arabidopsis thaliana OX=3702 GN=HSP22.0 PE=2 SV=1
PtF_522.1	--	--	--	8.95265e-10	-1.68671	down	--	--	--	1.6624e-08	-1.06978	down	Glucan endo-1,3-beta-glucosidase 13 OS=Arabidopsis thaliana OX=3702 GN=At5g56590 PE=1 SV=1
PtF_522.2	--	--	--	0.00409811	-1.29904	down	--	--	--	--	--	--	--
PtF_104.9	0.327958	-0.31702	normal	3.00708e-08	-1.63878	down	0.188127	-0.257353	normal	0.000420401	-0.627452	normal	Ribosome-binding factor PSRP1, chloroplastic OS=Spinacia oleracea OX=3562 GN=PSRP1 PE=1 SV=2
PtO_2519.4	0.844521	-0.169075	normal	0.00300456	-0.721531	normal	0.73802	-0.0854062	normal	2.22168e-25	-1.26945	down	--
PtF_10.23	0.585893	0.382621	normal	0.103819	0.454963	normal	0.860594	0.117085	normal	8.86355e-10	1.09625	up	Cycloartenol synthase OS=Oryza sativa subsp. japonica OX=39947 GN=Os02g0139700 PE=1 SV=1
PtF_10.25	0.025848	-0.572726	normal	1.11601e-14	-1.73477	down	2.23027e-05	-0.677781	normal	1.5459e-07	-1.45769	down	Anthocyanidin reductase ((2S)-flavan-3-ol-forming) OS=Vitis vinifera OX=29760 GN=ANR PE=3 SV=1
Newgene_11215	--	--	--	--	--	--	--	--	--	3.53095e-16	-3.36765	down	--
PtO_2637.10	0.999291	0.00168265	normal	1.84013e-05	-1.70311	down	0.669775	-0.247899	normal	0.132224	-0.674083	normal	Cytochrome P450 71A1 OS=Persea americana OX=3435 GN=CYP71A1 PE=1 SV=2
Newgene_11216	--	--	--	0.859502	-0.166375	normal	--	--	--	4.44739e-12	-2.32266	down	--
PtF_172.1	--	--	--	0.000951218	1.03147	up	--	--	--	0.0534818	0.738069	normal	Iron-phytosiderophore transporter YSL15 OS=Oryza sativa subsp. japonica OX=39947 GN=YSL15 PE=2 SV=1
PtF_172.8	0.248839	-0.346968	normal	4.62419e-40	-2.00471	down	0.0258961	-0.44023	normal	0.00147014	-0.505113	normal	2&apos;-deoxymugineic-acid 2&apos;-dioxygenase OS=Hordeum vulgare OX=4513 GN=IDS3 PE=1 SV=3
PtF_219.12	0.533573	0.514971	normal	0.495076	0.175752	normal	0.384765	0.537443	normal	5.50978e-16	-1.10096	down	Cytochrome b561 and DOMON domain-containing protein At5g47530 OS=Arabidopsis thaliana OX=3702 GN=At5g47530 PE=2 SV=1
PtF_219.14	0.00633618	1.14448	up	0.846325	0.0607547	normal	0.954629	0.039738	normal	9.22041e-16	-1.03545	down	Cytochrome b561 and DOMON domain-containing protein At5g47530 OS=Arabidopsis thaliana OX=3702 GN=At5g47530 PE=2 SV=1
PtF_282.35	0.394209	0.609541	normal	0.00303357	0.736575	normal	7.53908e-05	1.0135	up	4.50175e-09	-1.52835	down	Protein MAO HUZI 4, chloroplastic OS=Oryza sativa subsp. japonica OX=39947 GN=MHZ4 PE=2 SV=1
PtF_282.33	0.0874506	1.00925	normal	0.588119	0.33267	normal	0.586696	-0.370738	normal	0.000209616	1.01422	up	Endonuclease 2 OS=Arabidopsis thaliana OX=3702 GN=ENDO2 PE=1 SV=1
PtF_21.87	0.0967265	0.820392	normal	0.935248	0.0373109	normal	0.354613	-0.564162	normal	1.40249e-15	-1.40218	down	MACPF domain-containing protein At1g14780 OS=Arabidopsis thaliana OX=3702 GN=At1g14780 PE=2 SV=1
PtF_91.41	0.37167	0.380971	normal	0.873711	-0.0506745	normal	0.360956	-0.24923	normal	4.00981e-17	-1.54638	down	Cysteine-rich receptor-like protein kinase 10 OS=Arabidopsis thaliana OX=3702 GN=CRK10 PE=1 SV=3
PtF_30.90	0.21431	-0.753003	normal	0.75276	-0.20638	normal	1.40247e-06	-1.50626	down	1.68294e-05	-1.63467	down	Glutathione S-transferase 4 OS=Zea mays OX=4577 GN=GST4 PE=1 SV=2
PtO_2424.6	0.564552	0.358808	normal	0.963746	-0.0157726	normal	0.0327925	-0.549467	normal	2.77863e-20	-1.18704	down	WRKY transcription factor WRKY24 OS=Oryza sativa subsp. indica OX=39946 GN=WRKY24 PE=2 SV=1
PtF_336.26	--	--	--	--	--	--	3.37619e-10	-2.24802	down	--	--	--	Wall-associated receptor kinase 3 OS=Arabidopsis thaliana OX=3702 GN=WAK3 PE=2 SV=2
PtF_336.22	--	--	--	0.00305803	-0.730744	normal	--	--	--	4.41807e-15	-1.51894	down	--
PtO_625.18_PtO_625.21	3.55951e-09	-1.12513	down	9.61642e-14	-1.1235	down	7.82618e-05	-1.17008	down	1.51383e-21	-1.24891	down	Probable inactive purple acid phosphatase 1 OS=Arabidopsis thaliana OX=3702 GN=PAP1 PE=2 SV=1
PtF_517.39	0.011809	1.24668	up	4.89783e-07	0.793718	normal	0.0522055	0.812131	normal	0.13415	0.256513	normal	Flavonoid 3&apos;,5&apos;-hydroxylase OS=Eustoma exaltatum subsp. russellianum OX=52518 GN=CYP75A5 PE=2 SV=1
PtO_1945.4	--	--	--	4.51449e-27	2.79661	up	--	--	--	0.249822	0.431988	normal	Transcription factor MYB24 OS=Arabidopsis thaliana OX=3702 GN=MYB24 PE=1 SV=1
PtO_1945.9	0.010613	1.17178	up	--	--	--	0.0350441	0.726113	normal	--	--	--	Protochlorophyllide-dependent translocon component 52, chloroplastic OS=Arabidopsis thaliana OX=3702 GN=PTC52 PE=2 SV=1
PtF_350.6	--	--	--	0.0191502	-1.16839	down	--	--	--	--	--	--	Galactan beta-1,4-galactosyltransferase GALS1 OS=Arabidopsis thaliana OX=3702 GN=GALS1 PE=2 SV=2
PtO_1267.3	0.648058	0.365794	normal	0.00751569	-1.34928	down	0.953271	-0.0406504	normal	3.28211e-10	-2.32895	down	ACD11 homolog protein OS=Arabidopsis thaliana OX=3702 GN=At4g39670 PE=2 SV=1
PtF_34.85	--	--	--	0.61063	-0.384776	normal	0.00295189	1.4345	up	1.33155e-05	1.20536	up	Sucrose:sucrose 1-fructosyltransferase OS=Festuca arundinacea OX=4606 GN=1-SST PE=1 SV=1
PtF_34.88	--	--	--	0.408378	-0.531444	normal	0.000106989	1.76655	up	0.227222	0.410256	normal	Sucrose:sucrose 1-fructosyltransferase OS=Festuca arundinacea OX=4606 GN=1-SST PE=1 SV=1
PtO_881.8	0.695176	-0.336202	normal	4.61072e-05	-1.50057	down	1.77098e-06	-1.58754	down	0.904067	-0.0527139	normal	Villin-2 OS=Oryza sativa subsp. japonica OX=39947 GN=VLN2 PE=2 SV=1
PtO_2340.6	0.846363	-0.143297	normal	3.4079e-55	3.02873	up	0.000908169	0.636849	normal	0.840466	0.108444	normal	Beta-carotene 3-hydroxylase, chloroplastic OS=Gentiana lutea OX=38851 GN=BHY PE=2 SV=1
PtF_244.46	0.000291906	-0.797699	normal	0.000321415	0.910311	normal	3.95688e-05	-1.19996	down	0.305067	0.31943	normal	Protein STRUBBELIG-RECEPTOR FAMILY 6 OS=Arabidopsis thaliana OX=3702 GN=SRF6 PE=1 SV=1
Newgene_25938	0.436477	0.476579	normal	0.779942	0.131922	normal	4.67512e-05	1.61674	up	0.00946552	0.545732	normal	--
PtF_63.9	0.926465	-0.100963	normal	0.445441	-0.256758	normal	0.00344335	-1.34862	down	0.428306	0.113286	normal	Probable LRR receptor-like serine/threonine-protein kinase At1g14390 OS=Arabidopsis thaliana OX=3702 GN=At1g14390 PE=2 SV=1
PtF_152.26	--	--	--	0.0109073	-1.16666	down	--	--	--	0.0473278	-0.678164	normal	Probable xyloglucan endotransglucosylase/hydrolase protein 28 OS=Arabidopsis thaliana OX=3702 GN=XTH28 PE=2 SV=1
PtF_190.5	--	--	--	3.09589e-11	-1.65455	down	--	--	--	2.36225e-16	-1.97668	down	Probable nucleoredoxin 1-2 OS=Oryza sativa subsp. japonica OX=39947 GN=Os03g0405900 PE=2 SV=1
PtF_190.3	--	--	--	0.00317279	-1.57485	down	--	--	--	6.38142e-14	-2.31716	down	Cysteine-rich receptor-like protein kinase 6 OS=Oryza sativa subsp. japonica OX=39947 GN=CRK6 PE=1 SV=1
PtO_2031.8	--	--	--	0.592784	-0.275352	normal	--	--	--	7.34876e-20	-1.50763	down	--
PtO_2203.16	0.760411	-0.238658	normal	0.963237	-0.0312421	normal	0.000904591	-0.682086	normal	0.0047489	-1.16881	down	Crocetin glucosyltransferase, chloroplastic OS=Gardenia jasminoides OX=114476 GN=UGT75L6 PE=1 SV=1
PtO_2243.38	--	--	--	2.39533e-19	1.55843	up	--	--	--	0.686537	0.208177	normal	Ricin B-like lectin R40G2 OS=Oryza sativa subsp. japonica OX=39947 GN=R40G2 PE=2 SV=1
PtO_2243.34	0.000159631	1.78349	up	--	--	--	0.693206	-0.217838	normal	--	--	--	NAC domain-containing protein 10 OS=Oryza sativa subsp. japonica OX=39947 GN=NAC010 PE=2 SV=1
PtO_2243.36	0.468396	0.5656	normal	8.64912e-10	1.25934	up	0.437502	0.465491	normal	7.84272e-26	1.15834	up	Ricin B-like lectin R40G2 OS=Oryza sativa subsp. japonica OX=39947 GN=R40G2 PE=2 SV=1
PtF_39.47	0.28797	0.333624	normal	0.759254	0.105828	normal	5.6404e-05	1.00608	up	0.0125647	0.310269	normal	Ribosome biogenesis protein BOP1 homolog OS=Oryza sativa subsp. japonica OX=39947 GN=BOP1 PE=2 SV=1
PtF_137.6	--	--	--	--	--	--	--	--	--	7.60969e-15	3.94762	up	--
PtF_137.5	--	--	--	7.97659e-08	2.4461	up	--	--	--	6.87275e-13	3.32265	up	RING-H2 finger protein ATL79 OS=Arabidopsis thaliana OX=3702 GN=ATL79 PE=2 SV=1
Newgene_2949	0.0286748	-1.1254	down	--	--	--	0.508315	-0.370063	normal	--	--	--	--
PtO_2171.18	--	--	--	0.0101171	-1.17958	down	--	--	--	0.316139	-0.455648	normal	Glucan endo-1,3-beta-glucosidase 13 OS=Arabidopsis thaliana OX=3702 GN=At5g56590 PE=1 SV=1
PtO_2072.8	0.267484	0.751364	normal	3.68185e-06	1.25635	up	0.0022012	1.39416	up	3.00502e-05	-1.66279	down	Zinc finger protein ZAT12 OS=Arabidopsis thaliana OX=3702 GN=ZAT12 PE=2 SV=1
PtO_1944.2	1.07272e-06	-1.03308	down	0.856235	0.133957	normal	2.82275e-08	-1.48011	down	1.93317e-06	-2.13927	down	--
PtF_518.22	0.00213209	-1.46901	down	--	--	--	0.00124075	-1.42547	down	--	--	--	Auxin-responsive protein SAUR36 OS=Oryza sativa subsp. japonica OX=39947 GN=SAUR39 PE=2 SV=1
PtF_418.55	8.27608e-07	-0.683814	normal	0.00596663	-1.39357	down	0.467042	-0.150581	normal	0.174367	0.922919	normal	Chlorophyll a-b binding protein 1, chloroplastic OS=Zea mays OX=4577 GN=CAB1 PE=3 SV=1
PtF_447.59	0.224859	0.680367	normal	0.560115	0.464964	normal	0.00934552	0.507624	normal	0.00109337	1.00716	up	Amino acid permease 3 OS=Arabidopsis thaliana OX=3702 GN=AAP3 PE=1 SV=2
PtO_1670.58	--	--	--	3.54634e-18	2.15169	up	--	--	--	0.102572	0.767565	normal	ABC transporter G family member 16 OS=Arabidopsis thaliana OX=3702 GN=ABCG16 PE=2 SV=2
PtF_57.7	3.98994e-05	1.16639	up	8.2209e-05	0.967788	normal	0.00620562	0.863864	normal	4.14326e-05	0.568405	normal	PLAT domain-containing protein 1 OS=Arabidopsis thaliana OX=3702 GN=PLAT1 PE=1 SV=1
PtF_439.37	--	--	--	8.05788e-06	-1.60653	down	0.508315	-0.398907	normal	4.98633e-15	-1.88261	down	--
PtF_466.2	--	--	--	--	--	--	--	--	--	0.000142577	-1.54657	down	Abscisic acid receptor PYL8 OS=Arabidopsis thaliana OX=3702 GN=PYL8 PE=1 SV=1
PtO_2082.21	0.442861	0.587906	normal	0.379856	0.269427	normal	0.0447421	0.94541	normal	1.73481e-16	-1.35641	down	Ethylene-responsive transcription factor 7 OS=Arabidopsis thaliana OX=3702 GN=ERF7 PE=1 SV=1
PtO_836.30	0.0139752	1.23314	up	7.05984e-05	1.70879	up	1.21782e-05	1.66031	up	0.0192693	0.934784	normal	DNA-binding protein EMBP-1 OS=Triticum aestivum OX=4565 PE=1 SV=1
PtO_621.10	0.00519663	0.841247	normal	0.000152302	1.14721	up	0.00102827	0.865552	normal	2.87762e-14	1.62962	up	--
PtO_991.18_PtO_991.19	1.05763e-05	-0.936862	normal	0.0389475	-1.11507	down	0.514216	-0.131288	normal	0.0179213	-0.816967	normal	--
PtF_172.87	0.564552	0.353414	normal	0.742345	0.176956	normal	1.25134e-07	1.32891	up	0.900787	-0.0667725	normal	--
PtO_1417.55	--	--	--	0.0746126	-0.668562	normal	--	--	--	1.87871e-22	-2.59106	down	Purine permease 3 OS=Arabidopsis thaliana OX=3702 GN=PUP3 PE=2 SV=1
PtO_2380.22	--	--	--	6.69693e-24	1.62744	up	--	--	--	0.0240078	0.466341	normal	--
PtF_539.22	0.812983	-0.208505	normal	0.881636	0.105631	normal	0.0602471	0.918448	normal	0.0218828	1.09193	up	--
PtF_60.39	0.913457	-0.0948132	normal	0.589699	0.272737	normal	0.000437739	1.00717	up	0.00526115	0.641656	normal	--
PtO_861.11	0.00486399	-1.24196	down	0.554694	-0.361865	normal	0.539444	0.305206	normal	0.218835	-0.637351	normal	Putative disease resistance protein RGA4 OS=Solanum bulbocastanum OX=147425 GN=RGA4 PE=2 SV=1
PtF_79.58	0.738237	0.263058	normal	1.87643e-05	0.665142	normal	0.806568	-0.177728	normal	4.43951e-22	-1.06094	down	--
PtO_1417.8	5.36988e-05	1.20763	up	0.992383	-0.00922387	normal	6.31211e-06	0.815807	normal	0.0913869	0.631349	normal	CDGSH iron-sulfur domain-containing protein NEET OS=Arabidopsis thaliana OX=3702 GN=NEET PE=1 SV=1
PtF_94.10	0.352258	-0.548615	normal	0.897174	0.0945531	normal	0.0184698	-0.981427	normal	0.00043688	-1.06273	down	Putative receptor protein kinase ZmPK1 OS=Zea mays OX=4577 GN=PK1 PE=2 SV=2
PtO_2121.18	0.618893	-0.236107	normal	0.000881913	-1.08444	down	0.899653	-0.0817121	normal	2.81031e-07	-1.40234	down	GDP-mannose transporter GONST1 OS=Arabidopsis thaliana OX=3702 GN=GONST1 PE=1 SV=2
PtF_418.125	0.0021856	0.743074	normal	0.00924675	-1.30767	down	0.430124	0.223618	normal	--	--	--	Ornithine decarboxylase OS=Solanum lycopersicum OX=4081 GN=ODC PE=2 SV=2
PtF_418.124	0.854734	0.132472	normal	0.0161049	-1.34567	down	0.137594	-0.699329	normal	--	--	--	Omega-hydroxypalmitate O-feruloyl transferase OS=Arabidopsis thaliana OX=3702 GN=HHT1 PE=1 SV=1
PtO_1407.1	0.000684822	1.30233	up	0.00276049	1.51682	up	1.16081e-37	1.82566	up	2.62724e-10	1.29615	up	Sucrose synthase 4 OS=Oryza sativa subsp. japonica OX=39947 GN=SUS4 PE=2 SV=1
PtO_2632.33	--	--	--	0.00709626	1.39767	up	--	--	--	--	--	--	EID1-like F-box protein 3 OS=Arabidopsis thaliana OX=3702 GN=EDL3 PE=2 SV=1
PtO_1778.14	0.197806	-0.540881	normal	1.38395e-13	1.26687	up	0.664115	-0.171884	normal	0.000737752	0.486054	normal	Protein NRT1/ PTR FAMILY 4.3 OS=Arabidopsis thaliana OX=3702 GN=NPF4.3 PE=2 SV=1
PtO_1215.40	--	--	--	2.62727e-12	-1.94409	down	--	--	--	5.13638e-25	-2.88075	down	Ubiquinol oxidase 1a, mitochondrial OS=Oryza sativa subsp. japonica OX=39947 GN=AOX1A PE=2 SV=1
PtF_477.2	0.896446	-0.143744	normal	1.93526e-10	-1.10783	down	0.0962607	-0.76299	normal	1.71438e-30	-2.0558	down	Cationic peroxidase SPC4 OS=Sorghum bicolor OX=4558 GN=Sb03g046810 PE=1 SV=2
PtO_2152.18	0.129395	0.401809	normal	0.0774921	-0.859223	normal	6.15907e-06	1.02477	up	0.84151	-0.0924246	normal	Protein PEP-RELATED DEVELOPMENT ARRESTED 1 homolog, chloroplastic OS=Oryza sativa subsp. japonica OX=39947 GN=Os11g0425300 PE=2 SV=1
PtO_1446.17	0.0292541	1.20151	up	1.34727e-14	2.20955	up	0.0986441	0.859358	normal	0.000284591	1.09804	up	--
Newgene_25214	0.0346371	0.9973	normal	0.810541	0.187805	normal	0.00276318	1.30473	up	0.672619	0.313185	normal	--
PtF_142.63	--	--	--	--	--	--	0.00172485	1.21576	up	--	--	--	Hydroquinone glucosyltransferase OS=Rauvolfia serpentina OX=4060 GN=AS PE=1 SV=1
PtF_142.62	--	--	--	0.144937	-0.653753	normal	--	--	--	3.91922e-06	-1.85871	down	Probable protein kinase At2g41970 OS=Arabidopsis thaliana OX=3702 GN=At2g41970 PE=2 SV=1
PtF_213.113	--	--	--	0.000318893	1.8783	up	0.274569	0.609864	normal	3.99198e-32	2.50606	up	Dehydrin DHN2 OS=Hordeum vulgare OX=4513 GN=DHN2 PE=2 SV=1
PtF_165.57	--	--	--	0.00180291	-1.39219	down	--	--	--	2.38133e-05	-1.88237	down	UDP-glycosyltransferase 83A1 OS=Arabidopsis thaliana OX=3702 GN=UGT83A1 PE=2 SV=1
PtF_165.56	0.738237	-0.284831	normal	0.00879074	-1.21521	down	0.248719	0.239828	normal	0.000312571	-1.25307	down	Chaperone protein dnaJ 11, chloroplastic OS=Arabidopsis thaliana OX=3702 GN=ATJ11 PE=1 SV=2
PtO_1474.13	0.693403	-0.236108	normal	7.53543e-06	-1.61432	down	--	--	--	--	--	--	Probable 2-oxoglutarate-dependent dioxygenase At3g111800 OS=Arabidopsis thaliana OX=3702 GN=At3g11180 PE=2 SV=1
PtO_2081.14	0.889761	-0.0864367	normal	0.00580491	-0.492395	normal	2.63233e-09	-1.07704	down	3.99926e-16	-1.03516	down	G-type lectin S-receptor-like serine/threonine-protein kinase At5g24080 OS=Arabidopsis thaliana OX=3702 GN=At5g24080 PE=2 SV=1
PtF_159.72	0.941437	0.0459056	normal	0.000159108	-0.745651	normal	1.25917e-06	-0.543919	normal	1.35934e-26	-1.59227	down	--
PtO_1286.22	--	--	--	0.0595846	-0.99389	normal	--	--	--	3.13445e-12	-2.77867	down	--
PtF_12.1	0.446951	0.598496	normal	0.879181	0.0478281	normal	0.0709014	0.958413	normal	2.13376e-14	-1.20805	down	Probable CCR4-associated factor 1 homolog 11 OS=Arabidopsis thaliana OX=3702 GN=CAF1-11 PE=2 SV=1
PtF_12.3	--	--	--	0.000100698	-1.33896	down	--	--	--	1.1073e-05	-1.63033	down	Transcription repressor OFP13 OS=Arabidopsis thaliana OX=3702 GN=OFP13 PE=1 SV=1
Newgene_22311	--	--	--	--	--	--	--	--	--	0.000233763	2.09628	up	--
PtF_192.64	--	--	--	0.0016901	-0.971792	normal	--	--	--	0.000199695	-1.07547	down	Probable LRR receptor-like serine/threonine-protein kinase At1g56140 OS=Arabidopsis thaliana OX=3702 GN=At1g56140 PE=2 SV=2
PtF_233.123	0.159664	0.319492	normal	1.62213e-05	1.11326	up	0.72677	0.0656626	normal	3.69573e-06	0.601566	normal	Cytochrome P450 72A15 OS=Arabidopsis thaliana OX=3702 GN=CYP72A15 PE=2 SV=1
PtF_301.77	0.620683	0.254622	normal	0.0115912	-0.482756	normal	0.00507267	0.360707	normal	5.36185e-18	-1.68805	down	Beta-amylase 3, chloroplastic OS=Arabidopsis thaliana OX=3702 GN=BAM3 PE=1 SV=3
PtF_449.42	0.429628	0.562386	normal	3.7351e-07	-1.5936	down	0.00124075	-0.838206	normal	3.56249e-24	-2.36116	down	Basic leucine zipper 43 OS=Arabidopsis thaliana OX=3702 GN=BZIP43 PE=1 SV=1
PtF_382.212	0.214177	-0.578655	normal	0.333528	-0.313374	normal	0.630285	-0.18849	normal	1.38811e-07	-1.1909	down	Probable protein phosphatase 2C 44 OS=Oryza sativa subsp. japonica OX=39947 GN=Os04g0609600 PE=2 SV=1
PtF_251.28	1.3169e-10	1.60715	up	0.00201399	-0.836826	normal	0.000955813	-0.666938	normal	0.281159	0.253262	normal	--
PtF_251.29	--	--	--	0.36109	0.652548	normal	--	--	--	8.01925e-20	3.45786	up	--
PtF_147.6	0.757316	-0.164098	normal	0.0144305	-1.08217	down	0.214748	-0.28328	normal	0.755015	-0.155926	normal	--
PtO_836.19	0.951923	-0.085772	normal	0.243687	0.590542	normal	0.781579	-0.211695	normal	9.15299e-06	-1.53429	down	26S proteasome non-ATPase regulatory subunit 8 homolog A OS=Arabidopsis thaliana OX=3702 GN=RPN12A PE=1 SV=1
Newgene_6180	0.936438	0.0963657	normal	0.19131	-0.577083	normal	0.267243	0.318695	normal	5.5388e-05	-1.0942	down	Polyubiquitin OS=Avena fatua OX=4499 PE=2 SV=2
PtF_44.12	--	--	--	0.0758175	-0.630316	normal	0.492304	-0.44183	normal	8.84178e-22	-1.53071	down	IAA-amino acid hydrolase ILR1-like 2 OS=Oryza sativa subsp. japonica OX=39947 GN=ILL2 PE=2 SV=1
PtF_232.90	--	--	--	--	--	--	--	--	--	0.0145704	-1.09819	down	Agamous-like MADS-box protein AGL62 OS=Arabidopsis thaliana OX=3702 GN=AGL62 PE=1 SV=1
Newgene_12346	0.0206987	1.25385	up	0.00862348	-1.45246	down	0.717479	0.211261	normal	0.0286797	-1.35607	down	--
PtF_427.87	0.779032	0.117999	normal	3.77823e-07	-1.0815	down	1.71419e-05	-0.628371	normal	5.80818e-41	-1.64832	down	E3 ubiquitin-protein ligase RZFP34 OS=Arabidopsis thaliana OX=3702 GN=RZPF34 PE=1 SV=1
PtO_1531.2	0.237324	0.631902	normal	0.000803687	0.898116	normal	0.00105672	1.12933	up	0.546766	0.24537	normal	Cytochrome c oxidase subunit 3 OS=Triticum aestivum OX=4565 GN=COX3 PE=2 SV=2
Newgene_22483	0.910527	-0.109291	normal	0.758284	-0.26399	normal	--	--	--	0.00160457	-1.13813	down	--
PtF_196.13	--	--	--	--	--	--	2.52336e-06	1.86366	up	--	--	--	--
PtF_196.12	0.16936	0.64373	normal	0.014745	-1.12487	down	3.69552e-06	0.767088	normal	0.000358492	-1.31942	down	Heat stress transcription factor A-2a OS=Oryza sativa subsp. japonica OX=39947 GN=HSFA2A PE=2 SV=1
PtF_528.42	0.948979	0.0822859	normal	1.82443e-08	-1.30572	down	--	--	--	8.52964e-05	-1.12685	down	--
PtO_2344.18	0.175806	0.81772	normal	0.00488339	1.15788	up	0.00308303	1.28812	up	0.211919	0.494798	normal	Cytochrome P450 71D7 OS=Solanum chacoense OX=4108 GN=CYP71D7 PE=3 SV=1
PtF_299.47	--	--	--	0.0438891	-1.07807	down	--	--	--	0.237829	-0.761539	normal	Bisdemethoxycurcumin synthase OS=Oryza sativa subsp. japonica OX=39947 GN=Os07g0271500 PE=1 SV=2
PtF_159.123	1.61774e-08	-2.30795	down	5.33242e-05	-1.36277	down	--	--	--	--	--	--	36.4 kDa proline-rich protein OS=Solanum lycopersicum OX=4081 GN=TPRP-F1 PE=2 SV=1
Newgene_10233	0.608921	0.390893	normal	0.00010785	1.12657	up	0.0808649	0.810901	normal	1.20014e-08	1.06226	up	--
PtF_365.22	0.727077	0.314237	normal	0.99725	-0.00132674	normal	0.00975753	1.08083	up	0.903708	0.0418205	normal	Photosynthetic NDH subunit of lumenal location 3, chloroplastic OS=Arabidopsis thaliana OX=3702 GN=PNSL3 PE=1 SV=1
PtF_159.128	--	--	--	--	--	--	--	--	--	0.0356419	1.01652	up	Fatty acid amide hydrolase OS=Arabidopsis thaliana OX=3702 GN=FAAH PE=1 SV=1
PtF_451.51	0.860688	-0.178804	normal	0.861569	0.0553013	normal	0.333735	-0.52138	normal	9.62761e-07	-1.01845	down	Mitogen-activated protein kinase kinase kinase 17 OS=Arabidopsis thaliana OX=3702 GN=MAPKKK17 PE=1 SV=1
PtF_451.59	--	--	--	2.49087e-06	-0.981115	normal	--	--	--	3.18011e-21	-1.66059	down	Tyrosine decarboxylase 2 OS=Petroselinum crispum OX=4043 GN=TYRDC-2 PE=2 SV=1
PtO_1240.6	--	--	--	0.25937	-0.543401	normal	0.722026	0.23874	normal	5.34684e-11	-1.83871	down	--
PtO_1240.7	--	--	--	0.920437	0.0799233	normal	--	--	--	0.0125268	-1.27815	down	--
PtO_1240.4	0.215105	-0.310753	normal	7.54214e-14	-1.69255	down	0.200918	-0.207085	normal	7.62988e-11	-1.33751	down	Protein CHUP1, chloroplastic OS=Arabidopsis thaliana OX=3702 GN=CHUP1 PE=1 SV=1
PtO_1240.5	0.000361805	1.7119	up	3.89869e-12	3.02494	up	0.000399207	1.14087	up	0.000521125	1.43107	up	Oleosin 1 OS=Prunus dulcis OX=3755 GN=OLE1 PE=2 SV=1
PtF_386.97	0.391321	-0.584993	normal	0.986481	-0.010197	normal	0.622361	-0.298264	normal	3.54339e-14	-1.52175	down	--
PtO_2124.13	--	--	--	0.0352128	-1.09106	down	--	--	--	1.09643e-05	-1.46124	down	Protein DMR6-LIKE OXYGENASE 1 OS=Arabidopsis thaliana OX=3702 GN=DLO1 PE=1 SV=1
PtF_386.98	0.705701	0.302753	normal	3.14496e-16	1.97774	up	0.851224	0.11316	normal	0.00169668	0.607288	normal	NAC domain-containing protein 43 OS=Arabidopsis thaliana OX=3702 GN=NAC043 PE=2 SV=2
PtF_317.16	0.96343	0.0638286	normal	4.05883e-05	-0.810984	normal	0.000848445	-1.0221	down	5.79005e-29	-1.98734	down	Flavanone 3-dioxygenase 2 OS=Oryza sativa subsp. japonica OX=39947 GN=F3H-2 PE=1 SV=1
PtF_359.3	0.111568	-0.667784	normal	--	--	--	5.21264e-08	-1.34848	down	--	--	--	--
PtF_359.5	--	--	--	3.96136e-16	1.70747	up	--	--	--	0.00365943	0.576177	normal	GDSL esterase/lipase At2g23540 OS=Arabidopsis thaliana OX=3702 GN=At2g23540 PE=2 SV=1
PtF_453.51	0.845212	0.0951408	normal	3.91569e-05	-1.40784	down	9.95738e-06	-0.982423	normal	1.61973e-14	-1.61513	down	Alpha-dioxygenase 1 OS=Arabidopsis thaliana OX=3702 GN=DOX1 PE=1 SV=1
Newgene_22810	0.817342	0.166137	normal	0.0317847	-1.06149	down	0.975027	-0.0210446	normal	0.51394	-0.404273	normal	--
PtO_1571.21	1.86635e-11	2.18134	up	0.000279007	-1.8193	down	0.76744	0.155243	normal	0.308186	-0.680515	normal	F-box/kelch-repeat protein At1g80440 OS=Arabidopsis thaliana OX=3702 GN=At1g80440 PE=2 SV=1
PtO_1571.22	3.7689e-07	1.93009	up	0.000445194	1.4984	up	1.64458e-06	1.0252	up	3.50967e-13	1.59785	up	--
PtF_485.92	3.43245e-48	4.22629	up	0.000580991	-1.07562	down	--	--	--	2.64198e-18	-1.10106	down	--
Newgene_18440	0.960019	-0.0476403	normal	0.499662	0.284769	normal	0.000132561	1.20704	up	0.339367	0.363612	normal	Amino acid transporter AVT1A OS=Arabidopsis thaliana OX=3702 GN=AVT1A PE=2 SV=2
PtF_187.9	0.98525	-0.0306912	normal	8.2868e-11	2.09131	up	0.321678	0.351789	normal	1.0208e-08	1.30902	up	Beta-glucosidase 31 OS=Oryza sativa subsp. japonica OX=39947 GN=BGLU31 PE=2 SV=1
PtF_80.70	0.236159	0.653425	normal	0.212769	0.313121	normal	0.000190974	1.01809	up	0.00447987	0.515682	normal	Cytochrome P450 90B2 OS=Oryza sativa subsp. japonica OX=39947 GN=CYP90B2 PE=1 SV=1
PtF_7.61	0.129767	-0.442393	normal	0.0106382	-1.42268	down	0.326184	-0.192826	normal	0.983369	0.0225262	normal	Oxygen-evolving enhancer protein 1, chloroplastic OS=Triticum aestivum OX=4565 GN=PSBO PE=2 SV=1
PtF_20.20	--	--	--	--	--	--	0.0116022	1.02681	up	--	--	--	Ethylene receptor 4 OS=Oryza sativa subsp. indica OX=39946 GN=ETR4 PE=2 SV=1
PtO_1318.15	0.0424898	-0.939621	normal	0.117858	0.593069	normal	1.92517e-07	-1.73372	down	0.00184092	0.774458	normal	NAC domain-containing protein 100 OS=Arabidopsis thaliana OX=3702 GN=NAC100 PE=2 SV=1
PtF_47.25	0.475587	-0.377193	normal	--	--	--	3.47185e-15	1.58531	up	--	--	--	--
PtF_177.82	0.000401948	1.05918	up	0.616919	0.224305	normal	0.65294	0.195615	normal	3.10958e-25	-2.07418	down	Probable WRKY transcription factor 51 OS=Arabidopsis thaliana OX=3702 GN=WRKY51 PE=1 SV=1
PtF_177.80	4.46514e-06	1.1296	up	1.934e-08	0.89855	normal	0.00785762	0.339415	normal	0.868315	-0.0585857	normal	Probable protein phosphatase 2C 50 OS=Oryza sativa subsp. japonica OX=39947 GN=Os05g0537400 PE=1 SV=1
PtO_2499.3	--	--	--	9.34019e-06	1.31089	up	--	--	--	0.00403995	0.598934	normal	--
PtF_177.84	0.272276	0.645213	normal	0.820116	-0.14047	normal	0.92892	-0.0589878	normal	1.20991e-18	-1.7771	down	Probable WRKY transcription factor 50 OS=Arabidopsis thaliana OX=3702 GN=WRKY50 PE=2 SV=1
PtO_736.10	--	--	--	0.032063	-1.03437	down	--	--	--	0.730567	-0.237659	normal	Expansin-B17 OS=Oryza sativa subsp. japonica OX=39947 GN=EXPB17 PE=3 SV=2
PtF_440.114	--	--	--	--	--	--	--	--	--	7.28098e-10	-3.17489	down	--
PtF_236.66	--	--	--	2.05926e-30	-1.726	down	--	--	--	0.652166	-0.13369	normal	2&apos;-deoxymugineic-acid 2&apos;-dioxygenase OS=Hordeum vulgare OX=4513 GN=IDS3 PE=1 SV=3
PtF_236.64	--	--	--	0.420715	-0.546049	normal	0.98115	-0.0196425	normal	0.00223373	-1.47098	down	Scarecrow-like protein 9 OS=Arabidopsis thaliana OX=3702 GN=SCL9 PE=2 SV=1
PtF_236.63	0.218417	-0.486574	normal	0.00647948	-1.20844	down	0.0991325	-0.428874	normal	0.0049825	-1.35666	down	--
PtF_236.62	0.594938	0.473808	normal	0.450864	0.149332	normal	0.00985654	1.06404	up	2.12546e-22	-1.25729	down	E3 ubiquitin-protein ligase RDUF2 OS=Arabidopsis thaliana OX=3702 GN=DURF2 PE=1 SV=1
PtF_479.96	0.987937	-0.0163528	normal	0.0026872	1.33595	up	0.804622	0.133968	normal	0.105105	0.769399	normal	Receptor-like protein EIX2 OS=Solanum lycopersicum OX=4081 GN=EIX2 PE=1 SV=2
PtF_35.42	--	--	--	0.000845392	1.34271	up	--	--	--	--	--	--	--
PtF_417.73	--	--	--	0.608719	-0.302458	normal	--	--	--	4.90283e-08	-1.44388	down	--
PtF_417.71	--	--	--	0.989323	-0.00961033	normal	--	--	--	7.14218e-14	-1.65625	down	--
PtO_1012.47	0.989897	0.0150168	normal	0.00547989	-1.4155	down	2.33681e-06	0.789497	normal	0.370441	-0.322691	normal	Multiple organellar RNA editing factor 2, chloroplastic OS=Arabidopsis thaliana OX=3702 GN=MORF2 PE=1 SV=1
Newgene_25400	--	--	--	0.00453864	-1.41545	down	--	--	--	0.704294	-0.20804	normal	GDSL esterase/lipase At3g48460 OS=Arabidopsis thaliana OX=3702 GN=At3g48460 PE=2 SV=1
PtF_65.50	0.00163272	-1.54361	down	--	--	--	0.960743	-0.039731	normal	--	--	--	3-ketoacyl-CoA synthase 6 OS=Arabidopsis thaliana OX=3702 GN=CUT1 PE=1 SV=1
PtO_2102.5	--	--	--	0.885767	-0.135102	normal	1.49371e-18	1.45059	up	0.0140654	0.561457	normal	--
PtO_2102.9	0.61106	0.372111	normal	8.24011e-06	-1.38988	down	0.000108844	-1.17086	down	6.27046e-06	-1.64012	down	Heavy metal-associated isoprenylated plant protein 39 OS=Arabidopsis thaliana OX=3702 GN=HIPP39 PE=2 SV=1
PtF_209.60	0.360777	0.515099	normal	0.328329	0.546366	normal	0.948375	0.0434109	normal	0.0176822	1.00572	up	--
PtF_306.6	--	--	--	0.000672473	1.7521	up	--	--	--	--	--	--	--
PtO_1208.18	--	--	--	1.52002e-07	-1.32889	down	--	--	--	1.21135e-05	-1.69451	down	Putative laccase-9 OS=Oryza sativa subsp. japonica OX=39947 GN=LAC9 PE=3 SV=1
PtO_2003.3	--	--	--	0.0999397	-0.726205	normal	--	--	--	0.0019187	-1.16959	down	Disease resistance protein RPM1 OS=Arabidopsis thaliana OX=3702 GN=RPM1 PE=1 SV=1
PtO_1979.6	0.00662993	0.814563	normal	0.924963	0.0338424	normal	2.6559e-08	1.11888	up	0.904885	-0.0335224	normal	--
PtO_1979.9	5.68295e-08	2.0783	up	0.229753	0.704915	normal	0.310298	0.501986	normal	--	--	--	--
PtO_1979.8	0.0713198	0.839453	normal	0.99748	0.00166998	normal	0.00199449	1.01046	up	0.368215	0.373352	normal	Protein MARD1 OS=Arabidopsis thaliana OX=3702 GN=MARD1 PE=2 SV=2
PtF_50.48	--	--	--	5.45754e-06	-1.2231	down	--	--	--	1.91813e-30	-1.66213	down	DIMBOA UDP-glucosyltransferase BX8 OS=Zea mays OX=4577 GN=Bx8 PE=1 SV=1
PtF_386.9	--	--	--	4.76326e-09	-2.62736	down	--	--	--	0.0230222	-0.58087	normal	Dirigent protein 21 OS=Arabidopsis thaliana OX=3702 GN=DIR21 PE=3 SV=1
PtO_1958.25	6.93992e-06	-1.3267	down	--	--	--	0.8814	-0.124757	normal	--	--	--	Glucose-6-phosphate/phosphate translocator 2, chloroplastic OS=Arabidopsis thaliana OX=3702 GN=GPT2 PE=2 SV=2
PtF_504.24	0.80153	-0.231583	normal	0.0265692	-0.297408	normal	4.17626e-05	-1.16952	down	7.15556e-06	-0.64271	normal	Beta-fructofuranosidase, insoluble isoenzyme 1 OS=Oryza sativa subsp. indica OX=39946 GN=CIN1 PE=2 SV=2
PtF_137.26	0.00871043	1.05767	up	0.812956	-0.0967496	normal	0.0361151	0.72559	normal	0.031466	-0.614583	normal	Probable E3 ubiquitin-protein ligase XERICO OS=Arabidopsis thaliana OX=3702 GN=XERICO PE=1 SV=1
Newgene_8811	0.651335	0.312027	normal	0.952303	-0.0353694	normal	0.0194631	1.07102	up	0.123403	0.5529	normal	--
PtF_159.272	0.168489	-0.496603	normal	0.0110826	-1.39851	down	0.58698	0.168497	normal	0.625984	-0.346811	normal	50S ribosomal protein L21, chloroplastic OS=Arabidopsis thaliana OX=3702 GN=RPL21 PE=2 SV=1
Newgene_15422	0.868834	0.108235	normal	1.08088e-08	-1.00061	down	0.808001	0.12441	normal	0.237004	0.439739	normal	--
PtO_1967.2	0.111044	0.593867	normal	0.0480773	0.487043	normal	6.19148e-10	1.04506	up	0.42058	-0.183667	normal	--
PtF_321.32	--	--	--	0.000162305	1.84966	up	--	--	--	--	--	--	Aluminum-activated malate transporter 1 OS=Triticum aestivum OX=4565 GN=ALMT1 PE=1 SV=1
PtF_30.10	0.593377	-0.277501	normal	0.0254931	-1.24166	down	0.00741964	0.616509	normal	--	--	--	Peptidyl-prolyl cis-trans isomerase FKBP20-2, chloroplastic OS=Arabidopsis thaliana OX=3702 GN=FKBP20-2 PE=1 SV=1
PtF_313.62	0.118671	0.820158	normal	0.14054	0.459185	normal	0.758547	0.175224	normal	0.000112836	1.1292	up	Uncharacterized protein At5g65660 OS=Arabidopsis thaliana OX=3702 GN=At5g65660 PE=2 SV=1
PtO_2261.5	0.34101	0.47296	normal	5.19777e-07	1.42742	up	0.225171	-0.334335	normal	5.29554e-12	1.14988	up	Phosphoinositide phospholipase C 2 OS=Arabidopsis thaliana OX=3702 GN=PLC2 PE=1 SV=1
PtO_1818.9	0.744004	0.139443	normal	0.00043967	-1.05934	down	0.168329	0.303133	normal	0.341963	0.295982	normal	Disease resistance protein SUMM2 OS=Arabidopsis thaliana OX=3702 GN=SUMM2 PE=1 SV=1
PtO_723.29	--	--	--	0.032592	-1.13666	down	--	--	--	--	--	--	Bidirectional sugar transporter SWEET3a OS=Oryza sativa subsp. japonica OX=39947 GN=SWEET3A PE=3 SV=2
PtF_223.149	0.392706	-0.476454	normal	0.721472	-0.25702	normal	2.15292e-08	-1.81673	down	4.89316e-05	-1.60751	down	Disease resistance protein RPM1 OS=Arabidopsis thaliana OX=3702 GN=RPM1 PE=1 SV=1
PtO_688.9	0.0118282	-1.10423	down	0.0697515	-0.854907	normal	--	--	--	0.82459	-0.124546	normal	Boron transporter 4 OS=Arabidopsis thaliana OX=3702 GN=BOR4 PE=2 SV=1
PtF_141.36	--	--	--	--	--	--	--	--	--	0.0400684	-1.17324	down	--
PtO_1336.84	0.63419	0.192339	normal	0.100685	-0.409325	normal	0.783064	-0.0646233	normal	7.62988e-11	-1.16196	down	Acyl-coenzyme A oxidase 2, peroxisomal OS=Arabidopsis thaliana OX=3702 GN=ACX2 PE=1 SV=2
PtO_2538.3	--	--	--	3.2832e-08	2.62638	up	--	--	--	0.0193033	1.22166	up	Membrane protein PM19L OS=Oryza sativa subsp. japonica OX=39947 GN=PM19L PE=2 SV=1
PtO_2538.2	--	--	--	0.000134971	1.98641	up	5.47037e-07	2.23936	up	0.00528453	1.35292	up	Membrane protein PM19L OS=Oryza sativa subsp. japonica OX=39947 GN=PM19L PE=2 SV=1
PtF_416.52	0.831965	-0.0699742	normal	2.7728e-27	-1.43933	down	0.00689173	-0.448293	normal	1.90078e-53	-2.93582	down	Probable galactinol--sucrose galactosyltransferase 6 OS=Arabidopsis thaliana OX=3702 GN=RFS6 PE=2 SV=2
PtO_2403.8	0.949021	-0.0828326	normal	3.46557e-18	-1.81588	down	0.128223	-0.657933	normal	0.112981	-0.434386	normal	Peroxidase 70 OS=Zea mays OX=4577 GN=PER70 PE=1 SV=1
PtF_404.63	--	--	--	0.0497494	-1.05269	down	--	--	--	4.40488e-16	-1.69121	down	Subtilisin-like protease SBT3.9 OS=Arabidopsis thaliana OX=3702 GN=SBT3.9 PE=3 SV=1
PtO_2183.27	0.822477	-0.188978	normal	3.16031e-06	1.39693	up	0.0340688	0.629105	normal	0.3831	0.286855	normal	Protein PYRICULARIA ORYZAE RESISTANCE 21 OS=Oryza sativa subsp. indica OX=39946 GN=PI21 PE=4 SV=1
PtO_2183.21	0.00196663	1.54759	up	0.158242	0.895363	normal	0.628882	0.251859	normal	0.000846478	1.28624	up	Achilleol B synthase OS=Oryza sativa subsp. japonica OX=39947 GN=Os11g0285000 PE=1 SV=1
PtO_2183.29	--	--	--	--	--	--	2.75944e-07	1.50705	up	--	--	--	--
PtF_321.5	--	--	--	0.869351	0.134384	normal	--	--	--	0.00565805	1.04346	up	Probable WRKY transcription factor 35 OS=Arabidopsis thaliana OX=3702 GN=WRKY35 PE=2 SV=1
PtO_1628.2	0.38381	0.563179	normal	2.05372e-07	1.54206	up	0.357816	0.514727	normal	4.75189e-83	2.51842	up	Phosphoethanolamine N-methyltransferase 1 OS=Arabidopsis thaliana OX=3702 GN=NMT1 PE=1 SV=1
PtO_1628.3	0.0709276	0.673387	normal	0.0063413	1.00598	up	0.119823	0.427689	normal	0.00297907	0.605303	normal	--
PtO_822.12	--	--	--	0.000378802	0.992492	normal	--	--	--	3.76933e-60	2.15281	up	Root-specific lectin OS=Hordeum vulgare OX=4513 PE=1 SV=1
PtO_1704.19	--	--	--	0.0088882	-1.18092	down	--	--	--	0.000630778	1.42295	up	Adenylate isopentenyltransferase 5, chloroplastic OS=Arabidopsis thaliana OX=3702 GN=IPT5 PE=1 SV=2
PtF_475.66	0.0106418	0.581804	normal	0.0115841	-1.26103	down	0.0108419	0.351644	normal	0.529788	-0.359734	normal	--
PtO_2034.1	--	--	--	0.626319	-0.331432	normal	--	--	--	0.00282891	-1.13099	down	Probable ADP-ribosylation factor GTPase-activating protein AGD11 OS=Arabidopsis thaliana OX=3702 GN=AGD11 PE=2 SV=1
PtF_313.110	0.0300425	0.640348	normal	0.0929103	-0.599368	normal	0.595707	-0.317082	normal	6.32138e-12	-1.4774	down	Methionine gamma-lyase OS=Arabidopsis thaliana OX=3702 GN=MGL PE=1 SV=1
PtF_360.25	0.837901	-0.206134	normal	0.760877	-0.200752	normal	0.679091	0.183967	normal	5.53305e-12	-1.31164	down	Probable serine acetyltransferase 4 OS=Oryza sativa subsp. japonica OX=39947 GN=SAT4 PE=2 SV=1
PtO_2594.26	--	--	--	0.934977	0.0605556	normal	--	--	--	3.50165e-18	1.25904	up	Defensin-like protein OS=Nelumbo nucifera OX=4432 PE=3 SV=1
PtO_2594.27	0.195834	0.806082	normal	0.45918	-0.41291	normal	0.280411	0.461472	normal	8.91266e-12	1.27822	up	Defensin-like protein OS=Nelumbo nucifera OX=4432 PE=3 SV=1
PtO_2594.20	--	--	--	5.86846e-14	1.5219	up	--	--	--	0.298987	0.292562	normal	Protein IMPAIRED IN BABA-INDUCED STERILITY 1 OS=Arabidopsis thaliana OX=3702 GN=IBS1 PE=3 SV=1
PtF_248.50	0.817901	0.184186	normal	0.739843	0.222896	normal	1.62938e-09	1.12803	up	0.300474	0.469075	normal	--
PtO_2590.23	0.861277	0.118414	normal	0.000404453	-0.830786	normal	0.149559	-0.273786	normal	3.79723e-50	-2.28334	down	Hypersensitive-induced response protein-like protein 1 OS=Oryza sativa subsp. japonica OX=39947 GN=HIRL1 PE=2 SV=1
PtO_2012.38	--	--	--	0.000706051	-1.76937	down	--	--	--	--	--	--	Non-specific lipid-transfer protein 2 OS=Oryza sativa subsp. indica OX=39946 GN=LTP-2 PE=3 SV=2
Newgene_16444	--	--	--	9.11687e-05	-1.90331	down	--	--	--	--	--	--	--
PtO_1291.29	--	--	--	0.00261686	-0.729084	normal	--	--	--	5.6987e-05	-1.06854	down	--
PtO_2095.34	6.2596e-05	1.23339	up	0.309323	0.312311	normal	0.000112889	0.68654	normal	0.660845	-0.147204	normal	E3 ubiquitin protein ligase DRIP1 OS=Arabidopsis thaliana OX=3702 GN=DRIP1 PE=1 SV=2
PtF_381.112	0.0362592	-0.711975	normal	0.147352	-0.461857	normal	8.3342e-15	-1.39118	down	0.00150378	-0.455675	normal	Ferric reduction oxidase 2 OS=Arabidopsis thaliana OX=3702 GN=FRO2 PE=1 SV=2
PtF_381.119	0.595881	0.472113	normal	0.741516	-0.279684	normal	2.67013e-09	-1.80999	down	6.28672e-06	-1.69696	down	E3 ubiquitin-protein ligase SIRP1 OS=Oryza sativa subsp. japonica OX=39947 GN=SIRP1 PE=1 SV=1
PtO_2047.30	0.159044	0.722097	normal	1.43449e-26	2.18799	up	0.00715662	-1.00188	down	0.0105642	0.750431	normal	--
PtO_937.8	0.0384	-1.15581	down	0.0477606	-1.06717	down	--	--	--	0.748991	0.17382	normal	--
PtO_937.5	0.83614	0.230087	normal	0.197024	0.322945	normal	--	--	--	1.74754e-08	-1.0345	down	IQ domain-containing protein IQM2 OS=Arabidopsis thaliana OX=3702 GN=IQM2 PE=2 SV=1
PtF_382.75	6.06312e-08	-0.961747	normal	0.0144947	-1.17115	down	0.00046528	-0.834029	normal	0.000288447	-1.69696	down	Auxin-responsive protein SAUR36 OS=Oryza sativa subsp. japonica OX=39947 GN=SAUR39 PE=2 SV=1
PtO_601.41	--	--	--	0.379958	-0.48162	normal	--	--	--	6.64692e-07	-2.00042	down	Putative clathrin assembly protein At5g57200 OS=Arabidopsis thaliana OX=3702 GN=At5g57200 PE=3 SV=1
PtO_601.45	0.98584	-0.024015	normal	0.00438534	-1.53488	down	0.00184784	-0.966689	normal	0.0180916	-1.0424	down	Protein HOTHEAD OS=Arabidopsis thaliana OX=3702 GN=HTH PE=1 SV=1
PtO_1085.21	--	--	--	6.24347e-08	1.39547	up	--	--	--	0.7362	-0.193304	normal	Zinc finger protein WIP4 OS=Arabidopsis thaliana OX=3702 GN=WIP4 PE=2 SV=1
PtF_345.18	--	--	--	7.42084e-07	1.0006	up	0.978729	0.0193174	normal	0.00478924	0.538282	normal	Auxin-induced protein 6B OS=Glycine max OX=3847 PE=2 SV=1
PtF_278.12	--	--	--	0.151683	-0.834579	normal	--	--	--	1.44257e-39	-4.43634	down	Peroxidase 57 OS=Arabidopsis thaliana OX=3702 GN=PER57 PE=1 SV=1
PtF_278.13	--	--	--	0.00219023	-1.37304	down	--	--	--	3.40307e-18	-3.65781	down	Peroxidase 57 OS=Arabidopsis thaliana OX=3702 GN=PER57 PE=1 SV=1
PtF_278.15	--	--	--	0.977994	0.023647	normal	--	--	--	1.75762e-06	-1.52786	down	--
PtF_465.56	--	--	--	0.326346	-0.572718	normal	--	--	--	6.20953e-06	-1.97042	down	Putative 12-oxophytodienoate reductase 10 OS=Oryza sativa subsp. japonica OX=39947 GN=OPR10 PE=2 SV=1
PtO_1695.1	0.958597	-0.0312421	normal	3.03228e-05	-0.980683	normal	0.0517596	-0.358228	normal	1.35075e-26	-1.25248	down	Probable protein phosphatase 2C BIPP2C1 OS=Oryza sativa subsp. japonica OX=39947 GN=BIPP2C1 PE=2 SV=1
PtO_1681.2	--	--	--	6.01321e-10	-1.79087	down	--	--	--	0.542309	-0.212595	normal	Dirigent protein 5 OS=Arabidopsis thaliana OX=3702 GN=DIR5 PE=2 SV=1
PtO_1681.8	--	--	--	1.39508e-08	-2.17784	down	--	--	--	0.589499	-0.366067	normal	Probable xyloglucan endotransglucosylase/hydrolase protein 32 OS=Arabidopsis thaliana OX=3702 GN=XTH32 PE=2 SV=1
Newgene_3517	0.0241663	-1.20378	down	--	--	--	4.65134e-06	-1.86451	down	--	--	--	--
Newgene_3514	0.000272926	-1.28941	down	0.304483	-0.491875	normal	0.0515604	-0.900354	normal	0.525807	-0.25131	normal	--
PtF_318.34	0.125993	-0.822142	normal	0.94303	-0.0654049	normal	0.00833165	-1.14069	down	--	--	--	--
PtF_18.6	0.902196	0.107712	normal	4.50079e-07	-1.2811	down	2.23723e-09	-0.845886	normal	7.69556e-15	-1.10875	down	WAT1-related protein At3g18200 OS=Arabidopsis thaliana OX=3702 GN=At3g18200 PE=2 SV=1
PtO_704.38	--	--	--	1.92505e-11	2.22406	up	--	--	--	0.0299828	-0.999204	normal	Phytosulfokine receptor 2 OS=Arabidopsis thaliana OX=3702 GN=PSKR2 PE=2 SV=1
PtO_1540.5	0.8678	-0.182586	normal	6.14453e-48	1.75437	up	0.0702672	-0.855083	normal	7.82505e-19	1.22431	up	Cellulose synthase A catalytic subunit 4 [UDP-forming] OS=Oryza sativa subsp. japonica OX=39947 GN=CESA4 PE=2 SV=1
PtO_1540.4	--	--	--	0.49636	-0.412566	normal	--	--	--	0.015568	-1.00941	down	Receptor-like protein 55 OS=Arabidopsis thaliana OX=3702 GN=RLP55 PE=1 SV=1
PtO_1540.6	0.791959	-0.286721	normal	8.69041e-14	1.63676	up	0.176368	-0.715466	normal	0.00945486	0.869017	normal	Cellulose synthase A catalytic subunit 4 [UDP-forming] OS=Oryza sativa subsp. indica OX=39946 GN=CESA4 PE=2 SV=2
PtF_523.129	--	--	--	0.00230931	-1.19095	down	--	--	--	1.90477e-35	-4.32846	down	Zinc finger protein ZAT11 OS=Arabidopsis thaliana OX=3702 GN=ZAT11 PE=2 SV=1
PtO_719.104	0.0016653	-1.24122	down	0.84303	-0.0703285	normal	0.0169976	-0.729958	normal	0.001888	0.444672	normal	Expansin-B6 OS=Oryza sativa subsp. japonica OX=39947 GN=EXPB6 PE=2 SV=1
PtO_1341.14	0.635797	-0.40373	normal	--	--	--	0.000299187	1.25033	up	--	--	--	F-box/FBD/LRR-repeat protein At1g13570 OS=Arabidopsis thaliana OX=3702 GN=At1g13570 PE=2 SV=1
PtO_937.22	--	--	--	0.0546124	-0.911981	normal	--	--	--	0.00308241	-1.19003	down	Ent-kaurene oxidase 2 OS=Oryza sativa subsp. japonica OX=39947 GN=CYP701A6 PE=1 SV=1
PtO_937.24	--	--	--	0.014496	-1.15284	down	--	--	--	0.000400903	-1.72554	down	Ent-kaurene oxidase 2 OS=Oryza sativa subsp. japonica OX=39947 GN=CYP701A6 PE=1 SV=1
PtO_1395.15	--	--	--	0.046437	-0.534171	normal	--	--	--	7.99731e-29	-1.71286	down	Transcription factor MYB93 OS=Arabidopsis thaliana OX=3702 GN=MYB93 PE=1 SV=1
PtO_2596.23_PtO_2596.24	0.0438381	1.04373	up	6.55208e-05	1.2081	up	0.00614588	1.09424	up	3.14425e-07	-0.912635	normal	Protein HYPER-SENSITIVITY-RELATED 4 OS=Arabidopsis thaliana OX=3702 GN=HSR4 PE=2 SV=1
Newgene_212	--	--	--	0.575149	-0.406886	normal	--	--	--	0.0295268	1.07771	up	--
PtO_719.74	0.79395	-0.185738	normal	0.00112648	-1.3704	down	0.0260705	0.517105	normal	0.776957	-0.201387	normal	--
PtO_987.8	--	--	--	0.000665458	-1.07535	down	--	--	--	2.26312e-83	-2.36387	down	Uncharacterized protein At4g19900 OS=Arabidopsis thaliana OX=3702 GN=At4g19900 PE=2 SV=1
PtO_1979.3_PtO_1979.5	7.06203e-16	2.44801	up	0.996242	-0.0031416	normal	0.108136	0.652757	normal	0.0136666	0.672316	normal	--
PtF_230.53	--	--	--	0.0321775	-1.06773	down	--	--	--	0.628334	0.225028	normal	Polygalacturonase OS=Actinidia deliciosa OX=3627 PE=2 SV=1
PtO_1284.63	0.625971	-0.305867	normal	0.219554	-0.729765	normal	0.179464	-0.344563	normal	5.28005e-12	2.24063	up	--
PtO_1163.2	1.78077e-06	2.13739	up	--	--	--	2.89917e-06	1.76159	up	--	--	--	--
PtF_433.23	0.887893	0.110202	normal	0.000190746	-1.82871	down	5.36388e-06	1.21272	up	--	--	--	Protein PLASTID REDOX INSENSITIVE 2, chloroplastic OS=Zea mays OX=4577 GN=PRIN2 PE=2 SV=1
PtF_101.23	0.767046	0.1371	normal	0.00659869	-1.29787	down	0.00737753	0.837349	normal	0.527003	-0.324656	normal	--
PtO_1770.10	--	--	--	0.794804	-0.232039	normal	--	--	--	3.7909e-08	-2.15564	down	Germin-like protein 8-8 OS=Oryza sativa subsp. japonica OX=39947 GN=Os08g0189700 PE=2 SV=1
PtO_1770.11	0.192642	0.708184	normal	1.86723e-06	2.13232	up	0.0165417	0.332421	normal	4.45022e-10	2.16677	up	Probable peroxygenase 7 OS=Arabidopsis thaliana OX=3702 GN=PXG7 PE=2 SV=1
PtO_2294.75	--	--	--	0.00236299	1.58944	up	1.55108e-13	2.89825	up	4.61324e-10	3.00213	up	18 kDa seed maturation protein OS=Glycine max OX=3847 GN=GMPM1 PE=2 SV=1
PtF_176.42	0.760784	-0.181722	normal	0.000361712	-1.64598	down	0.523801	0.142481	normal	--	--	--	--
PtF_144.57	--	--	--	0.336634	-0.463703	normal	--	--	--	4.26535e-29	-2.52828	down	Galactolipase DONGLE, chloroplastic OS=Arabidopsis thaliana OX=3702 GN=DGL PE=1 SV=1
PtF_144.58	0.0306176	1.08864	up	0.0012669	1.65836	up	0.29698	0.590583	normal	1.50615e-11	2.49183	up	Probable glutathione S-transferase GSTU6 OS=Oryza sativa subsp. japonica OX=39947 GN=GSTU6 PE=2 SV=2
PtF_313.2	0.956674	0.0750104	normal	1.50229e-11	2.1641	up	0.111894	-0.821328	normal	0.00767784	0.537153	normal	Flowering-promoting factor 1-like protein 1 OS=Oryza sativa subsp. japonica OX=39947 GN=RAA1 PE=1 SV=1
PtF_127.4	0.951842	0.0699912	normal	0.0132636	0.5895	normal	0.0028638	0.800052	normal	1.54357e-09	-1.29223	down	--
Newgene_3283	0.976734	-0.0391222	normal	0.718627	0.248009	normal	1.08633e-07	2.19227	up	0.671244	0.366422	normal	Actin-depolymerizing factor 2 OS=Oryza sativa subsp. japonica OX=39947 GN=ADF2 PE=2 SV=1
PtO_1511.9	0.347082	0.565046	normal	0.000955492	0.554054	normal	0.000376514	1.08053	up	0.572768	-0.156804	normal	--
PtO_2472.30	0.863134	-0.103866	normal	0.294142	0.287775	normal	7.33109e-05	-1.11453	down	0.0711047	0.277271	normal	ALA-interacting subunit 5 OS=Arabidopsis thaliana OX=3702 GN=ALIS5 PE=1 SV=1
PtF_121.70	0.0205414	-0.729048	normal	0.867064	0.0743283	normal	2.71617e-10	-1.55228	down	0.297021	0.141987	normal	Xyloglucan endotransglycosylase/hydrolase protein 8 OS=Oryza sativa subsp. japonica OX=39947 GN=XTH8 PE=1 SV=1
PtO_1545.26	0.975334	-0.0160304	normal	0.781658	-0.0701122	normal	0.924903	-0.0401299	normal	8.26473e-23	-1.32674	down	E3 ubiquitin-protein ligase RHF2A OS=Arabidopsis thaliana OX=3702 GN=RHF2A PE=2 SV=1
PtO_1545.20	--	--	--	0.000131859	-0.996216	normal	--	--	--	4.65359e-20	-2.21415	down	Purine permease 3 OS=Arabidopsis thaliana OX=3702 GN=PUP3 PE=2 SV=1
PtF_201.10	--	--	--	0.457674	0.388963	normal	--	--	--	8.44317e-06	1.16983	up	4-hydroxyphenylpyruvate dioxygenase OS=Hordeum vulgare OX=4513 PE=2 SV=1
PtF_201.14	--	--	--	0.00289894	-1.10742	down	--	--	--	2.19333e-06	-1.42336	down	Tetraspanin-6 OS=Arabidopsis thaliana OX=3702 GN=TET6 PE=2 SV=1
PtF_201.19	--	--	--	5.73154e-06	-1.17693	down	--	--	--	0.158697	-0.702194	normal	Acyl transferase 15 OS=Oryza sativa subsp. japonica OX=39947 GN=AT15 PE=2 SV=1
PtO_1517.49	--	--	--	0.00243695	-1.33784	down	--	--	--	0.0145113	-0.936523	normal	Protein NRT1/ PTR FAMILY 8.3 OS=Arabidopsis thaliana OX=3702 GN=NPF8.3 PE=1 SV=1
PtO_998.21	9.65294e-05	-1.54655	down	0.142709	-0.890361	normal	8.3351e-18	-1.5906	down	0.487304	-0.211786	normal	Pectinesterase 1 OS=Citrus sinensis OX=2711 GN=PECS-1.1 PE=2 SV=1
PtO_2025.5	--	--	--	0.840284	-0.113796	normal	0.858772	0.0917279	normal	3.54444e-07	-1.14895	down	Sugar transport protein MST1 OS=Oryza sativa subsp. japonica OX=39947 GN=MST1 PE=2 SV=1
PtO_2025.1	--	--	--	3.82653e-05	-1.03782	down	--	--	--	1.52357e-06	-0.873221	normal	Sugar transport protein MST1 OS=Oryza sativa subsp. japonica OX=39947 GN=MST1 PE=2 SV=1
PtO_1758.20	--	--	--	0.999893	4.88904e-05	normal	--	--	--	0.00182211	1.37406	up	Uncharacterized protein At5g39865 OS=Arabidopsis thaliana OX=3702 GN=At5g39865 PE=2 SV=1
PtO_1758.25	0.686906	0.1448	normal	5.45582e-05	-0.905328	normal	0.000119699	-1.01979	down	0.000273972	-0.785562	normal	Transcription factor TCP15 OS=Arabidopsis thaliana OX=3702 GN=TCP15 PE=1 SV=1
PtF_106.4	0.371915	0.457005	normal	0.51658	-0.390622	normal	0.000816253	1.18493	up	0.221362	0.525304	normal	--
PtF_173.18	0.268261	0.617322	normal	0.387976	-0.536735	normal	0.00080373	-1.18275	down	0.741489	-0.232738	normal	--
PtF_174.4	0.483668	-0.533969	normal	0.740626	-0.0895428	normal	0.00189222	-1.49016	down	0.427818	0.168772	normal	Soluble inorganic pyrophosphatase 4 OS=Arabidopsis thaliana OX=3702 GN=PPA4 PE=1 SV=1
PtO_902.14	--	--	--	3.34424e-36	-2.19997	down	--	--	--	0.670795	-0.255321	normal	Chalcone synthase 2 OS=Secale cereale OX=4550 GN=CHS2 PE=2 SV=1
PtO_1059.51	0.0402587	0.842514	normal	0.661742	-0.128419	normal	0.200272	-0.39288	normal	3.87411e-17	-1.39064	down	Phenylalanine ammonia-lyase OS=Triticum aestivum OX=4565 GN=PAL PE=3 SV=1
PtO_1059.52	0.721093	0.293238	normal	0.589285	-0.148377	normal	0.0186975	-0.44771	normal	5.14129e-60	-1.23739	down	Phenylalanine ammonia-lyase OS=Triticum aestivum OX=4565 GN=PAL PE=3 SV=1
PtF_411.35	--	--	--	9.35821e-06	1.04254	up	--	--	--	0.339367	-0.392841	normal	Fasciclin-like arabinogalactan protein 1 OS=Arabidopsis thaliana OX=3702 GN=FLA1 PE=1 SV=1
PtO_2557.24	--	--	--	3.26096e-25	2.47042	up	--	--	--	0.977549	-0.0195738	normal	--
PtF_479.43	--	--	--	0.489594	0.416273	normal	--	--	--	0.00454165	1.03165	up	4-hydroxyphenylpyruvate dioxygenase OS=Hordeum vulgare OX=4513 PE=2 SV=1
Newgene_11814	0.801222	-0.243749	normal	0.0307514	-1.25308	down	0.649478	0.287903	normal	0.235843	0.762177	normal	Probable pre-mRNA-splicing factor ATP-dependent RNA helicase DEAH5 OS=Arabidopsis thaliana OX=3702 GN=At3g26560 PE=1 SV=2
PtF_479.44	0.236404	-0.396471	normal	0.0187075	-1.28402	down	0.125725	-0.232956	normal	0.896066	0.0975286	normal	Photosystem II stability/assembly factor HCF136, chloroplastic OS=Oryza sativa subsp. japonica OX=39947 GN=HCF136 PE=3 SV=1
PtF_409.3	--	--	--	--	--	--	--	--	--	8.25079e-12	-3.23945	down	12S seed storage globulin 2 OS=Avena sativa OX=4498 PE=3 SV=1
PtO_2575.74	6.7641e-05	-1.1926	down	0.537809	-0.130113	normal	0.790208	0.161092	normal	0.00682709	0.413447	normal	DJ-1 protein homolog E OS=Arabidopsis thaliana OX=3702 GN=DJ1E PE=1 SV=1
PtF_264.65	5.78347e-09	1.98868	up	0.000934448	0.740698	normal	5.19826e-11	1.24053	up	3.22246e-07	0.812617	normal	PLASMODESMATA CALLOSE-BINDING PROTEIN 3 OS=Arabidopsis thaliana OX=3702 GN=PDCB3 PE=1 SV=1
PtO_1626.81	--	--	--	0.82507	-0.0766372	normal	--	--	--	4.00724e-10	-1.24441	down	Zinc finger protein ZAT10 OS=Arabidopsis thaliana OX=3702 GN=ZAT10 PE=2 SV=1
PtF_273.35	--	--	--	0.0430295	-0.704852	normal	--	--	--	1.94153e-09	-1.43938	down	Peroxidase 2 OS=Zea mays OX=4577 GN=PER2 PE=2 SV=1
PtF_273.30	0.0168777	-1.24355	down	0.470727	-0.473081	normal	--	--	--	0.243137	0.562104	normal	Phosphatidylinositol 4-kinase gamma 1 OS=Arabidopsis thaliana OX=3702 GN=PI4KG1 PE=2 SV=1
PtF_412.20	2.07614e-13	2.33472	up	0.892165	0.107853	normal	0.889176	0.116501	normal	0.939767	-0.078748	normal	Protein Mut11 OS=Chlamydomonas reinhardtii OX=3055 GN=Mut11 PE=2 SV=1
PtF_232.67	0.521544	0.345546	normal	0.440368	0.269761	normal	1.51966e-30	1.73703	up	0.000595944	0.564482	normal	Amino acid transporter AVT1A OS=Arabidopsis thaliana OX=3702 GN=AVT1A PE=2 SV=2
PtO_1789.12	0.357389	-0.296806	normal	3.5021e-07	1.82568	up	0.346363	0.351398	normal	3.02815e-18	1.79996	up	Probable arabinosyltransferase ARAD1 OS=Arabidopsis thaliana OX=3702 GN=ARAD1 PE=1 SV=1
PtF_92.87	4.87852e-05	-1.42971	down	2.03979e-18	-2.72726	down	2.65107e-17	-2.67254	down	1.31529e-26	-2.47577	down	Dynein 8 kDa light chain, flagellar outer arm OS=Chlamydomonas reinhardtii OX=3055 PE=1 SV=1
PtF_205.64	--	--	--	0.95324	-0.0520255	normal	--	--	--	0.000178464	-1.48885	down	--
PtF_205.62	--	--	--	0.0267188	1.23499	up	--	--	--	--	--	--	Transcription repressor OFP13 OS=Arabidopsis thaliana OX=3702 GN=OFP13 PE=1 SV=1
PtF_291.40	0.000682197	-1.63773	down	--	--	--	--	--	--	--	--	--	--
PtO_2233.9	0.609024	-0.224125	normal	3.19908e-07	-1.02911	down	0.441902	-0.335035	normal	0.00156878	-0.934231	normal	Disease resistance protein RPM1 OS=Arabidopsis thaliana OX=3702 GN=RPM1 PE=1 SV=1
PtO_2310.24	--	--	--	6.80809e-05	1.91171	up	0.000299187	1.47809	up	0.00276945	1.07844	up	--
PtO_2201.2	0.343734	-0.334732	normal	0.00225479	-1.53286	down	0.954772	-0.0148421	normal	0.337151	0.42216	normal	Probable inactive shikimate kinase like 2, chloroplastic OS=Arabidopsis thaliana OX=3702 GN=SKL2 PE=2 SV=2
PtO_1466.1	0.0221132	1.04163	up	0.441771	0.527677	normal	1.41599e-05	1.66988	up	0.0899522	0.799284	normal	Peamaclein OS=Prunus persica OX=3760 PE=1 SV=1
PtO_2201.1	0.752444	0.200022	normal	0.115164	0.327068	normal	0.00535985	-0.709543	normal	2.53853e-28	-1.34081	down	Lysine-specific demethylase JMJ706 OS=Oryza sativa subsp. japonica OX=39947 GN=JMJ706 PE=2 SV=1
PtF_173.57_PtF_173.58	0.71593	0.366314	normal	0.750635	-0.0899252	normal	0.0645189	0.537382	normal	9.5596e-14	-1.04166	down	Probable trehalose-phosphate phosphatase 7 OS=Oryza sativa subsp. japonica OX=39947 GN=TPP7 PE=2 SV=2
Newgene_15713	0.0916381	-0.783073	normal	0.893853	0.0943215	normal	0.37565	-0.353536	normal	3.35062e-15	-2.28309	down	--
PtF_381.97	0.928128	0.0722522	normal	1.21032e-21	-1.47791	down	0.35546	-0.274189	normal	1.51359e-19	-1.5998	down	Probable staphylococcal-like nuclease CAN3 OS=Oryza sativa subsp. japonica OX=39947 GN=Os12g0109200 PE=2 SV=2
Newgene_16351	--	--	--	--	--	--	--	--	--	0.0226645	1.04634	up	--
PtF_117.80	--	--	--	--	--	--	2.73065e-13	-2.36117	down	--	--	--	--
PtO_2558.1	0.927811	-0.0630268	normal	0.306782	-0.213031	normal	0.00313367	-0.525427	normal	3.25088e-14	-1.16384	down	Ocs element-binding factor 1 OS=Zea mays OX=4577 GN=OBF1 PE=2 SV=2
PtO_2558.9	0.105696	0.847445	normal	0.0174552	-0.631256	normal	0.209441	-0.408082	normal	5.15522e-13	-1.56889	down	Transcription factor APG OS=Oryza sativa subsp. japonica OX=39947 GN=APG PE=1 SV=1
PtF_489.57	--	--	--	0.542888	-0.415475	normal	0.0651454	-0.501488	normal	3.01717e-08	-2.25173	down	12-oxophytodienoate reductase 1 OS=Oryza sativa subsp. japonica OX=39947 GN=OPR1 PE=2 SV=1
PtF_102.66	--	--	--	0.206697	-0.614509	normal	--	--	--	9.74022e-16	-2.26387	down	Peroxidase 7 OS=Arabidopsis thaliana OX=3702 GN=PER7 PE=2 SV=1
PtF_59.2	--	--	--	0.897403	-0.106457	normal	--	--	--	1.23797e-13	-1.99272	down	Integrin-linked protein kinase 1 OS=Arabidopsis thaliana OX=3702 GN=ILK1 PE=1 SV=1
PtF_59.3	--	--	--	0.307821	-0.575794	normal	--	--	--	2.96415e-10	-2.09771	down	Integrin-linked protein kinase 1 OS=Arabidopsis thaliana OX=3702 GN=ILK1 PE=1 SV=1
PtF_423.42	--	--	--	0.000860075	1.5724	up	--	--	--	0.0220836	0.997409	normal	Probable aquaporin TIP4-2 OS=Oryza sativa subsp. japonica OX=39947 GN=TIP4-2 PE=2 SV=2
PtO_2451.3	0.9869	-0.0277432	normal	0.0524121	-0.533121	normal	0.570975	0.329048	normal	7.96047e-08	-1.21423	down	1-aminocyclopropane-1-carboxylate synthase OS=Glycine max OX=3847 GN=ACS1 PE=2 SV=1
PtO_2173.22	0.0456869	-0.429265	normal	0.000664345	-1.15815	down	0.0666014	-0.266132	normal	0.980809	0.0108736	normal	Copper-transporting ATPase PAA2, chloroplastic OS=Arabidopsis thaliana OX=3702 GN=PAA2 PE=1 SV=1
PtO_2173.27	0.732508	-0.285042	normal	9.37651e-07	-0.819159	normal	0.00394407	-1.0196	down	0.785004	0.0693222	normal	--
PtO_2173.26	0.00403945	1.34037	up	--	--	--	4.68101e-21	2.57153	up	--	--	--	--
PtO_1088.27	0.0109976	1.0592	up	4.30405e-09	1.3075	up	0.640954	0.228528	normal	2.42865e-42	1.22745	up	Phosphoenolpyruvate carboxylase 1 OS=Sorghum bicolor OX=4558 GN=PEPC PE=2 SV=1
PtO_1088.26	--	--	--	0.838957	-0.0976601	normal	--	--	--	2.74174e-17	-1.45244	down	Uclacyanin 1 OS=Arabidopsis thaliana OX=3702 GN=UCC1 PE=1 SV=1
PtO_1088.25	--	--	--	0.457955	-0.213522	normal	--	--	--	1.53953e-16	-1.19138	down	Uclacyanin 1 OS=Arabidopsis thaliana OX=3702 GN=UCC1 PE=1 SV=1
Newgene_13406	--	--	--	7.49624e-06	-1.15503	down	--	--	--	0.00166401	-0.57758	normal	--
PtF_128.12	0.901146	-0.115349	normal	--	--	--	0.801822	-0.0657177	normal	7.03555e-05	1.40885	up	UDP-glycosyltransferase 73B3 OS=Arabidopsis thaliana OX=3702 GN=UGT73B3 PE=2 SV=1
PtF_128.13	0.626264	-0.206394	normal	1.33762e-07	1.24147	up	0.813017	0.0690939	normal	0.0466031	0.368197	normal	Probable E3 ubiquitin ligase SUD1 OS=Arabidopsis thaliana OX=3702 GN=SUD1 PE=1 SV=1
PtO_2072.9	0.313037	0.711068	normal	0.577198	-0.23371	normal	--	--	--	3.95555e-05	-1.78197	down	Zinc finger protein ZAT8 OS=Arabidopsis thaliana OX=3702 GN=ZAT8 PE=2 SV=1
Newgene_10664	--	--	--	0.00579512	-1.47633	down	--	--	--	--	--	--	--
PtF_367.108	0.205568	0.622456	normal	1.60786e-05	1.14221	up	0.156586	0.460786	normal	0.0174652	-0.517166	normal	--
PtO_2149.71	0.596129	0.198216	normal	0.000215133	-1.0195	down	0.230287	-0.3184	normal	0.464589	-0.22535	normal	Protein DJ-1 homolog B OS=Arabidopsis thaliana OX=3702 GN=DJ1B PE=1 SV=1
PtF_523.451	0.000107127	-0.896654	normal	0.37108	-0.215069	normal	1.0069e-19	-1.12761	down	0.000469488	0.303987	normal	GDSL esterase/lipase At5g45910 OS=Arabidopsis thaliana OX=3702 GN=At5g45910 PE=2 SV=1
PtF_266.66	0.395039	-0.233339	normal	0.000470698	-1.3809	down	0.786518	0.0587874	normal	0.621441	-0.301287	normal	Protein NRT1/ PTR FAMILY 3.1 OS=Arabidopsis thaliana OX=3702 GN=NPF3.1 PE=2 SV=1
Newgene_15542	--	--	--	1.23086e-06	-2.30472	down	--	--	--	0.00460609	-1.3865	down	--
PtF_354.20	0.382592	-0.349861	normal	0.170777	-0.39699	normal	0.0722254	-0.410057	normal	1.61246e-09	-1.00925	down	Calcium-dependent protein kinase 9 OS=Oryza sativa subsp. japonica OX=39947 GN=CPK9 PE=2 SV=1
Newgene_20071	--	--	--	0.0432278	-1.09153	down	--	--	--	0.191961	0.696343	normal	Putative syntaxin-131 OS=Arabidopsis thaliana OX=3702 GN=SYP131 PE=3 SV=1
PtF_345.47	0.88195	-0.181459	normal	0.00810673	-1.15129	down	0.340487	-0.581285	normal	0.546766	0.371391	normal	Putative pectinesterase/pectinesterase inhibitor 38 OS=Arabidopsis thaliana OX=3702 GN=PME38 PE=3 SV=1
PtO_2628.15	3.60681e-05	-1.84984	down	0.0508441	-0.412102	normal	1.08805e-05	-1.77471	down	0.928358	-0.02222	normal	Arabinogalactan protein 16 OS=Arabidopsis thaliana OX=3702 GN=AGP16 PE=1 SV=1
PtO_2628.12	--	--	--	2.43503e-08	2.26347	up	--	--	--	1.34743e-09	1.97682	up	indole-2-monooxygenase OS=Zea mays OX=4577 GN=CYP71C4 PE=1 SV=1
PtF_130.23	0.391676	0.373286	normal	0.868729	0.101862	normal	0.841703	0.085005	normal	9.12886e-06	-1.12544	down	Glycerol-3-phosphate acyltransferase 7 OS=Arabidopsis thaliana OX=3702 GN=GPAT7 PE=1 SV=1
PtO_1129.33	0.0222822	1.00286	up	--	--	--	--	--	--	--	--	--	Cycloartenol synthase OS=Oryza sativa subsp. japonica OX=39947 GN=Os02g0139700 PE=1 SV=1
Newgene_15464	--	--	--	0.414744	-0.520089	normal	--	--	--	2.39011e-08	-1.46693	down	High-affinity nitrate transporter 2.2 OS=Oryza sativa subsp. japonica OX=39947 GN=NRT2.2 PE=1 SV=1
PtF_223.78	--	--	--	0.113784	0.442096	normal	--	--	--	7.89522e-07	-1.0726	down	--
PtF_223.76	0.80562	0.166985	normal	2.37011e-28	1.77043	up	0.897547	0.05072	normal	0.00138153	0.536594	normal	--
PtF_223.73	0.478626	-0.249882	normal	1.77616e-12	-1.93456	down	8.65409e-05	-0.471571	normal	1.42088e-24	-1.71724	down	Probable carboxylesterase 12 OS=Arabidopsis thaliana OX=3702 GN=CXE12 PE=1 SV=1
PtF_223.70	0.100291	-0.415107	normal	0.00635492	-1.20739	down	0.0318151	-0.364896	normal	0.864624	-0.114059	normal	Photosystem I reaction center subunit III, chloroplastic OS=Hordeum vulgare OX=4513 GN=PSAF PE=1 SV=2
PtF_223.71	0.874013	-0.181243	normal	0.816031	-0.132454	normal	0.922438	0.0779839	normal	1.04681e-12	-1.44588	down	Calmodulin-binding protein 60 D OS=Arabidopsis thaliana OX=3702 GN=CBP60D PE=2 SV=1
PtO_2214.29	0.9489	-0.0879128	normal	0.0140051	-1.12457	down	1.03964e-13	-2.61201	down	0.0175405	-1.18152	down	Glucan endo-1,3-beta-glucosidase 13 OS=Arabidopsis thaliana OX=3702 GN=At5g56590 PE=1 SV=1
PtO_712.87	0.16583	-0.85212	normal	--	--	--	0.000381381	-1.00701	down	--	--	--	Protein DETOXIFICATION 52 OS=Arabidopsis thaliana OX=3702 GN=DTX52 PE=2 SV=1
PtF_280.18	--	--	--	8.67918e-08	-1.73811	down	--	--	--	0.0463844	-1.15069	down	Homeobox-leucine zipper protein HOX12 OS=Oryza sativa subsp. japonica OX=39947 GN=HOX12 PE=2 SV=1
PtO_1091.52	0.101908	-0.410579	normal	0.00026105	-1.26735	down	--	--	--	0.000787032	-0.995078	normal	Amino-acid permease BAT1 OS=Arabidopsis thaliana OX=3702 GN=BAT1 PE=2 SV=2
PtO_1091.59	--	--	--	0.797583	-0.134968	normal	--	--	--	9.03235e-09	-1.61287	down	Protein JINGUBANG OS=Arabidopsis thaliana OX=3702 GN=JGB PE=1 SV=1
PtO_1133.11	--	--	--	8.65025e-05	1.00358	up	--	--	--	0.0252953	0.702961	normal	Glucuronoxylan 4-O-methyltransferase 2 OS=Arabidopsis thaliana OX=3702 GN=GXM2 PE=1 SV=1
PtF_233.136	--	--	--	0.00555124	-1.00886	down	--	--	--	3.03211e-07	-1.39459	down	--
PtO_901.7	--	--	--	0.0129636	-1.18456	down	--	--	--	0.0646432	-1.07124	normal	--
PtF_471.1	0.185208	0.69291	normal	9.32664e-10	1.1958	up	7.09144e-10	1.42934	up	1.49242e-05	0.856092	normal	Zinc transporter 2 OS=Oryza sativa subsp. japonica OX=39947 GN=ZIP2 PE=2 SV=1
PtF_476.41	0.0433097	0.737223	normal	0.00460525	1.51864	up	0.0214985	0.89029	normal	2.54376e-25	2.81526	up	Transketolase, chloroplastic OS=Zea mays OX=4577 PE=1 SV=1
PtF_346.17	--	--	--	0.000352523	1.32248	up	--	--	--	0.0649635	0.877645	normal	Putative cyclin-dependent kinase F-2 OS=Oryza sativa subsp. japonica OX=39947 GN=CDKF-2 PE=3 SV=1
Newgene_25361	0.0738615	0.895486	normal	0.107301	-0.994503	normal	0.0122787	1.0231	up	--	--	--	--
PtO_1944.3	2.18141e-07	1.57333	up	2.0022e-111	3.05977	up	0.0356245	1.04789	up	0.00206899	1.28863	up	--
PtF_305.47	0.81879	0.219503	normal	0.935151	-0.0658888	normal	0.0220215	1.04903	up	0.0463978	0.842703	normal	--
PtO_1944.9	0.00190363	-0.90204	normal	1.79392e-15	1.2275	up	2.98911e-13	-1.17266	down	0.171595	0.293426	normal	--
PtO_1682.103	1.05331e-09	2.13217	up	0.306301	-0.673361	normal	1.10235e-14	1.59385	up	--	--	--	Non-specific lipid-transfer protein 1 OS=Oryza sativa subsp. japonica OX=39947 GN=LTP PE=1 SV=1
PtO_1738.49	0.575373	-0.312455	normal	1.11726e-05	-1.38479	down	0.135408	-0.613203	normal	0.00178451	-1.03363	down	Protein DMR6-LIKE OXYGENASE 2 OS=Arabidopsis thaliana OX=3702 GN=DLO2 PE=2 SV=1
PtF_121.152	0.852444	-0.124947	normal	0.897929	-0.116248	normal	--	--	--	0.00877106	-1.45793	down	Putative disease resistance protein RGA3 OS=Solanum bulbocastanum OX=147425 GN=RGA3 PE=2 SV=2
PtF_121.154	0.00841243	-0.600352	normal	0.141758	-0.544948	normal	1.5375e-11	-1.20361	down	0.0864981	-0.413038	normal	Cysteine-rich receptor-like protein kinase 6 OS=Oryza sativa subsp. japonica OX=39947 GN=CRK6 PE=1 SV=1
PtF_473.89	0.892829	-0.162768	normal	0.117391	-0.843274	normal	--	--	--	5.60012e-06	-1.55737	down	Probable potassium transporter 16 OS=Oryza sativa subsp. japonica OX=39947 GN=HAK16 PE=2 SV=1
PtF_284.31	0.000118396	1.33675	up	0.045627	0.397171	normal	0.449349	0.169523	normal	0.00818429	-0.490612	normal	E3 ubiquitin-protein ligase AIRP2 OS=Arabidopsis thaliana OX=3702 GN=AIRP2 PE=1 SV=1
Newgene_15280	--	--	--	0.737298	-0.284056	normal	--	--	--	1.5504e-07	-1.73983	down	--
PtO_824.2	3.76767e-09	-1.67154	down	4.17693e-09	-1.00311	down	8.43738e-21	-2.83342	down	1.69198e-18	-1.72356	down	Putative receptor protein kinase ZmPK1 OS=Zea mays OX=4577 GN=PK1 PE=2 SV=2
PtF_511.7	0.0795913	-0.612435	normal	0.00200787	-1.31111	down	0.010355	-0.422212	normal	0.429163	-0.301934	normal	50S ribosomal protein L34, chloroplastic OS=Arabidopsis thaliana OX=3702 GN=RPL34 PE=2 SV=1
PtF_511.3	--	--	--	0.600621	-0.226353	normal	--	--	--	4.27981e-27	-1.8028	down	UDP-glycosyltransferase 87A1 OS=Arabidopsis thaliana OX=3702 GN=UGT87A1 PE=2 SV=1
Newgene_3591	--	--	--	--	--	--	0.000189732	-1.56579	down	0.21898	-0.636988	normal	--
PtF_292.21	0.00234175	-1.07511	down	3.07992e-07	-1.00073	down	0.0113359	-1.03201	down	6.31218e-05	-0.744519	normal	Scarecrow-like protein 23 OS=Arabidopsis thaliana OX=3702 GN=SCL23 PE=1 SV=1
PtO_1033.7	--	--	--	--	--	--	--	--	--	0.00308157	-1.42263	down	Protein LURP-one-related 11 OS=Arabidopsis thaliana OX=3702 GN=At3g14260 PE=2 SV=1
PtF_155.1	0.802862	0.251907	normal	1.37548e-10	-1.33402	down	0.312934	-0.566616	normal	7.40253e-05	-1.31932	down	--
PtO_1150.4	5.11479e-05	-0.905729	normal	0.00189804	-0.978077	normal	5.85404e-15	-0.98632	normal	1.68594e-13	-1.4415	down	Cytochrome P450 72A14 OS=Arabidopsis thaliana OX=3702 GN=CYP72A14 PE=2 SV=1
PtO_2337.35	0.990673	-0.0202154	normal	0.923151	0.0726676	normal	0.0179131	-1.03792	down	0.00040706	0.638918	normal	Acyl-CoA-binding domain-containing protein 4 OS=Arabidopsis thaliana OX=3702 GN=ACBP4 PE=1 SV=1
PtO_2128.28	0.981155	0.0236505	normal	1.39446e-06	1.02096	up	0.541888	-0.193684	normal	0.00100708	-0.652262	normal	Oligouridylate-binding protein 1 OS=Nicotiana plumbaginifolia OX=4092 GN=UBP1 PE=2 SV=1
Newgene_6346	--	--	--	0.00659191	-1.21162	down	--	--	--	--	--	--	Putative late blight resistance protein homolog R1A-6 OS=Solanum demissum OX=50514 GN=R1A-6 PE=3 SV=2
PtF_325.16	--	--	--	0.81475	0.205034	normal	0.0163978	-1.12238	down	--	--	--	--
PtO_1518.17	4.25438e-19	3.61287	up	0.0377429	0.511544	normal	--	--	--	0.00634969	0.431118	normal	Universal stress protein A-like protein OS=Arabidopsis thaliana OX=3702 GN=At3g01520 PE=1 SV=2
PtO_1462.4	--	--	--	0.0257937	1.02436	up	--	--	--	0.85969	0.110639	normal	Protein HVA22 OS=Hordeum vulgare OX=4513 GN=HVA22 PE=2 SV=1
PtO_1462.9	--	--	--	--	--	--	1.85718e-08	2.46028	up	--	--	--	--
PtF_94.26	0.033928	-1.00103	down	0.95324	-0.0183628	normal	0.00215773	-1.34913	down	0.00142482	0.422024	normal	Probable E3 ubiquitin ligase SUD1 OS=Arabidopsis thaliana OX=3702 GN=SUD1 PE=1 SV=1
PtO_922.12	0.126923	-0.583873	normal	0.171974	-0.380886	normal	0.995275	0.00311557	normal	5.5371e-07	-1.0241	down	WAT1-related protein At3g30340 OS=Arabidopsis thaliana OX=3702 GN=At3g30340 PE=2 SV=1
PtO_1308.10	0.705303	0.351251	normal	0.451737	0.27432	normal	0.420741	-0.484218	normal	5.79482e-13	-1.6874	down	U-box domain-containing protein 21 OS=Arabidopsis thaliana OX=3702 GN=PUB21 PE=2 SV=1
PtF_132.18	--	--	--	3.09076e-14	-2.26238	down	--	--	--	6.74907e-11	-1.82081	down	Peroxidase 2 OS=Zea mays OX=4577 GN=PER2 PE=2 SV=1
PtF_132.17	--	--	--	3.09337e-09	-2.71984	down	--	--	--	--	--	--	Peroxidase 2 OS=Zea mays OX=4577 GN=PER2 PE=2 SV=1
Newgene_19078	0.470899	0.53237	normal	0.536268	-0.323245	normal	0.000720498	1.26444	up	0.605258	0.271975	normal	--
PtF_132.15	--	--	--	0.000454777	-1.82907	down	--	--	--	--	--	--	Peroxidase 2 OS=Zea mays OX=4577 GN=PER2 PE=2 SV=1
PtF_130.13	0.485276	0.400039	normal	7.98291e-05	-1.15814	down	0.992975	-0.00475638	normal	8.59739e-13	-2.03033	down	--
PtF_102.13	--	--	--	0.00119299	-0.979916	normal	--	--	--	3.36315e-05	1.66449	up	Dehydration-responsive element-binding protein 1B OS=Oryza sativa subsp. japonica OX=39947 GN=DREB1B PE=2 SV=1
Newgene_25565	--	--	--	0.000150519	1.27543	up	0.0311184	1.06306	up	0.543213	-0.36722	normal	--
PtF_22.63	0.881206	0.0675643	normal	0.000118833	0.472304	normal	0.934523	0.0179516	normal	1.24168e-15	1.01121	up	--
PtO_1952.48	0.885795	0.108372	normal	0.000379553	-1.0545	down	0.00158813	-0.50143	normal	4.26159e-06	-1.2406	down	Cyclic nucleotide-gated ion channel 1 OS=Arabidopsis thaliana OX=3702 GN=CNGC1 PE=1 SV=1
Newgene_20136	0.595881	-0.373495	normal	0.841834	-0.132017	normal	0.0878772	-0.622767	normal	0.00058682	-1.18095	down	--
Newgene_20137	0.00945347	-1.0574	down	0.717208	-0.297857	normal	0.237853	-0.502006	normal	--	--	--	--
PtO_1743.2	--	--	--	--	--	--	5.05727e-07	2.22448	up	--	--	--	Achilleol B synthase OS=Oryza sativa subsp. japonica OX=39947 GN=Os11g0285000 PE=1 SV=1
PtF_534.148	0.715446	-0.227978	normal	0.91169	-0.0901626	normal	0.00277391	1.20255	up	--	--	--	Pentatricopeptide repeat-containing protein At5g02860 OS=Arabidopsis thaliana OX=3702 GN=At5g02860 PE=2 SV=1
PtO_1745.8	0.0251049	0.371945	normal	0.0161761	-1.16051	down	7.86188e-07	0.61672	normal	0.178371	0.770358	normal	9-cis-epoxycarotenoid dioxygenase NCED1, chloroplastic OS=Oryza sativa subsp. japonica OX=39947 GN=NCED1 PE=2 SV=1
PtF_169.36	--	--	--	1.19394e-08	-1.82644	down	0.534752	-0.406565	normal	1.47089e-16	-2.0663	down	Ethylene-responsive transcription factor RAP2-6 OS=Arabidopsis thaliana OX=3702 GN=RAP2-6 PE=2 SV=2
PtF_169.39	0.701564	-0.293796	normal	0.841177	0.123095	normal	0.756906	0.234426	normal	7.35136e-05	-1.191	down	--
PtF_119.94	1.87736e-07	-1.9165	down	0.536087	-0.261226	normal	--	--	--	0.846609	-0.0859475	normal	--
PtF_271.48	0.665877	-0.318397	normal	0.793733	-0.143975	normal	0.184979	-0.594499	normal	1.70629e-06	-1.11228	down	--
PtF_271.49	0.565728	-0.356764	normal	0.0219417	-1.2536	down	0.00690746	-0.443734	normal	--	--	--	Plastocyanin, chloroplastic OS=Oryza sativa subsp. japonica OX=39947 GN=PETE PE=1 SV=1
PtO_2595.34	--	--	--	0.000542355	-1.07659	down	--	--	--	3.45182e-06	-1.01284	down	G-type lectin S-receptor-like serine/threonine-protein kinase At1g61480 OS=Arabidopsis thaliana OX=3702 GN=At1g61480 PE=2 SV=2
PtF_83.38	--	--	--	3.21094e-11	-2.06154	down	--	--	--	0.00980129	-1.12564	down	G-type lectin S-receptor-like serine/threonine-protein kinase At2g19130 OS=Arabidopsis thaliana OX=3702 GN=At2g19130 PE=2 SV=1
PtO_1139.4	0.834907	0.204845	normal	0.874131	-0.111918	normal	4.54183e-05	-1.10286	down	0.108362	-0.749654	normal	TSL-kinase interacting protein 1 OS=Arabidopsis thaliana OX=3702 GN=TKI1 PE=1 SV=2
PtO_557.10	0.670832	0.189849	normal	0.500842	-0.220518	normal	0.109339	-0.286756	normal	3.49915e-31	-1.81435	down	U-box domain-containing protein 6 OS=Arabidopsis thaliana OX=3702 GN=PUB6 PE=2 SV=2
PtO_2594.39	0.225249	0.650065	normal	1.35833e-05	1.6826	up	0.862168	-0.0895957	normal	0.761761	-0.136379	normal	--
PtF_66.34	0.995033	0.00813654	normal	0.00183888	-0.821921	normal	0.0996003	-0.515369	normal	0.000845891	-1.06272	down	G-type lectin S-receptor-like serine/threonine-protein kinase At2g19130 OS=Arabidopsis thaliana OX=3702 GN=At2g19130 PE=2 SV=1
PtF_58.77	0.0274773	1.14782	up	0.000198941	1.29513	up	0.000465447	0.889746	normal	0.568984	0.28677	normal	--
PtF_231.67	0.299043	0.595946	normal	1.68894e-06	1.38398	up	0.196207	0.488456	normal	1.29221e-07	1.16811	up	CASP-like protein 2D1 OS=Oryza sativa subsp. indica OX=39946 GN=OsI_06397 PE=2 SV=1
PtO_2264.3	0.0213895	-1.07008	down	0.442028	-0.316112	normal	0.418222	-0.475931	normal	0.94201	0.0248244	normal	--
PtO_905.12	0.968972	-0.0289434	normal	0.0012844	0.709109	normal	0.000133626	1.04287	up	0.0830342	0.519005	normal	--
PtO_1018.3	--	--	--	0.839337	-0.108063	normal	0.678703	-0.248601	normal	6.75567e-09	-1.34866	down	Cytochrome P450 709B2 OS=Arabidopsis thaliana OX=3702 GN=CYP709B2 PE=2 SV=1
PtO_1105.9	--	--	--	0.184281	-0.835243	normal	--	--	--	3.86339e-09	-1.63419	down	Receptor kinase-like protein Xa21 OS=Oryza sativa subsp. japonica OX=39947 GN=XA21 PE=1 SV=1
PtO_758.1	--	--	--	1.31017e-05	-1.73982	down	--	--	--	5.64085e-13	-2.01641	down	Proline-rich receptor-like protein kinase PERK1 OS=Arabidopsis thaliana OX=3702 GN=PERK1 PE=1 SV=1
PtF_220.95	--	--	--	0.0192237	-0.725234	normal	--	--	--	3.25697e-31	-2.32728	down	L-ascorbate oxidase OS=Cucumis sativus OX=3659 PE=1 SV=1
PtF_220.94	--	--	--	0.112283	-0.596643	normal	--	--	--	1.01456e-40	-2.58392	down	L-ascorbate oxidase OS=Cucumis sativus OX=3659 PE=1 SV=1
PtO_1902.46	--	--	--	3.97239e-09	2.7532	up	--	--	--	2.17493e-14	3.2384	up	Heavy metal-associated isoprenylated plant protein 26 OS=Arabidopsis thaliana OX=3702 GN=HIPP26 PE=1 SV=1
PtO_729.59	--	--	--	0.151659	-0.91817	normal	0.619941	0.343491	normal	0.0204952	1.31681	up	Non-specific lipid-transfer protein 2G OS=Triticum aestivum OX=4565 PE=1 SV=2
PtO_1167.7	2.07331e-06	-1.13	down	0.905052	-0.0446119	normal	0.885372	0.0484754	normal	0.773149	0.0618528	normal	Alcohol dehydrogenase-like 3 OS=Arabidopsis thaliana OX=3702 GN=At1g32780 PE=2 SV=1
PtO_1155.36	0.0819207	-0.674591	normal	0.00605811	-1.23312	down	0.740981	-0.0863522	normal	0.97283	0.0144412	normal	50S ribosomal protein L27, chloroplastic OS=Oryza sativa subsp. japonica OX=39947 GN=RPL27 PE=2 SV=1
PtO_1155.31	0.0857895	0.913873	normal	0.386682	-0.27571	normal	0.251267	0.523938	normal	1.39189e-10	-1.18112	down	--
PtO_1155.33	0.525948	-0.310994	normal	2.44981e-08	-1.17351	down	0.64111	-0.103065	normal	3.59953e-06	-1.07779	down	MADS-box transcription factor 51 OS=Oryza sativa subsp. japonica OX=39947 GN=MADS51 PE=2 SV=1
PtF_220.227	0.0109867	1.11204	up	3.16993e-07	1.18633	up	0.876883	-0.102653	normal	0.849912	0.0561508	normal	O-fucosyltransferase 19 OS=Arabidopsis thaliana OX=3702 GN=OFUT19 PE=2 SV=1
PtF_180.121	0.348906	0.67377	normal	0.00470649	-0.815749	normal	0.190831	-0.549919	normal	1.26894e-55	-2.3274	down	Calmodulin-binding protein 60 B OS=Arabidopsis thaliana OX=3702 GN=CBP60B PE=2 SV=1
PtF_443.27	0.1549	-0.473962	normal	5.87268e-07	-1.18703	down	0.0355023	-0.564673	normal	5.66071e-07	-0.848981	normal	Ubiquitin-conjugating enzyme E2 2 OS=Triticum aestivum OX=4565 GN=UBC2 PE=1 SV=1
PtO_1680.34	--	--	--	0.000563028	-1.27499	down	--	--	--	0.000106605	-1.74419	down	Pectinesterase inhibitor 8 OS=Oryza sativa subsp. japonica OX=39947 GN=PMEI8 PE=2 SV=1
PtO_1680.30	0.118233	-0.878849	normal	0.742337	0.148665	normal	0.0132481	-1.0501	down	0.00010679	-0.90149	normal	Patatin-like protein 2 OS=Oryza sativa subsp. japonica OX=39947 GN=PLP2 PE=3 SV=1
PtO_1496.1	0.187262	-0.79414	normal	3.07017e-16	-1.1174	down	--	--	--	0.00100497	-0.6012	normal	Beta-glucosidase 27 OS=Oryza sativa subsp. japonica OX=39947 GN=BGLU27 PE=2 SV=1
PtO_1814.2	0.650191	0.325366	normal	0.119136	0.343108	normal	8.49386e-17	-1.35426	down	0.000174094	-0.768517	normal	--
PtO_1108.12	--	--	--	3.09347e-08	-1.16184	down	--	--	--	0.0077818	-0.839015	normal	--
PtO_2117.21	--	--	--	0.0120963	1.05731	up	--	--	--	0.134103	-0.574536	normal	Transcription factor MYB2 OS=Oryza sativa subsp. japonica OX=39947 GN=MYB2 PE=2 SV=1
PtO_1682.73	0.00684011	1.22187	up	0.393326	-0.556614	normal	0.470416	0.412925	normal	--	--	--	--
PtF_205.8	3.58299e-14	-1.73623	down	0.0886115	0.719257	normal	0.364301	-0.28083	normal	0.192612	-0.421248	normal	Galactinol synthase 2 OS=Arabidopsis thaliana OX=3702 GN=GOLS2 PE=1 SV=1
PtF_333.43	0.392706	-0.339499	normal	0.0108284	-1.35554	down	0.313509	-0.20075	normal	0.871662	-0.148454	normal	Photosystem I reaction center subunit II, chloroplastic OS=Hordeum vulgare OX=4513 GN=psaD PE=1 SV=1
Newgene_11890	0.891882	0.167262	normal	0.963289	-0.0339291	normal	--	--	--	0.000173684	-1.26454	down	--
Newgene_16044	0.861277	0.160379	normal	0.0302302	-0.844279	normal	0.0167262	-0.561243	normal	5.12832e-10	-2.01906	down	--
PtF_184.165	0.961854	0.0606076	normal	0.320968	-0.597092	normal	0.848979	0.14796	normal	1.66603e-05	1.48466	up	Hypersensitive-induced response protein-like protein 2 OS=Oryza sativa subsp. japonica OX=39947 GN=HIRL2 PE=3 SV=1
PtO_1080.34	0.525493	0.410074	normal	0.743251	-0.142547	normal	0.0225088	1.04447	up	0.0705019	0.30481	normal	DNA polymerase alpha catalytic subunit OS=Oryza sativa subsp. japonica OX=39947 GN=Os01g0868300 PE=2 SV=2
PtF_368.34	0.235325	-0.429729	normal	0.259748	-0.57151	normal	0.173723	-0.296798	normal	0.0125163	-1.10797	down	Probable calcium-binding protein CML22 OS=Arabidopsis thaliana OX=3702 GN=CML22 PE=3 SV=1
Newgene_10128	0.779171	-0.240039	normal	0.000313184	-0.968823	normal	4.09714e-13	-2.42808	down	4.1403e-07	-1.28294	down	--
PtF_503.22	--	--	--	0.0179031	1.14197	up	--	--	--	0.207519	0.646321	normal	RING-H2 finger protein ATL70 OS=Arabidopsis thaliana OX=3702 GN=ATL70 PE=2 SV=1
PtF_503.21	0.600214	-0.229736	normal	1.0842e-11	-1.2493	down	5.78709e-13	-0.958366	normal	5.63676e-15	-0.972916	normal	--
PtF_89.71	0.80225	-0.273639	normal	0.237709	-0.792728	normal	0.105149	0.877237	normal	3.89689e-05	2.15257	up	--
PtF_2.35	0.879793	0.184174	normal	0.143452	0.440893	normal	0.011592	-1.17116	down	1.89171e-05	0.83318	normal	--
PtO_1260.16	0.0784002	0.899148	normal	0.00376925	1.14356	up	0.0105489	0.868632	normal	0.18172	0.560449	normal	--
PtF_427.50	0.07424	-0.872703	normal	1.94151e-13	-1.13812	down	0.0454506	-0.960144	normal	2.43487e-13	-1.32011	down	Basic 7S globulin OS=Glycine max OX=3847 GN=BG PE=1 SV=2
PtO_2129.21	0.858242	-0.192286	normal	0.175623	-0.323428	normal	0.000977457	-1.20853	down	0.109895	-0.269188	normal	--
PtO_1264.19	0.0172135	-1.08486	down	0.377238	-0.452845	normal	0.495245	0.391257	normal	0.891661	-0.0843406	normal	Probable pre-mRNA-splicing factor ATP-dependent RNA helicase DEAH5 OS=Arabidopsis thaliana OX=3702 GN=At3g26560 PE=1 SV=2
PtF_162.40	0.00264233	1.15934	up	--	--	--	--	--	--	--	--	--	--
PtF_162.47	0.885795	-0.165777	normal	0.0064274	1.35418	up	--	--	--	0.124631	0.607538	normal	Defensin-like protein 1 OS=Sorghum bicolor OX=4558 PE=1 SV=2
PtF_77.4	1.46663e-12	-1.24189	down	0.321355	-0.273116	normal	0.00100197	-0.670143	normal	1.47001e-07	-0.797731	normal	Nuclear transcription factor Y subunit B-8 OS=Oryza sativa subsp. japonica OX=39947 GN=NFYB8 PE=1 SV=1
PtF_77.5	0.00029666	-1.1418	down	0.857721	-0.0668598	normal	0.854013	0.142633	normal	0.182119	0.376549	normal	ATP-dependent DNA helicase Q-like 5 OS=Arabidopsis thaliana OX=3702 GN=RECQL5 PE=2 SV=2
PtO_2025.25	0.296376	-0.586773	normal	0.730141	-0.168082	normal	--	--	--	1.77957e-05	1.48016	up	Protein NRT1/ PTR FAMILY 5.14 OS=Arabidopsis thaliana OX=3702 GN=NPF5.14 PE=2 SV=2
PtF_63.30	0.000615047	-0.486477	normal	1.44937e-09	-1.17586	down	2.9802e-17	-0.878236	normal	1.41133e-37	-1.72869	down	Beta-fructofuranosidase, insoluble isoenzyme 7 OS=Oryza sativa subsp. japonica OX=39947 GN=CIN7 PE=2 SV=1
PtF_386.21	1.32112e-06	-1.61545	down	0.0033515	-1.4121	down	2.84801e-22	-2.40045	down	0.269249	-0.494908	normal	S-norcoclaurine synthase 1 OS=Coptis japonica OX=3442 GN=NCS1 PE=1 SV=1
PtF_142.120	--	--	--	0.00108272	-0.855214	normal	--	--	--	4.98403e-23	-1.49246	down	Subtilisin-like protease SBT1.4 OS=Arabidopsis thaliana OX=3702 GN=SBT1.4 PE=2 SV=1
PtF_279.91	--	--	--	0.00459526	1.42039	up	--	--	--	0.520646	0.452521	normal	--
PtF_177.57	0.85617	-0.171979	normal	0.0989474	0.495784	normal	0.0027205	1.34613	up	0.464845	-0.214145	normal	Protein SLOW WALKER 1 OS=Arabidopsis thaliana OX=3702 GN=SWA1 PE=2 SV=1
PtO_2590.5	2.85719e-09	1.05594	up	0.963746	-0.0418198	normal	0.0424845	0.562503	normal	0.726679	0.253822	normal	50S ribosomal protein L18, chloroplastic OS=Spinacia oleracea OX=3562 GN=RPL18 PE=1 SV=3
PtF_367.24	0.332126	-0.424353	normal	0.00646562	-1.2953	down	0.166608	-0.323871	normal	0.0694421	-0.617713	normal	--
PtO_2041.38	0.232778	-0.474445	normal	0.0480254	-1.06179	down	0.86636	0.0666575	normal	9.08104e-07	-1.60839	down	Chaperone protein dnaJ 11, chloroplastic OS=Arabidopsis thaliana OX=3702 GN=ATJ11 PE=1 SV=2
PtO_2041.37	--	--	--	0.0112231	-1.32061	down	--	--	--	0.00246587	-1.30311	down	UDP-glycosyltransferase 83A1 OS=Arabidopsis thaliana OX=3702 GN=UGT83A1 PE=2 SV=1
PtF_45.118	0.767193	0.21743	normal	0.148486	-0.439647	normal	0.00147264	-1.26642	down	8.40936e-09	-1.42897	down	--
PtF_45.116	5.83766e-05	-1.24826	down	--	--	--	0.000104344	-0.990487	normal	0.00109337	-1.5342	down	Glutaredoxin-C1 OS=Oryza sativa subsp. japonica OX=39947 GN=GRXC1 PE=3 SV=1
PtF_75.16	--	--	--	0.953182	0.02967	normal	--	--	--	4.59714e-13	-1.50879	down	Wall-associated receptor kinase-like 1 OS=Arabidopsis thaliana OX=3702 GN=WAKL1 PE=2 SV=1
PtO_1461.6	--	--	--	1.50541e-28	1.67134	up	--	--	--	7.38478e-15	1.22201	up	Rosmarinate synthase OS=Melissa officinalis OX=39338 GN=RAS PE=1 SV=1
PtF_77.17	0.000427042	-1.35201	down	0.716265	-0.17005	normal	3.14849e-10	-1.49829	down	0.0250869	0.344235	normal	Cationic peroxidase 2 OS=Arachis hypogaea OX=3818 GN=PNC2 PE=2 SV=1
PtF_176.21	--	--	--	2.49025e-06	-1.11943	down	--	--	--	0.107162	-0.537883	normal	Basic 7S globulin 2 OS=Glycine max OX=3847 PE=1 SV=1
PtF_494.25	--	--	--	0.126315	-0.634128	normal	--	--	--	4.92072e-15	-1.10346	down	Probable LRR receptor-like serine/threonine-protein kinase At1g51880 OS=Arabidopsis thaliana OX=3702 GN=At1g51880 PE=2 SV=1
PtF_494.24	--	--	--	0.548599	-0.407382	normal	--	--	--	0.0265723	-1.14088	down	Receptor-like protein kinase At3g21340 OS=Arabidopsis thaliana OX=3702 GN=At3g21340 PE=1 SV=1
PtF_347.33	0.029328	1.05285	up	0.567544	0.151307	normal	0.0371162	1.00322	up	6.1336e-11	-1.23721	down	--
PtF_383.15	0.955637	-0.0599364	normal	0.821584	0.122426	normal	0.914601	0.0356335	normal	5.12832e-10	1.64752	up	WAT1-related protein At5g64700 OS=Arabidopsis thaliana OX=3702 GN=At5g64700 PE=2 SV=1
PtF_185.8	0.00325457	1.25957	up	0.982136	0.00696545	normal	0.00781684	0.945989	normal	1.53211e-07	-0.936126	normal	Zinc finger A20 and AN1 domain-containing stress-associated protein 1 OS=Oryza sativa subsp. japonica OX=39947 GN=SAP1 PE=2 SV=2
PtO_2451.14	0.232867	-0.47323	normal	--	--	--	1.64549e-07	1.97519	up	--	--	--	Purine-uracil permease NCS1 OS=Arabidopsis thaliana OX=3702 GN=NCS1 PE=1 SV=1
PtF_279.70	0.42262	-0.515527	normal	0.000709487	-1.10667	down	0.429891	-0.325527	normal	0.000439476	-1.01238	down	Probable metal-nicotianamine transporter YSL12 OS=Oryza sativa subsp. japonica OX=39947 GN=YSL12 PE=2 SV=2
Newgene_6444	--	--	--	--	--	--	--	--	--	1.87473e-10	2.7579	up	NAC domain-containing protein 41 OS=Arabidopsis thaliana OX=3702 GN=NAC041 PE=2 SV=1
PtO_1687.4	0.898149	-0.0739979	normal	2.72896e-05	-0.942353	normal	4.33554e-06	-0.746686	normal	8.1703e-31	-1.00806	down	LOB domain-containing protein 37 OS=Arabidopsis thaliana OX=3702 GN=LBD37 PE=2 SV=1
PtF_514.15	0.00125126	-1.014	down	0.00824305	-0.446227	normal	0.000459408	-0.811146	normal	0.261108	-0.223936	normal	Alpha-galactosidase OS=Oryza sativa subsp. japonica OX=39947 GN=Os10g0493600 PE=1 SV=1
PtF_127.137	--	--	--	5.40529e-06	1.09463	up	--	--	--	2.26347e-19	1.09313	up	Cortical cell-delineating protein OS=Zea mays OX=4577 PE=2 SV=1
PtO_1288.13	2.84191e-06	-1.05543	down	0.671291	-0.111974	normal	5.15071e-37	-2.3688	down	9.49267e-07	-0.694253	normal	Probable leucine-rich repeat receptor-like protein kinase At5g49770 OS=Arabidopsis thaliana OX=3702 GN=At5g49770 PE=2 SV=1
PtO_2604.20	0.213214	-0.275709	normal	0.178359	-0.459382	normal	0.973664	-0.00743934	normal	2.45493e-12	-1.47025	down	Protein SPA1-RELATED 3 OS=Arabidopsis thaliana OX=3702 GN=SPA3 PE=1 SV=1
PtF_50.94	--	--	--	0.753723	-0.20098	normal	--	--	--	3.98234e-06	-1.27642	down	Glutamate receptor 2.7 OS=Arabidopsis thaliana OX=3702 GN=GLR2.7 PE=2 SV=3
Newgene_7184	0.0157369	-1.09693	down	--	--	--	0.956336	-0.0477278	normal	--	--	--	Retrovirus-related Pol polyprotein from transposon RE1 OS=Arabidopsis thaliana OX=3702 GN=RE1 PE=2 SV=1
PtF_111.17	--	--	--	0.921086	0.0902456	normal	--	--	--	0.00199534	1.57468	up	Alcohol dehydrogenase 3 OS=Hordeum vulgare OX=4513 GN=ADH3 PE=3 SV=1
PtO_1788.42	--	--	--	5.26112e-11	2.74639	up	--	--	--	--	--	--	Probable polygalacturonase At3g15720 OS=Arabidopsis thaliana OX=3702 GN=At3g15720 PE=1 SV=1
PtF_148.62	0.961036	0.0683778	normal	0.0523602	-1.09639	normal	0.00245041	1.43901	up	0.168727	0.798936	normal	Probable methionine--tRNA ligase OS=Oryza sativa subsp. japonica OX=39947 GN=Os06g0508700 PE=2 SV=2
PtF_148.69	--	--	--	0.774746	0.136036	normal	--	--	--	6.95699e-29	-2.23424	down	BON1-associated protein 2 OS=Arabidopsis thaliana OX=3702 GN=BAP2 PE=1 SV=1
Newgene_22083	0.345874	0.678387	normal	0.198471	0.653383	normal	0.438233	0.474913	normal	0.00500196	1.24201	up	--
PtF_43.67	0.702495	-0.15746	normal	3.49332e-06	-1.75947	down	0.0665072	-0.366342	normal	0.0775448	-0.8567	normal	Beta-glucosidase 5 OS=Oryza sativa subsp. japonica OX=39947 GN=BGLU5 PE=2 SV=1
PtF_59.61	3.47235e-11	1.63056	up	0.0197364	0.390752	normal	1.7598e-15	1.21241	up	0.0376482	0.341081	normal	--
PtO_2371.59	2.6106e-15	1.22337	up	0.002539	0.550069	normal	0.82392	0.0659128	normal	0.889762	0.0234717	normal	Ethylene-responsive transcription factor 1 OS=Oryza sativa subsp. japonica OX=39947 GN=EREBP1 PE=1 SV=1
PtO_2231.4	--	--	--	0.951105	-0.045417	normal	--	--	--	0.0121088	-1.12801	down	--
PtF_150.15	0.872559	0.124391	normal	0.458984	-0.47981	normal	0.400165	0.310597	normal	0.0135555	-1.14253	down	Tyrosine-protein phosphatase DSP1 OS=Arabidopsis thaliana OX=3702 GN=DSP1 PE=1 SV=1
PtF_447.57	0.652122	-0.27888	normal	0.716445	-0.152841	normal	0.000368214	-0.762148	normal	7.84153e-36	-2.21778	down	Lipase-like PAD4 OS=Arabidopsis thaliana OX=3702 GN=PAD4 PE=1 SV=1
PtF_148.23	0.946904	0.0930967	normal	2.60515e-12	1.12973	up	0.176113	-0.744013	normal	0.61004	-0.0785667	normal	Protein trichome birefringence-like 33 OS=Arabidopsis thaliana OX=3702 GN=TBL33 PE=2 SV=1
PtF_236.73	--	--	--	6.91511e-09	-1.48899	down	--	--	--	0.847704	-0.0842801	normal	2&apos;-deoxymugineic-acid 2&apos;-dioxygenase OS=Hordeum vulgare OX=4513 GN=IDS3 PE=1 SV=3
Newgene_20624	0.613966	-0.409307	normal	--	--	--	0.0116282	1.17146	up	--	--	--	40S ribosomal protein S17-4 OS=Arabidopsis thaliana OX=3702 GN=RPS17D PE=2 SV=3
PtF_346.93	0.00509182	1.02047	up	7.74558e-07	1.19904	up	0.790881	0.129661	normal	0.824671	0.0938704	normal	bZIP transcription factor 44 OS=Arabidopsis thaliana OX=3702 GN=BZIP44 PE=1 SV=1
PtF_366.44	0.916719	0.133646	normal	0.850085	0.143559	normal	0.806708	0.176088	normal	0.0017238	1.00226	up	--
PtF_247.25	0.000902446	-1.06644	down	0.280702	0.214537	normal	0.0549088	-0.793438	normal	0.905497	0.0262089	normal	--
PtO_1840.35	0.718517	-0.332569	normal	2.4262e-11	-1.27923	down	--	--	--	4.82241e-15	-1.44649	down	Probable LRR receptor-like serine/threonine-protein kinase At1g56130 OS=Arabidopsis thaliana OX=3702 GN=At1g56130 PE=2 SV=2
PtO_2515.46	0.0030407	-1.16957	down	1.08431e-12	-1.76181	down	0.938326	-0.0592247	normal	0.906816	-0.0443989	normal	Expansin-B11 OS=Oryza sativa subsp. japonica OX=39947 GN=EXPB11 PE=2 SV=1
PtO_1102.9	0.00509182	1.23208	up	--	--	--	0.00264866	0.660262	normal	--	--	--	--
PtF_134.91	0.997749	-0.00408334	normal	8.7343e-18	1.13579	up	0.014557	1.06997	up	0.303579	0.29926	normal	Peroxidase 2 OS=Zea mays OX=4577 GN=PER2 PE=2 SV=1
PtF_274.33	0.949081	-0.0731088	normal	0.00867879	0.678266	normal	0.0203342	1.08464	up	0.0513625	0.280098	normal	60S ribosomal protein L23A OS=Fritillaria agrestis OX=64177 GN=RPL23A PE=2 SV=1
PtO_642.49	--	--	--	0.0291536	0.614335	normal	--	--	--	3.23888e-10	-1.22034	down	Cellulose synthase-like protein D2 OS=Oryza sativa subsp. japonica OX=39947 GN=CSLD2 PE=2 SV=1
PtO_642.48	0.602531	0.297924	normal	0.000644934	0.589109	normal	0.436587	0.410487	normal	2.00213e-14	-1.12825	down	Cellulose synthase-like protein D2 OS=Oryza sativa subsp. japonica OX=39947 GN=CSLD2 PE=2 SV=1
PtF_129.7	0.371249	0.413624	normal	0.920914	0.0421394	normal	0.000344903	0.624354	normal	1.58272e-12	-1.37602	down	Actin-depolymerizing factor 3 OS=Oryza sativa subsp. japonica OX=39947 GN=ADF3 PE=1 SV=1
PtO_1986.10	0.000860337	1.27634	up	0.0491627	0.422465	normal	0.47453	0.250057	normal	0.277004	0.169942	normal	Probable cinnamyl alcohol dehydrogenase OS=Lolium perenne OX=4522 PE=2 SV=1
PtO_2115.10	--	--	--	0.128518	-0.770406	normal	--	--	--	0.0001501	-1.27384	down	Probable O-methyltransferase 2 OS=Sorghum bicolor OX=4558 GN=OMT2 PE=2 SV=1
PtO_819.13	--	--	--	0.816198	-0.0915968	normal	0.0951467	0.876484	normal	1.84023e-08	-1.0137	down	Probable E3 ubiquitin ligase SUD1 OS=Arabidopsis thaliana OX=3702 GN=SUD1 PE=1 SV=1
PtO_819.14	1.85101e-10	-1.23617	down	0.000347273	-0.561077	normal	1.10899e-07	-0.709523	normal	1.85696e-07	-0.530834	normal	Cycloartenol-C-24-methyltransferase 1 OS=Oryza sativa subsp. japonica OX=39947 GN=Smt1-1 PE=2 SV=1
PtF_143.39	0.689332	-0.352117	normal	0.800287	-0.161869	normal	0.00141452	-1.42298	down	0.718394	-0.146224	normal	--
Newgene_15059	0.243973	0.719654	normal	0.000115646	1.73702	up	0.992512	-0.00838144	normal	7.52441e-06	1.78715	up	F-box protein At1g67340 OS=Arabidopsis thaliana OX=3702 GN=At1g67340 PE=1 SV=1
PtO_1361.18	0.749245	-0.315345	normal	0.0962959	0.547032	normal	0.230225	-0.693178	normal	3.52277e-29	-2.47723	down	Calcium-transporting ATPase 7, plasma membrane-type OS=Oryza sativa subsp. japonica OX=39947 GN=ACA7 PE=2 SV=1
PtF_32.53	--	--	--	0.115134	-0.486284	normal	0.19194	-0.739569	normal	1.85609e-21	-2.08177	down	Probable WRKY transcription factor 41 OS=Arabidopsis thaliana OX=3702 GN=WRKY41 PE=2 SV=2
PtO_1998.20	0.000396616	-1.2609	down	--	--	--	0.0686095	-0.8116	normal	--	--	--	Cytochrome P450 71A1 OS=Persea americana OX=3435 GN=CYP71A1 PE=1 SV=2
PtO_1755.1	--	--	--	2.7772e-06	1.54545	up	--	--	--	2.21306e-05	1.37602	up	Putative anthocyanidin reductase OS=Ginkgo biloba OX=3311 PE=2 SV=1
PtF_28.61	0.206731	-0.431625	normal	2.406e-05	-1.1146	down	3.59514e-12	-1.27592	down	8.20129e-28	-1.20759	down	Myb family transcription factor PHL5 OS=Arabidopsis thaliana OX=3702 GN=PHL5 PE=2 SV=1
PtF_260.9	0.545193	-0.231035	normal	0.0216222	-1.23501	down	0.693954	-0.112709	normal	0.449429	0.558651	normal	Chlorophyll a-b binding protein 4, chloroplastic OS=Arabidopsis thaliana OX=3702 GN=LHCA4 PE=1 SV=1
PtF_260.2	0.27843	-0.718595	normal	1.28039e-06	-1.16874	down	0.0547043	-0.962443	normal	2.3537e-16	-1.60382	down	Glycerophosphodiester phosphodiesterase GDPD1, chloroplastic OS=Arabidopsis thaliana OX=3702 GN=GDPD1 PE=1 SV=1
PtF_320.26	0.798983	-0.275414	normal	0.0222418	-0.426799	normal	1.51765e-05	-1.94472	down	0.78957	-0.0647746	normal	Transcription factor MYB61 OS=Arabidopsis thaliana OX=3702 GN=MYB61 PE=2 SV=1
PtF_320.24	0.696578	-0.196829	normal	7.08666e-07	-1.19569	down	0.0446031	-0.594377	normal	1.47541e-10	-1.08066	down	Probable staphylococcal-like nuclease CAN2 OS=Oryza sativa subsp. japonica OX=39947 GN=Os11g0109500 PE=2 SV=1
PtF_320.21	1.3514e-25	-4.05415	down	0.696978	0.208109	normal	0.55455	0.234357	normal	0.986989	-0.00886065	normal	--
PtO_625.22	--	--	--	0.00824305	-1.22718	down	--	--	--	--	--	--	Probable inactive purple acid phosphatase 27 OS=Arabidopsis thaliana OX=3702 GN=PAP27 PE=2 SV=1
PtF_215.41	0.0795913	-0.46885	normal	2.36885e-05	-1.57069	down	0.32955	-0.212432	normal	0.00336677	-0.987309	normal	Protein HHL1, chloroplastic OS=Arabidopsis thaliana OX=3702 GN=HHL1 PE=1 SV=1
PtO_1988.1	3.51572e-06	2.05325	up	0.786039	-0.219999	normal	3.51092e-17	1.31944	up	0.105915	0.486961	normal	--
PtO_1454.54	0.150708	0.757869	normal	0.201656	-0.371403	normal	0.899673	0.101155	normal	6.17208e-17	-1.75092	down	--
PtF_309.48	0.0292694	1.0776	up	8.07693e-06	-0.773124	normal	0.71271	-0.272935	normal	2.02489e-13	-1.38428	down	--
PtF_264.61	0.940009	-0.0736515	normal	3.03492e-10	-2.59381	down	0.25095	-0.269132	normal	--	--	--	Protein CHLORORESPIRATORY REDUCTION 7, chloroplastic OS=Arabidopsis thaliana OX=3702 GN=CRR7 PE=2 SV=1
PtO_1232.12	0.000355694	-1.32083	down	0.00258562	0.931687	normal	0.780513	-0.169196	normal	0.000327207	0.494573	normal	Microtubule-associated protein 70-4 OS=Oryza sativa subsp. japonica OX=39947 GN=MAP70.4 PE=2 SV=1
PtO_2418.13	--	--	--	0.200168	-0.842942	normal	--	--	--	1.33774e-10	-2.33203	down	Acyl-coenzyme A oxidase 2, peroxisomal OS=Arabidopsis thaliana OX=3702 GN=ACX2 PE=1 SV=2
PtO_2603.7	0.764722	0.287613	normal	0.000587676	-1.2659	down	0.762066	0.179585	normal	0.0355883	-1.04703	down	Cytochrome P450 89A9 OS=Arabidopsis thaliana OX=3702 GN=CYP89A9 PE=2 SV=1
PtO_1737.18	0.468149	0.509329	normal	0.442828	0.299899	normal	0.112912	0.55117	normal	9.20003e-06	-1.2874	down	--
PtF_9.41	--	--	--	3.47737e-09	1.50975	up	--	--	--	0.768864	0.159422	normal	--
PtF_9.44	--	--	--	0.00206172	1.28325	up	--	--	--	0.841179	0.153485	normal	CBS domain-containing protein CBSX6 OS=Arabidopsis thaliana OX=3702 GN=CBSX6 PE=1 SV=1
PtF_232.211	0.676141	0.146415	normal	2.03657e-06	-1.18427	down	0.256034	-0.305772	normal	0.0790475	-0.484425	normal	[Pyruvate dehydrogenase (acetyl-transferring)] kinase, mitochondrial OS=Arabidopsis thaliana OX=3702 GN=PDK PE=1 SV=1
PtF_94.23	0.000424081	-1.2407	down	0.147371	-0.433409	normal	0.999607	-0.000498893	normal	0.0411307	-0.452407	normal	Metallothionein-like protein 1B OS=Oryza sativa subsp. japonica OX=39947 GN=MT1B PE=2 SV=1
PtF_533.27	0.0234826	-0.565997	normal	0.000125418	-1.13458	down	0.363149	-0.412148	normal	1.63628e-05	-0.957737	normal	Glycine-rich RNA-binding protein RZ1A OS=Arabidopsis thaliana OX=3702 GN=RZ1A PE=1 SV=1
Newgene_19629	0.725487	0.290708	normal	0.709924	-0.291552	normal	0.62712	-0.292116	normal	0.000533052	1.39516	up	--
PtO_2632.49	0.0198001	1.23369	up	0.647635	0.179628	normal	--	--	--	2.50069e-08	-1.71765	down	--
PtO_2065.2	0.779296	-0.211615	normal	0.397539	0.441223	normal	1.19906e-11	1.37326	up	0.00765607	0.625094	normal	Heat shock 70 kDa protein 8 OS=Arabidopsis thaliana OX=3702 GN=HSP70-8 PE=1 SV=1
PtO_2065.1	0.982748	0.0295526	normal	0.0303638	0.636259	normal	0.000639473	-1.32419	down	0.0994523	0.408041	normal	Sugar transport protein MST4 OS=Oryza sativa subsp. japonica OX=39947 GN=MST4 PE=1 SV=1
PtF_48.8	0.084637	0.767284	normal	7.82432e-05	-2.01392	down	0.542172	0.391979	normal	--	--	--	Protein rough sheath 2 OS=Zea mays OX=4577 GN=RS2 PE=1 SV=1
PtF_85.76	--	--	--	0.809095	0.0910259	normal	--	--	--	3.72953e-15	-1.22933	down	E3 ubiquitin-protein ligase WAV3 OS=Arabidopsis thaliana OX=3702 GN=WAV3 PE=1 SV=1
PtO_2623.21	5.00872e-06	1.50243	up	0.0149103	0.547436	normal	1.4195e-07	1.58387	up	3.61756e-06	0.626611	normal	Aldehyde dehydrogenase family 7 member A1 OS=Malus domestica OX=3750 PE=1 SV=3
PtO_1273.2	0.891969	-0.166023	normal	--	--	--	0.0179131	-1.11641	down	--	--	--	--
PtF_140.162	--	--	--	0.0182705	-0.780964	normal	--	--	--	2.49965e-39	-1.41274	down	Probable polyamine transporter At3g13620 OS=Arabidopsis thaliana OX=3702 GN=At3g13620 PE=2 SV=1
PtF_142.32	0.557943	0.383376	normal	0.338348	0.243555	normal	0.981683	0.00597802	normal	6.67333e-06	-1.12882	down	AAA-ATPase At2g46620 OS=Arabidopsis thaliana OX=3702 GN=At2g46620 PE=2 SV=1
PtF_140.71	0.256766	-0.502782	normal	2.37921e-10	-1.24073	down	0.000756979	-0.944412	normal	3.00603e-09	-1.16567	down	--
PtF_60.125	0.554895	0.49585	normal	0.697773	0.186661	normal	0.260802	0.588213	normal	1.26655e-07	-1.4542	down	--
PtO_2219.7	0.891882	-0.139298	normal	0.996521	-0.00310493	normal	0.000380841	-1.30159	down	0.672132	0.214669	normal	--
PtF_189.42	0.433132	0.358362	normal	0.000565109	-1.25073	down	--	--	--	--	--	--	--
PtF_189.47	0.0991446	0.811001	normal	0.750958	-0.11994	normal	0.0424864	1.0527	up	1.55858e-14	-0.927276	normal	Probable calcium-binding protein CML30 OS=Arabidopsis thaliana OX=3702 GN=CML30 PE=2 SV=1
PtF_189.45	0.0167567	-1.12309	down	0.570504	-0.253419	normal	6.10624e-06	-1.36926	down	0.000139922	-0.556725	normal	Vacuolar-processing enzyme OS=Phaseolus vulgaris OX=3885 PE=1 SV=1
PtO_617.24	0.966496	0.0225563	normal	0.249545	0.577493	normal	0.243234	0.261368	normal	0.00542435	1.07176	up	GDSL esterase/lipase At5g55050 OS=Arabidopsis thaliana OX=3702 GN=At5g55050 PE=2 SV=1
Newgene_9633	--	--	--	--	--	--	0.0256093	-1.07835	down	--	--	--	--
PtO_2231.6	--	--	--	0.616919	0.284793	normal	0.000671379	1.43798	up	0.784578	-0.197504	normal	--
PtO_2231.9	0.000210554	0.665848	normal	4.19553e-05	0.673795	normal	6.73677e-52	1.72854	up	5.16797e-13	0.897834	normal	Monosaccharide-sensing protein 2 OS=Arabidopsis thaliana OX=3702 GN=MSSP2 PE=1 SV=2
PtO_2371.50	--	--	--	0.00119378	-1.17001	down	--	--	--	0.0790475	-0.552863	normal	Probable beta-D-xylosidase 5 OS=Arabidopsis thaliana OX=3702 GN=BXL5 PE=2 SV=2
PtO_2225.5	1.54039e-08	2.17817	up	0.555096	0.239517	normal	1.12038e-07	1.18707	up	1.29659e-05	-0.553944	normal	Amino acid permease 4 OS=Arabidopsis thaliana OX=3702 GN=AAP4 PE=1 SV=1
PtF_431.12	--	--	--	0.00027715	1.56705	up	0.00639534	1.33254	up	3.27948e-05	2.02625	up	Protein MICRORCHIDIA 6 OS=Arabidopsis thaliana OX=3702 GN=MORC6 PE=1 SV=1
PtF_480.66	0.999291	-0.00184481	normal	0.591159	0.389522	normal	0.320913	-0.328397	normal	3.28343e-08	-2.25327	down	--
PtF_541.12	0.888625	-0.172807	normal	4.79124e-27	1.72711	up	0.0253805	-0.816763	normal	2.65626e-15	1.15104	up	Cellulose synthase A catalytic subunit 9 [UDP-forming] OS=Oryza sativa subsp. japonica OX=39947 GN=CESA9 PE=2 SV=1
Newgene_4996	--	--	--	0.00523358	1.28711	up	--	--	--	0.473293	0.401859	normal	--
PtO_664.8	0.707299	0.252819	normal	0.196751	-0.586988	normal	0.923697	-0.0257866	normal	2.23152e-05	-1.06567	down	Heat stress transcription factor A-2d OS=Oryza sativa subsp. japonica OX=39947 GN=HSFA2D PE=2 SV=2
PtF_263.49	0.641183	-0.300163	normal	0.000268968	-1.71451	down	0.5379	-0.167802	normal	--	--	--	--
PtO_991.30	--	--	--	0.0696528	0.782444	normal	--	--	--	2.10008e-06	1.13098	up	Peroxidase 19 OS=Arabidopsis thaliana OX=3702 GN=PER19 PE=2 SV=1
PtO_2287.15	0.885793	0.167189	normal	0.028607	-0.437664	normal	1.81612e-14	-2.24232	down	3.35356e-05	-0.604195	normal	Patatin-like protein 2 OS=Arabidopsis thaliana OX=3702 GN=PLP2 PE=1 SV=1
PtF_2.67	--	--	--	0.00448724	-1.51795	down	--	--	--	--	--	--	Cytochrome P450 711A1 OS=Arabidopsis thaliana OX=3702 GN=CYP711A1 PE=2 SV=1
PtO_796.28	0.787956	0.197298	normal	0.00185124	-0.866786	normal	0.720883	-0.123628	normal	6.38684e-16	-1.28968	down	L-type lectin-domain containing receptor kinase IV.2 OS=Arabidopsis thaliana OX=3702 GN=LECRK42 PE=2 SV=1
PtO_1239.17	--	--	--	0.959311	0.0503471	normal	--	--	--	0.013985	-1.01036	down	Disease resistance RPP13-like protein 4 OS=Arabidopsis thaliana OX=3702 GN=RPP13L4 PE=1 SV=2
PtO_2389.2	--	--	--	0.00918586	-1.0406	down	--	--	--	8.2318e-11	-1.10887	down	Rop guanine nucleotide exchange factor 3 OS=Arabidopsis thaliana OX=3702 GN=ROPGEF3 PE=2 SV=1
PtF_136.58	--	--	--	0.000954703	-1.349	down	--	--	--	0.00272656	-1.06379	down	Aspartic proteinase oryzasin-1 OS=Oryza sativa subsp. japonica OX=39947 GN=Os05g0567100 PE=2 SV=2
PtF_136.57	0.596009	-0.333578	normal	0.272251	-0.592779	normal	0.00323839	1.00988	up	0.0784193	0.524925	normal	Mannan endo-1,4-beta-mannosidase 1 OS=Oryza sativa subsp. japonica OX=39947 GN=MAN1 PE=2 SV=2
Newgene_11382	0.0374511	-1.03717	down	0.987521	-0.0147993	normal	--	--	--	--	--	--	--
PtF_232.146	0.424361	-0.440363	normal	0.00183718	-0.961985	normal	--	--	--	1.45529e-38	-1.65274	down	Glucan endo-1,3-beta-glucosidase GV OS=Hordeum vulgare OX=4513 PE=2 SV=2
PtF_232.140	0.729012	-0.320616	normal	0.000449794	-0.736862	normal	0.060956	-0.720108	normal	6.21121e-12	-1.11518	down	ABC transporter G family member 37 OS=Oryza sativa subsp. japonica OX=39947 GN=ABCG37 PE=2 SV=1
PtF_365.50	0.996538	-0.00525757	normal	5.3213e-07	0.860643	normal	5.66805e-15	-1.38557	down	0.0471713	0.33675	normal	NAC domain-containing protein 71 OS=Oryza sativa subsp. japonica OX=39947 GN=NAC071 PE=1 SV=1
PtF_215.130	0.313154	0.294378	normal	0.574691	-0.292931	normal	0.245578	0.217168	normal	0.00186522	1.00328	up	Chlorophyll a-b binding protein 7, chloroplastic OS=Arabidopsis thaliana OX=3702 GN=LHCB7 PE=2 SV=1
PtF_514.3	--	--	--	0.000637069	0.591734	normal	--	--	--	2.2614e-11	-1.30438	down	Transcription factor MYB2 OS=Oryza sativa subsp. japonica OX=39947 GN=MYB2 PE=2 SV=1
PtF_136.53	6.79113e-10	-2.19428	down	--	--	--	0.985045	0.0150606	normal	--	--	--	Protein RADIALIS-like 3 OS=Arabidopsis thaliana OX=3702 GN=RL3 PE=2 SV=1
PtO_911.70	0.0047207	-0.597139	normal	0.000604012	-1.03296	down	0.000166012	-0.639201	normal	8.14448e-12	-1.46466	down	Protein phosphatase 2C and cyclic nucleotide-binding/kinase domain-containing protein OS=Arabidopsis thaliana OX=3702 GN=At2g20050/At2g20040 PE=2 SV=2
PtO_1897.50	0.147537	0.906484	normal	0.869464	-0.0776664	normal	0.302051	0.597042	normal	1.70225e-30	-1.97347	down	Calcium-binding protein KIC OS=Arabidopsis thaliana OX=3702 GN=KIC PE=1 SV=2
PtO_1897.55	0.0102073	1.06518	up	0.698336	0.102073	normal	0.0364946	1.07553	up	2.88973e-05	-1.01076	down	Calcium-binding protein KIC OS=Arabidopsis thaliana OX=3702 GN=KIC PE=1 SV=2
PtO_2289.6	--	--	--	0.65372	0.224318	normal	--	--	--	1.10347e-05	1.21436	up	--
PtO_2289.4	0.954884	-0.0356878	normal	0.00192157	-0.756432	normal	5.56213e-05	-0.847355	normal	7.67488e-53	-1.97284	down	Leucine-rich repeat receptor-like serine/threonine/tyrosine-protein kinase SOBIR1 OS=Arabidopsis thaliana OX=3702 GN=SOBIR1 PE=1 SV=1
PtF_463.4	--	--	--	0.010071	1.10301	up	0.00121378	1.54206	up	0.132693	0.652516	normal	B3 domain-containing protein Os12g0592300 OS=Oryza sativa subsp. japonica OX=39947 GN=Os12g0592300 PE=2 SV=2
PtF_113.81	1.8829e-08	2.18545	up	0.889591	-0.109385	normal	1.61133e-06	1.30045	up	9.98069e-06	-1.15077	down	WAT1-related protein At5g07050 OS=Arabidopsis thaliana OX=3702 GN=At5g07050 PE=2 SV=1
PtF_473.4	0.462511	-0.372613	normal	--	--	--	2.93656e-24	-1.86532	down	--	--	--	--
Newgene_20850	0.818981	0.188721	normal	0.060352	0.442901	normal	0.0126633	1.05818	up	0.949895	-0.0307594	normal	--
PtO_1534.67	--	--	--	0.144602	-0.712543	normal	--	--	--	0.0147665	-1.03705	down	--
PtO_1534.64	--	--	--	0.000501889	-1.45697	down	--	--	--	--	--	--	--
PtF_192.34_PtF_192.35	0.148219	-0.504398	normal	2.01575e-15	-1.70509	down	9.18086e-06	-0.684121	normal	1.59657e-27	-1.74934	down	Peptidyl-prolyl cis-trans isomerase CYP38, chloroplastic OS=Arabidopsis thaliana OX=3702 GN=CYP38 PE=1 SV=1
PtO_2012.8	--	--	--	0.617947	-0.254507	normal	0.511714	-0.395919	normal	0.00202509	-1.3145	down	Dihydroflavonol 4-reductase OS=Hordeum vulgare OX=4513 GN=ANT18 PE=3 SV=1
PtF_35.38	--	--	--	0.0699426	0.951308	normal	3.14129e-14	3.20597	up	4.16011e-05	2.31618	up	--
PtF_259.56	--	--	--	0.248474	-0.486382	normal	--	--	--	3.44504e-15	-2.24787	down	--
PtF_65.66	--	--	--	0.0392519	1.02749	up	0.86141	-0.127275	normal	0.859657	0.121806	normal	11-oxo-beta-amyrin 30-oxidase OS=Glycyrrhiza uralensis OX=74613 GN=CYP72A154 PE=1 SV=1
PtF_65.64	0.521544	-0.359002	normal	1.74443e-06	-2.08135	down	0.300967	-0.356052	normal	--	--	--	--
PtO_1253.9	2.8099e-08	-1.75429	down	0.00949138	0.724797	normal	7.61229e-13	-1.47781	down	0.783967	0.113411	normal	--
PtO_1283.50	--	--	--	4.57763e-07	-1.43037	down	--	--	--	0.951783	-0.0465551	normal	Wall-associated receptor kinase 2 OS=Arabidopsis thaliana OX=3702 GN=WAK2 PE=1 SV=1
PtO_2527.56	--	--	--	3.7911e-17	3.41054	up	--	--	--	0.0224927	0.922696	normal	Late embryogenesis abundant protein 19 OS=Oryza sativa subsp. japonica OX=39947 GN=LEA19 PE=2 SV=1
PtO_2527.58	--	--	--	3.67413e-10	2.90556	up	--	--	--	0.0076094	1.46358	up	Late embryogenesis abundant protein 19 OS=Oryza sativa subsp. japonica OX=39947 GN=LEA19 PE=2 SV=1
PtF_219.42	0.57338	0.460834	normal	2.05997e-06	2.37235	up	0.00528697	0.928361	normal	2.11243e-06	2.0181	up	--
PtF_219.43	0.0400811	1.01046	up	0.000641024	1.7763	up	7.89209e-35	4.7804	up	4.31451e-09	2.90419	up	--
PtF_219.41	0.0407581	0.710432	normal	0.786285	0.0994281	normal	0.151352	0.330704	normal	5.28747e-11	-1.57458	down	Protein CYPRO4 OS=Cynara cardunculus OX=4265 GN=CYPRO4 PE=2 SV=1
PtF_219.46	0.000119791	1.70234	up	8.97004e-06	2.24587	up	0.000459599	1.64896	up	4.91846e-15	3.44409	up	Dehydrin DHN3 OS=Hordeum vulgare OX=4513 GN=DHN3 PE=2 SV=1
PtF_282.63	--	--	--	2.95508e-68	2.95787	up	--	--	--	0.943697	-0.0318544	normal	Protein CUP-SHAPED COTYLEDON 2 OS=Arabidopsis thaliana OX=3702 GN=NAC098 PE=1 SV=1
PtF_282.64	0.0347974	1.10679	up	--	--	--	--	--	--	--	--	--	--
PtO_1106.20	0.0903855	-0.522016	normal	0.0178981	-1.09884	down	0.890864	-0.0734174	normal	--	--	--	G-type lectin S-receptor-like serine/threonine-protein kinase At2g19130 OS=Arabidopsis thaliana OX=3702 GN=At2g19130 PE=2 SV=1
PtF_50.15	0.0336782	-0.829098	normal	1.00366e-05	0.894075	normal	0.000355776	-1.00574	down	0.00157339	0.583736	normal	Aspartyl protease APCB1 OS=Arabidopsis thaliana OX=3702 GN=APCB1 PE=1 SV=1
PtF_50.14	--	--	--	0.148691	-0.587603	normal	--	--	--	3.09398e-05	-1.11238	down	Aluminum-activated malate transporter 9 OS=Arabidopsis thaliana OX=3702 GN=ALMT9 PE=2 SV=1
PtF_50.10	--	--	--	0.327826	0.43379	normal	--	--	--	1.36745e-17	1.91983	up	Aluminum-activated malate transporter 10 OS=Arabidopsis thaliana OX=3702 GN=ALMT10 PE=3 SV=2
PtF_50.19	--	--	--	--	--	--	5.27785e-07	1.35485	up	--	--	--	Acetylserotonin O-methyltransferase 1 OS=Oryza sativa subsp. japonica OX=39947 GN=ASMT1 PE=1 SV=1
PtO_692.9	--	--	--	0.00973243	1.17278	up	0.0105522	0.328949	normal	0.923781	0.0262224	normal	Ultraviolet-B receptor UVR8 OS=Arabidopsis thaliana OX=3702 GN=UVR8 PE=1 SV=1
PtF_452.48	0.738146	-0.168739	normal	0.000100698	-1.00195	down	0.941305	-0.0215015	normal	5.38866e-06	-0.811372	normal	Anthocyanidin 5,3-O-glucosyltransferase OS=Rosa hybrid cultivar OX=128735 GN=RhGT1 PE=2 SV=1
Newgene_18100	0.0345835	-0.908048	normal	0.222231	0.28879	normal	9.69398e-06	-1.22518	down	0.152114	0.267599	normal	Tyrosine-sulfated glycopeptide receptor 1 OS=Arabidopsis thaliana OX=3702 GN=PSY1R PE=1 SV=1
PtO_1460.5	6.22446e-05	-1.44441	down	0.117296	-0.687221	normal	0.0853573	-0.673476	normal	0.477997	0.287554	normal	Two-component response regulator ORR1 OS=Oryza sativa subsp. indica OX=39946 GN=RR1 PE=2 SV=1
Newgene_11460	0.306599	0.490333	normal	0.754041	-0.249326	normal	0.892205	0.092831	normal	0.011318	-1.20121	down	--
PtF_272.29	0.01885	1.21574	up	--	--	--	0.635235	-0.333091	normal	--	--	--	Zeamatin OS=Zea mays OX=4577 GN=Zlp PE=1 SV=2
PtF_272.28	0.204584	0.718189	normal	0.00224474	-1.02784	down	0.387826	-0.515319	normal	0.20216	-0.524672	normal	Zeamatin OS=Zea mays OX=4577 GN=Zlp PE=1 SV=2
PtF_357.1	3.58765e-07	2.26672	up	3.6297e-13	2.21059	up	--	--	--	1.48695e-59	3.23503	up	Stearoyl-[acyl-carrier-protein] 9-desaturase 1, chloroplastic OS=Oryza sativa subsp. japonica OX=39947 GN=Os01g0880800 PE=2 SV=1
PtF_404.18	--	--	--	0.509548	0.323656	normal	--	--	--	1.02709e-13	2.03628	up	WRKY transcription factor 22 OS=Arabidopsis thaliana OX=3702 GN=WRKY22 PE=2 SV=1
PtF_416.64	0.862597	0.204924	normal	0.782679	0.10689	normal	0.466863	0.388983	normal	2.53279e-05	-1.29559	down	--
PtO_2027.29	0.814796	-0.137505	normal	0.977394	-0.0104334	normal	0.00748975	-0.425916	normal	2.95918e-22	-1.64259	down	Probable E3 ubiquitin-protein ligase RHG1A OS=Arabidopsis thaliana OX=3702 GN=RHG1A PE=2 SV=1
PtF_30.179	0.545193	-0.399836	normal	0.502524	-0.397031	normal	0.00642219	-1.00863	down	0.404766	-0.499308	normal	--
PtO_1877.2	0.895446	-0.162251	normal	0.492341	-0.2429	normal	4.94141e-07	-2.20126	down	0.472676	0.221995	normal	Probable pectinesterase/pectinesterase inhibitor 12 OS=Arabidopsis thaliana OX=3702 GN=PME12 PE=2 SV=1
PtO_1877.9	0.010779	-0.76231	normal	1.01853e-06	-1.28979	down	7.00718e-10	-0.897276	normal	1.77233e-28	-2.37405	down	Sucrose:sucrose 1-fructosyltransferase OS=Festuca arundinacea OX=4606 GN=1-SST PE=1 SV=1
PtF_276.27	0.914186	0.098364	normal	0.804957	0.136006	normal	0.831542	-0.140466	normal	1.93088e-61	-2.83286	down	Inactive receptor-like serine/threonine-protein kinase At2g40270 OS=Arabidopsis thaliana OX=3702 GN=At2g40270 PE=2 SV=2
PtO_2032.104	0.954742	-0.0486876	normal	0.00489229	0.446861	normal	0.629547	0.168278	normal	2.64671e-23	1.62416	up	Respiratory burst oxidase homolog protein B OS=Oryza sativa subsp. japonica OX=39947 GN=RBOHB PE=1 SV=1
PtF_475.69	--	--	--	1.1685e-34	2.31664	up	--	--	--	0.000640862	0.577768	normal	--
Newgene_18847	2.69574e-05	-0.92228	normal	0.435346	-0.185201	normal	0.000178915	-1.09693	down	0.00131154	-0.539071	normal	F-box protein PP2-A13 OS=Arabidopsis thaliana OX=3702 GN=PP2A13 PE=1 SV=1
PtF_299.85	0.841984	-0.196561	normal	0.0599971	-0.427117	normal	9.14878e-07	-1.52455	down	0.235861	-0.230154	normal	--
PtF_86.15	--	--	--	0.0161049	0.772131	normal	0.000127428	1.7267	up	0.6904	0.209119	normal	Probable methyltransferase At1g27930 OS=Arabidopsis thaliana OX=3702 GN=At1g27930 PE=1 SV=1
PtF_193.5	0.509339	-0.459595	normal	0.711794	-0.14714	normal	0.0651499	-0.971585	normal	3.30779e-26	-1.7044	down	ABC transporter G family member 11 OS=Arabidopsis thaliana OX=3702 GN=ABCG11 PE=1 SV=1
PtF_200.9	--	--	--	0.00151388	1.01642	up	--	--	--	0.503271	0.221813	normal	--
PtF_200.8	--	--	--	1.48835e-05	1.00267	up	--	--	--	0.069598	0.396344	normal	Putative U-box domain-containing protein 42 OS=Arabidopsis thaliana OX=3702 GN=PUB42 PE=3 SV=1
PtF_183.9	0.753327	0.250284	normal	0.673548	0.20334	normal	0.00570433	1.25033	up	0.685005	0.108048	normal	Acidic leucine-rich nuclear phosphoprotein 32-related protein 2 OS=Oryza sativa subsp. japonica OX=39947 GN=Os03g0668900 PE=2 SV=1
PtO_1325.3	--	--	--	9.18444e-09	2.81563	up	2.42543e-21	3.41239	up	5.28872e-07	2.61403	up	Oil body-associated protein 1A OS=Zea mays OX=4577 GN=OBAP1A PE=2 SV=1
PtO_2594.15	0.0134202	0.714151	normal	0.000790845	0.813889	normal	1.39803e-10	1.35114	up	0.000134083	0.682896	normal	Pyrroline-5-carboxylate reductase OS=Glycine max OX=3847 PE=2 SV=1
PtO_2594.11	6.00452e-08	-1.52302	down	0.000172644	-1.47514	down	0.00548356	-0.578057	normal	0.0503557	-0.680726	normal	BTB/POZ domain and ankyrin repeat-containing protein NPR5 OS=Oryza sativa subsp. japonica OX=39947 GN=NPR5 PE=1 SV=1
Newgene_3040	--	--	--	0.333594	-0.674065	normal	--	--	--	8.59889e-12	-2.96689	down	Retrovirus-related Pol polyprotein from transposon RE1 OS=Arabidopsis thaliana OX=3702 GN=RE1 PE=2 SV=1
PtO_2243.44	0.837706	-0.0934905	normal	0.121447	-0.526632	normal	0.313825	0.187867	normal	1.5897e-13	-1.18836	down	Ricin B-like lectin R40G3 OS=Oryza sativa subsp. japonica OX=39947 GN=R40G3 PE=2 SV=1
PtO_2208.10	0.901386	-0.138102	normal	0.634158	0.085658	normal	0.00148068	-1.10205	down	0.293327	-0.146286	normal	Probable glucuronosyltransferase Os01g0926400 OS=Oryza sativa subsp. japonica OX=39947 GN=Os01g0926400 PE=2 SV=1
Newgene_17525	0.604873	-0.283494	normal	0.00372131	-1.00887	down	0.529955	-0.2286	normal	0.779478	-0.172709	normal	--
PtO_1974.67	4.55932e-13	2.38462	up	0.559655	0.255792	normal	0.243011	0.681073	normal	7.91048e-32	2.76942	up	--
PtF_260.59	--	--	--	0.00122295	1.12211	up	--	--	--	0.33425	0.42304	normal	RING-H2 finger protein ATL70 OS=Arabidopsis thaliana OX=3702 GN=ATL70 PE=2 SV=1
PtO_2590.17	0.645196	-0.379914	normal	0.0384003	-0.642008	normal	0.216579	-0.703914	normal	8.27952e-17	-1.94408	down	Protein TIFY 10c OS=Oryza sativa subsp. indica OX=39946 GN=TIFY10C PE=3 SV=1
PtF_120.4	--	--	--	0.0035631	0.951185	normal	--	--	--	3.98826e-18	1.38785	up	GDSL esterase/lipase At1g28590 OS=Arabidopsis thaliana OX=3702 GN=At1g28590 PE=2 SV=2
PtO_1107.2	0.205082	-0.460535	normal	0.000357051	-1.77186	down	0.3222	-0.239001	normal	0.686803	0.333072	normal	Glyceraldehyde-3-phosphate dehydrogenase GAPB, chloroplastic OS=Arabidopsis thaliana OX=3702 GN=GAPB PE=1 SV=2
PtF_120.8	0.98883	-0.0238255	normal	1.50229e-11	1.33925	up	0.321105	-0.554645	normal	2.54002e-06	0.705044	normal	Protein IQ-DOMAIN 14 OS=Arabidopsis thaliana OX=3702 GN=IQD14 PE=1 SV=1
PtO_1772.3	0.0296627	-0.745901	normal	0.0171166	-0.82165	normal	--	--	--	0.000117044	-1.13835	down	--
PtO_705.9	0.00298383	1.18965	up	0.347462	-0.632266	normal	0.800018	0.167917	normal	0.0283017	1.0319	up	--
PtF_50.81	0.255752	0.666057	normal	0.114721	-0.733272	normal	2.56904e-08	1.9873	up	3.05806e-05	1.22507	up	--
PtO_2102.25	0.153859	0.850301	normal	0.115447	-0.43694	normal	0.155392	-0.728812	normal	6.91906e-46	-2.09847	down	Probable WRKY transcription factor 53 OS=Arabidopsis thaliana OX=3702 GN=WRKY53 PE=1 SV=1
PtO_1802.19	--	--	--	0.00684654	-0.894191	normal	6.24172e-05	-1.47904	down	0.0127512	-0.721099	normal	(+)-neomenthol dehydrogenase OS=Arabidopsis thaliana OX=3702 GN=SDR1 PE=1 SV=1
Newgene_26143	0.0271227	-1.05939	down	--	--	--	--	--	--	--	--	--	--
PtO_1029.21	6.01892e-05	-1.48309	down	0.00479249	-1.27755	down	3.29335e-06	-1.45909	down	2.18286e-08	-2.66648	down	Glycerophosphodiester phosphodiesterase GDPD2 OS=Arabidopsis thaliana OX=3702 GN=GDPD2 PE=2 SV=1
PtO_2470.7	0.875852	0.191988	normal	0.00286129	1.03669	up	0.237499	0.362824	normal	0.139682	0.528375	normal	UDP-glycosyltransferase 88F3 OS=Pyrus communis OX=23211 GN=UGT88F3 PE=2 SV=1
PtO_1348.49	0.0357527	0.670472	normal	1.2137e-06	1.48973	up	1.35716e-05	0.696583	normal	2.7299e-14	1.15324	up	Hexokinase-6 OS=Oryza sativa subsp. japonica OX=39947 GN=HXK6 PE=2 SV=1
PtO_2469.47	0.9955	0.00874616	normal	0.0236755	-1.11534	down	0.469569	0.257974	normal	--	--	--	Mini zinc finger protein 2 OS=Oryza sativa subsp. japonica OX=39947 GN=MIF3 PE=3 SV=1
PtF_60.227	0.676295	0.342935	normal	--	--	--	0.000111692	1.15299	up	--	--	--	--
PtO_2239.52	0.115262	0.853776	normal	--	--	--	0.0444069	1.0144	up	--	--	--	--
Newgene_17384	--	--	--	--	--	--	1.00595e-14	2.56734	up	--	--	--	High molecular mass early light-inducible protein HV58, chloroplastic OS=Hordeum vulgare OX=4513 PE=2 SV=1
PtF_48.16	3.17581e-05	-1.701	down	0.00271787	-0.66244	normal	7.19774e-06	-1.35018	down	6.09491e-14	-1.43268	down	Transcription factor bHLH128 OS=Arabidopsis thaliana OX=3702 GN=BHLH128 PE=1 SV=1
PtF_48.15	--	--	--	0.0676559	-0.594203	normal	--	--	--	4.05244e-09	-1.487	down	Transcription factor bHLH128 OS=Arabidopsis thaliana OX=3702 GN=BHLH128 PE=1 SV=1
PtF_277.7	0.341981	-0.479597	normal	0.00556367	-1.48061	down	0.785981	0.065362	normal	--	--	--	30S ribosomal protein S6 alpha, chloroplastic OS=Arabidopsis thaliana OX=3702 GN=RPS6 PE=2 SV=1
PtF_449.7	0.999652	-0.000384504	normal	5.3541e-08	-1.26559	down	0.237906	0.561567	normal	2.54483e-07	-1.0308	down	Probable polyol transporter 6 OS=Arabidopsis thaliana OX=3702 GN=PLT6 PE=2 SV=2
PtF_520.17	0.034209	1.0845	up	0.000639424	1.81141	up	0.000746186	1.54206	up	3.6209e-40	3.97864	up	Eukaryotic peptide chain release factor subunit 1-2 OS=Arabidopsis thaliana OX=3702 GN=ERF1-2 PE=1 SV=1
PtO_1404.2	1.28475e-10	-2.68161	down	--	--	--	0.120693	-0.829767	normal	--	--	--	Cytokinin dehydrogenase 2 OS=Oryza sativa subsp. japonica OX=39947 GN=CKX2 PE=2 SV=1
PtO_872.20	--	--	--	0.130077	0.834311	normal	--	--	--	0.0110509	1.28942	up	Flotillin-like protein 2 OS=Oryza sativa subsp. japonica OX=39947 GN=FLOT2 PE=3 SV=1
PtO_1585.1	--	--	--	0.000263837	-1.3663	down	--	--	--	4.01243e-05	-1.54359	down	--
PtF_420.34	--	--	--	3.55056e-22	-1.48936	down	--	--	--	4.8032e-173	-2.19624	down	Peroxidase 12 OS=Arabidopsis thaliana OX=3702 GN=PER12 PE=1 SV=1
Newgene_26427	--	--	--	0.00972483	-1.37842	down	--	--	--	--	--	--	Retrovirus-related Pol polyprotein from transposon RE1 OS=Arabidopsis thaliana OX=3702 GN=RE1 PE=2 SV=1
PtF_284.56	--	--	--	1.28081e-13	-1.74723	down	--	--	--	8.37226e-57	-2.55232	down	Peroxidase 2 OS=Oryza sativa subsp. japonica OX=39947 GN=PRX112 PE=2 SV=1
PtO_972.8	1.39126e-10	-1.12266	down	1.66382e-10	-1.09633	down	1.61742e-27	-1.7025	down	0.104498	-0.356277	normal	Probable inactive purple acid phosphatase 29 OS=Arabidopsis thaliana OX=3702 GN=PAP29 PE=2 SV=1
PtO_2591.14	0.565699	-0.454636	normal	0.806115	0.231396	normal	0.00703523	1.21511	up	--	--	--	--
PtF_160.57	--	--	--	0.00388582	1.22877	up	--	--	--	0.991685	-0.0100769	normal	--
PtF_160.50	--	--	--	0.162505	-0.53832	normal	--	--	--	2.60707e-27	-3.13083	down	--
PtF_160.53	0.263981	0.576632	normal	0.758582	-0.12832	normal	0.430782	0.313391	normal	9.22293e-14	-1.86563	down	--
PtF_389.26	0.844546	-0.170758	normal	0.314942	-0.443913	normal	0.00276957	-0.991328	normal	1.11389e-15	-1.93704	down	Cytochrome P450 710A1 OS=Arabidopsis thaliana OX=3702 GN=CYP710A1 PE=1 SV=1
PtO_2531.2	0.00308184	1.21195	up	8.46486e-05	1.48998	up	0.011004	0.857862	normal	0.00267854	0.918021	normal	--
PtF_285.22	0.0383575	-0.680703	normal	5.66689e-33	-1.85959	down	8.51684e-07	-0.800338	normal	1.34997e-11	-1.1318	down	--
PtF_285.24	0.855247	0.206375	normal	0.216982	-0.817798	normal	0.838225	-0.13521	normal	0.000356893	-1.69951	down	Putrescine hydroxycinnamoyltransferase 1 OS=Oryza sativa subsp. japonica OX=39947 GN=PHT1 PE=2 SV=1
PtF_470.97	0.574091	-0.304757	normal	0.000355907	-1.06327	down	0.0702763	-0.332436	normal	3.67307e-13	-1.59505	down	--
PtF_363.50	--	--	--	--	--	--	3.13146e-06	-1.71024	down	--	--	--	Probable receptor-like protein kinase At5g24010 OS=Arabidopsis thaliana OX=3702 GN=At5g24010 PE=1 SV=1
PtO_2359.7	0.0954525	-0.64352	normal	0.0390341	-1.1251	down	0.160405	-0.326937	normal	0.847486	-0.1025	normal	50S ribosomal protein 6, chloroplastic OS=Spinacia oleracea OX=3562 GN=PSRP6 PE=1 SV=1
PtO_589.14	0.405467	0.62259	normal	0.992944	0.00393103	normal	--	--	--	4.05184e-05	-1.01311	down	--
PtO_589.13	--	--	--	0.383285	0.338718	normal	--	--	--	2.08522e-09	-1.83734	down	--
PtF_93.17	--	--	--	2.69374e-11	-1.72332	down	--	--	--	0.38654	-0.399906	normal	GDSL esterase/lipase At1g71691 OS=Arabidopsis thaliana OX=3702 GN=At1g71691 PE=2 SV=1
PtF_93.18	0.131721	-0.353669	normal	8.81168e-10	-1.61761	down	3.54369e-23	-1.25511	down	7.37769e-13	-2.01556	down	Thiosulfate sulfurtransferase 16, chloroplastic OS=Arabidopsis thaliana OX=3702 GN=STR16 PE=1 SV=2
PtO_2289.1	--	--	--	0.00104961	-1.31172	down	--	--	--	0.255013	-0.438272	normal	--
PtF_90.152	0.810787	0.105047	normal	0.0699695	-0.878031	normal	8.74384e-12	1.24205	up	--	--	--	Pentatricopeptide repeat-containing protein At3g57430, chloroplastic OS=Arabidopsis thaliana OX=3702 GN=PCMP-H81 PE=2 SV=2
PtF_49.13	--	--	--	0.00164074	-1.39222	down	--	--	--	0.308877	0.588821	normal	Premnaspirodiene oxygenase OS=Hyoscyamus muticus OX=35626 GN=CYP71D55 PE=1 SV=1
Newgene_17796	--	--	--	0.00709626	-1.21096	down	--	--	--	--	--	--	B3 domain-containing protein Os03g0619600 OS=Oryza sativa subsp. japonica OX=39947 GN=Os03g0619600 PE=2 SV=1
Newgene_6685	--	--	--	0.00402657	-1.48778	down	--	--	--	--	--	--	--
PtO_1517.72	--	--	--	0.803378	0.188831	normal	--	--	--	0.000232839	-1.40784	down	--
PtO_998.17	0.485155	-0.491434	normal	--	--	--	0.0014943	-1.43797	down	--	--	--	pEARLI1-like lipid transfer protein 1 OS=Arabidopsis thaliana OX=3702 GN=AZI1 PE=1 SV=1
PtO_998.14	0.0361929	-1.15397	down	--	--	--	--	--	--	--	--	--	Putative lipid-binding protein At4g00165 OS=Arabidopsis thaliana OX=3702 GN=At4g00165 PE=2 SV=1
PtO_1177.7	--	--	--	--	--	--	--	--	--	7.10527e-14	3.31284	up	Early nodulin-93 OS=Glycine max OX=3847 PE=2 SV=1
PtF_13.19	--	--	--	0.182754	0.741088	normal	--	--	--	2.66009e-05	1.24141	up	UDP-glycosyltransferase 73B5 OS=Arabidopsis thaliana OX=3702 GN=UGT73B5 PE=2 SV=1
PtF_226.49	0.989402	0.0244843	normal	0.469754	-0.242548	normal	0.751351	-0.235825	normal	5.3875e-19	-1.83525	down	E3 ubiquitin-protein ligase ATL6 OS=Arabidopsis thaliana OX=3702 GN=ATL6 PE=1 SV=2
PtF_11.10	2.43762e-05	-1.02317	down	0.0130018	-0.585591	normal	0.46479	-0.152906	normal	0.610976	0.110202	normal	Protein SULFUR DEFICIENCY-INDUCED 2 OS=Arabidopsis thaliana OX=3702 GN=At1g04770 PE=2 SV=1
PtO_732.9	0.696324	-0.155613	normal	0.0015486	-1.3232	down	0.115261	0.240187	normal	0.823189	0.0922984	normal	Translation initiation factor IF3-2, chloroplastic OS=Arabidopsis thaliana OX=3702 GN=IF3-2 PE=2 SV=1
PtO_732.7	0.411477	0.631648	normal	0.492461	0.507018	normal	0.00250628	1.45563	up	0.370767	0.53927	normal	Disease resistance RPP13-like protein 4 OS=Arabidopsis thaliana OX=3702 GN=RPP13L4 PE=1 SV=2
PtO_715.2	--	--	--	0.859727	0.150596	normal	--	--	--	0.00383493	-1.35386	down	G-type lectin S-receptor-like serine/threonine-protein kinase SD2-5 OS=Arabidopsis thaliana OX=3702 GN=SD25 PE=1 SV=1
PtO_806.3	--	--	--	3.86672e-08	-0.99661	normal	--	--	--	5.40659e-15	-2.44925	down	Hypersensitive-induced response protein-like protein 1 OS=Oryza sativa subsp. japonica OX=39947 GN=HIRL1 PE=2 SV=1
PtO_806.4	0.859889	0.100745	normal	0.913109	0.0322771	normal	3.00094e-10	1.2718	up	0.551527	0.137827	normal	Pentatricopeptide repeat-containing protein At2g15690, mitochondrial OS=Arabidopsis thaliana OX=3702 GN=PCMP-H66 PE=1 SV=2
PtO_806.8	0.0646441	-0.695482	normal	0.270907	-0.354226	normal	0.0558706	-0.42749	normal	1.19203e-35	-1.84487	down	--
PtF_180.191	--	--	--	--	--	--	--	--	--	0.00653486	1.34143	up	--
PtO_701.3	0.157269	0.894027	normal	0.204613	0.546986	normal	0.0198588	1.11631	up	0.0293695	-0.83836	normal	--
PtO_701.4	0.84825	0.224331	normal	1.99907e-06	1.45906	up	0.0539847	0.941215	normal	0.890046	0.0836051	normal	--
PtF_51.30	--	--	--	0.0177663	-0.633911	normal	--	--	--	6.51838e-05	-1.01718	down	E3 ubiquitin-protein ligase PUB23 OS=Arabidopsis thaliana OX=3702 GN=PUB23 PE=1 SV=1
PtO_1680.82	0.618893	0.453228	normal	0.000523149	-0.593892	normal	0.417485	-0.477831	normal	1.23528e-28	-1.80221	down	Serine/threonine-protein kinase RIPK OS=Arabidopsis thaliana OX=3702 GN=RIPK PE=1 SV=1
PtO_1680.81	0.797608	-0.280705	normal	--	--	--	0.00135033	1.09066	up	--	--	--	--
PtO_1680.80	0.970285	-0.0458415	normal	0.0220563	1.01335	up	0.000538178	0.941538	normal	0.031795	0.575476	normal	--
PtF_427.178	0.00224895	-0.752683	normal	4.8037e-07	-0.844034	normal	0.000357438	-1.0636	down	2.11128e-16	-1.15943	down	--
PtO_1059.26	0.838764	-0.117854	normal	--	--	--	0.00236327	1.43049	up	--	--	--	Protein disulfide isomerase pTAC5, chloroplastic OS=Arabidopsis thaliana OX=3702 GN=PTAC5 PE=1 SV=1
PtO_1059.29	--	--	--	0.725668	-0.165254	normal	--	--	--	1.1725e-05	-1.04954	down	Disease resistance protein RPS2 OS=Arabidopsis thaliana OX=3702 GN=RPS2 PE=1 SV=1
PtF_479.76	0.839438	-0.113624	normal	0.0328355	-1.19504	down	0.290333	-0.285096	normal	0.210459	-0.593047	normal	Short-chain dehydrogenase TIC 32, chloroplastic OS=Pisum sativum OX=3888 GN=TIC32 PE=1 SV=1
PtF_479.75	--	--	--	--	--	--	0.00555214	-1.21601	down	--	--	--	--
PtO_2306.9	6.50909e-14	-2.1664	down	0.0524121	-0.765349	normal	1.29644e-08	-1.86652	down	0.0474483	-0.857548	normal	UDP-glycosyltransferase 83A1 OS=Arabidopsis thaliana OX=3702 GN=UGT83A1 PE=2 SV=1
PtO_2591.6	0.671907	0.344376	normal	0.508343	-0.173867	normal	0.931145	-0.0491077	normal	6.99674e-13	-1.55637	down	B-box zinc finger protein 22 OS=Arabidopsis thaliana OX=3702 GN=BBX22 PE=1 SV=2
PtO_2591.2	--	--	--	7.53671e-24	2.11257	up	--	--	--	0.082383	0.511555	normal	Aquaporin NIP1-2 OS=Oryza sativa subsp. japonica OX=39947 GN=NIP1-2 PE=2 SV=2
PtF_471.155	--	--	--	5.32121e-06	1.52604	up	--	--	--	1.9049e-55	2.69696	up	MADS-box transcription factor 27 OS=Oryza sativa subsp. japonica OX=39947 GN=MADS27 PE=2 SV=2
PtF_471.154	--	--	--	0.0012991	1.25097	up	--	--	--	5.13321e-19	2.63455	up	MADS-box transcription factor 27 OS=Oryza sativa subsp. japonica OX=39947 GN=MADS27 PE=2 SV=2
PtF_471.157	--	--	--	0.676577	-0.358242	normal	--	--	--	0.0130049	-1.07758	down	12S seed storage globulin 1 OS=Avena sativa OX=4498 PE=2 SV=1
PtF_18.2	0.00827466	-0.758651	normal	--	--	--	0.00570897	-0.50052	normal	0.00472566	-1.01298	down	Rust resistance kinase Lr10 OS=Triticum aestivum OX=4565 GN=LRK10 PE=2 SV=1
PtO_1347.26	0.0656436	-1.02204	normal	--	--	--	3.4427e-31	-1.30056	down	--	--	--	Crocetin glucosyltransferase, chloroplastic OS=Gardenia jasminoides OX=114476 GN=UGT75L6 PE=1 SV=1
PtF_168.25	0.958036	0.0676005	normal	0.50914	0.200201	normal	0.82638	0.155514	normal	1.68699e-08	-1.04546	down	Probable calcium-binding protein CML22 OS=Oryza sativa subsp. japonica OX=39947 GN=CML22 PE=3 SV=1
PtF_168.20	0.909327	-0.129964	normal	0.892441	0.0987639	normal	0.126981	-0.736443	normal	0.0124033	1.05249	up	--
PtF_335.32	0.00818647	-1.27584	down	--	--	--	1.09163e-20	-2.69427	down	--	--	--	ABC transporter G family member 45 OS=Oryza sativa subsp. japonica OX=39947 GN=ABCG45 PE=2 SV=2
PtF_242.5	--	--	--	0.00922684	-1.08288	down	--	--	--	0.640475	0.323618	normal	Universal stress protein A-like protein OS=Arabidopsis thaliana OX=3702 GN=At3g01520 PE=1 SV=2
PtO_1318.28	--	--	--	0.00514135	-1.03851	down	0.281977	-0.636079	normal	0.0356594	-0.580029	normal	MOB kinase activator-like 1A OS=Medicago sativa subsp. falcata OX=3878 GN=MOB1-A PE=2 SV=2
PtO_1529.4	0.985993	0.0244272	normal	--	--	--	0.00234372	-1.09122	down	--	--	--	Probable LRR receptor-like serine/threonine-protein kinase At3g47570 OS=Arabidopsis thaliana OX=3702 GN=At3g47570 PE=2 SV=1
PtF_242.7	0.502391	-0.22132	normal	0.00222217	-1.01541	down	0.269378	0.203754	normal	0.00412074	-0.73831	normal	Glutamate receptor 3.4 OS=Arabidopsis thaliana OX=3702 GN=GLR3.4 PE=2 SV=2
PtF_242.6	0.52415	0.533068	normal	0.00601238	-1.51736	down	0.000832273	-1.58518	down	0.00627775	-1.02619	down	Cytochrome P450 77A3 OS=Glycine max OX=3847 GN=CYP77A3 PE=2 SV=1
PtO_1534.171	0.83877	0.190929	normal	1.03056e-05	-1.7055	down	0.811027	0.175603	normal	0.00188958	-1.14138	down	Probable leucine-rich repeat receptor-like protein kinase At2g28990 OS=Arabidopsis thaliana OX=3702 GN=At2g28990 PE=1 SV=1
PtF_417.29	0.450322	0.39248	normal	0.865456	-0.0773913	normal	0.00378878	1.09592	up	0.532869	-0.0933717	normal	H/ACA ribonucleoprotein complex subunit 2-like protein OS=Arabidopsis thaliana OX=3702 GN=At5g08180 PE=1 SV=1
PtF_429.14	--	--	--	1.91331e-13	-1.29388	down	--	--	--	6.77746e-09	-1.08063	down	ABC transporter G family member 48 OS=Oryza sativa subsp. japonica OX=39947 GN=ABCG48 PE=3 SV=1
PtO_700.32	0.0392903	-0.742203	normal	0.837974	-0.078357	normal	0.00225743	-1.20458	down	0.55118	-0.118901	normal	Probable leucine-rich repeat receptor-like protein kinase At5g49770 OS=Arabidopsis thaliana OX=3702 GN=At5g49770 PE=2 SV=1
PtO_700.31	0.000353898	-0.902443	normal	0.872176	-0.0691369	normal	1.29893e-08	-1.5688	down	0.696856	0.105352	normal	Probable leucine-rich repeat receptor-like protein kinase At5g49770 OS=Arabidopsis thaliana OX=3702 GN=At5g49770 PE=2 SV=1
Newgene_26222	--	--	--	0.793038	-0.24479	normal	--	--	--	6.50425e-05	-2.0131	down	--
PtF_188.58	--	--	--	--	--	--	--	--	--	2.26533e-07	-2.19989	down	Ethylene-responsive transcription factor ERF020 OS=Arabidopsis thaliana OX=3702 GN=ERF020 PE=2 SV=1
PtF_188.50	0.857405	0.189568	normal	0.848583	0.105317	normal	2.3378e-05	1.39127	up	1.57906e-05	0.941523	normal	--
PtO_2606.8	0.0598639	0.591895	normal	2.28461e-05	-0.878003	normal	0.873137	-0.0530648	normal	2.93766e-23	-1.38809	down	Probable 3-hydroxyisobutyrate dehydrogenase, mitochondrial OS=Arabidopsis thaliana OX=3702 GN=At4g20930 PE=2 SV=3
PtO_2204.27	0.532724	-0.499921	normal	0.000458055	-1.22372	down	--	--	--	2.60465e-05	-0.587302	normal	Aspartic proteinase oryzasin-1 OS=Oryza sativa subsp. japonica OX=39947 GN=Os05g0567100 PE=2 SV=2
PtO_2204.25	0.941552	0.0461422	normal	0.88226	-0.123752	normal	1.31775e-10	2.20192	up	--	--	--	Chaperone protein dnaJ C76, chloroplastic OS=Arabidopsis thaliana OX=3702 GN=DJC76 PE=2 SV=1
PtF_425.10	--	--	--	0.000817289	-1.32987	down	--	--	--	0.206982	-0.419704	normal	Auxin response factor 11 OS=Oryza sativa subsp. japonica OX=39947 GN=ARF11 PE=2 SV=1
PtO_1094.3	0.817101	0.203693	normal	0.0171749	0.722895	normal	0.749689	-0.174194	normal	8.25252e-17	1.43416	up	Tuliposide A-converting enzyme 2, chloroplastic OS=Tulipa gesneriana OX=13306 GN=TCEA2 PE=1 SV=1
PtF_459.8	0.234089	-0.386642	normal	7.82238e-35	-1.34638	down	5.63942e-10	-0.919617	normal	2.33403e-08	-0.736616	normal	Probable ribose-5-phosphate isomerase 2 OS=Arabidopsis thaliana OX=3702 GN=RPI2 PE=1 SV=1
PtF_367.90	0.706114	-0.292605	normal	0.717405	-0.258117	normal	0.0139266	0.839403	normal	0.0147013	1.0771	up	--
PtF_13.7	2.8099e-08	-1.60441	down	0.136688	-0.637833	normal	0.00943931	-1.11326	down	0.434519	0.376076	normal	Putative ribonuclease H protein At1g65750 OS=Arabidopsis thaliana OX=3702 GN=At1g65750 PE=3 SV=1
PtO_2519.62	0.832315	0.118587	normal	4.10291e-15	-1.40899	down	0.00206914	-0.428605	normal	5.92209e-36	-1.74399	down	Auxin-repressed 12.5 kDa protein OS=Fragaria ananassa OX=3747 PE=2 SV=1
PtF_16.14	--	--	--	4.10423e-06	-2.15955	down	--	--	--	0.00217915	0.838881	normal	--
PtO_1905.146	0.649408	0.205085	normal	0.00706036	-1.33564	down	7.67568e-09	1.04162	up	--	--	--	Transcription termination factor MTERF2, chloroplastic OS=Arabidopsis thaliana OX=3702 GN=MTERF2 PE=3 SV=1
PtO_1483.6	--	--	--	0.00383426	-1.18522	down	0.951943	0.0468991	normal	0.813189	-0.102781	normal	--
PtF_39.1	--	--	--	9.39588e-05	-1.25967	down	--	--	--	0.000448733	-0.939519	normal	G-type lectin S-receptor-like serine/threonine-protein kinase At1g67520 OS=Arabidopsis thaliana OX=3702 GN=At1g67520 PE=2 SV=3
PtF_39.2	--	--	--	0.0672538	-0.82555	normal	--	--	--	1.9889e-10	-1.51288	down	--
Newgene_10404	0.516068	0.44201	normal	0.0489071	-1.12867	down	0.0020623	-0.735403	normal	0.00423998	-1.55838	down	--
PtF_214.5	0.885668	0.141311	normal	0.0378533	0.448122	normal	0.00022861	1.148	up	0.349954	0.233223	normal	Probable beta-1,3-galactosyltransferase 12 OS=Arabidopsis thaliana OX=3702 GN=B3GALT12 PE=2 SV=1
PtO_1539.39	0.00115777	1.36989	up	0.00348749	0.828045	normal	0.0949644	0.898573	normal	2.95388e-62	2.85162	up	--
PtO_1539.38	0.000287467	1.34859	up	0.00112662	-0.979714	normal	0.572292	0.34635	normal	0.06253	0.71775	normal	--
PtO_1952.31	--	--	--	0.0408777	1.01933	up	--	--	--	0.17109	0.611509	normal	--
PtO_1539.33	0.0142955	1.18683	up	0.873492	-0.101975	normal	0.776029	0.177263	normal	0.487961	-0.347905	normal	--
PtO_1539.36	0.0619167	0.577836	normal	0.148713	-0.468118	normal	0.917733	0.0475666	normal	0.000927779	1.0661	up	--
PtO_1539.34	0.0179452	1.14315	up	0.974902	0.0297907	normal	--	--	--	0.715832	0.22534	normal	--
PtF_423.15	--	--	--	0.027833	0.500147	normal	--	--	--	5.03919e-16	-1.36466	down	Peroxidase 54 OS=Arabidopsis thaliana OX=3702 GN=PER54 PE=2 SV=1
PtF_489.60	0.306137	-0.653946	normal	0.331857	-0.249733	normal	0.191622	-0.572275	normal	7.08035e-34	-2.80177	down	12-oxophytodienoate reductase 1 OS=Oryza sativa subsp. japonica OX=39947 GN=OPR1 PE=2 SV=1
PtF_489.64	0.442861	-0.517953	normal	0.653709	-0.14741	normal	0.00475206	-0.860515	normal	5.40135e-46	-3.17868	down	12-oxophytodienoate reductase 1 OS=Oryza sativa subsp. japonica OX=39947 GN=OPR1 PE=2 SV=1
PtF_487.21	0.711065	0.263553	normal	0.00142088	0.908032	normal	0.373358	-0.378869	normal	5.06072e-05	-1.23878	down	--
PtF_487.20	0.936754	0.0764572	normal	0.000446808	0.878658	normal	0.792193	-0.0872823	normal	4.91846e-15	-1.46249	down	Disease resistance protein RPM1 OS=Arabidopsis thaliana OX=3702 GN=RPM1 PE=1 SV=1
PtF_487.29	--	--	--	9.82666e-27	-2.39301	down	--	--	--	1.17476e-15	-2.04901	down	G-type lectin S-receptor-like serine/threonine-protein kinase At2g19130 OS=Arabidopsis thaliana OX=3702 GN=At2g19130 PE=2 SV=1
PtO_2480.5	0.3455	0.686889	normal	0.750869	0.0850784	normal	0.00214692	1.47501	up	5.91289e-10	-0.957381	normal	--
PtO_738.12	--	--	--	0.000934345	1.02209	up	--	--	--	0.000932548	0.690136	normal	--
PtO_738.11	--	--	--	2.11288e-28	2.0237	up	--	--	--	0.976154	-0.015641	normal	--
PtO_1336.53	0.000334486	1.22045	up	8.64172e-08	1.48168	up	1.0862e-16	1.22795	up	1.27427e-05	0.761927	normal	Embryogenesis-associated protein EMB8 OS=Picea glauca OX=3330 GN=EMB8 PE=2 SV=1
PtF_266.51	0.991343	-0.0144224	normal	1.81505e-11	-1.35841	down	0.691461	0.273181	normal	8.93871e-07	-1.44123	down	Alcohol dehydrogenase OS=Malus domestica OX=3750 GN=ADH PE=2 SV=1
PtF_11.158	4.04688e-06	-0.740199	normal	2.90174e-12	-1.07225	down	0.211962	-0.408319	normal	0.0411124	-0.649381	normal	--
PtF_170.174	--	--	--	7.87942e-11	3.09815	up	--	--	--	--	--	--	--
PtO_2535.4	0.00458987	1.01045	up	0.682452	0.118728	normal	0.0949564	0.429835	normal	0.000371345	-0.888235	normal	--
PtO_736.3	0.893084	0.152767	normal	0.431338	0.367269	normal	0.824938	-0.147737	normal	0.00048376	-1.53445	down	Dof zinc finger protein PBF OS=Zea mays OX=4577 GN=PBF PE=1 SV=1
PtF_223.43	--	--	--	0.914434	-0.0473666	normal	--	--	--	7.33009e-16	-1.88428	down	Cytochrome P450 72A14 OS=Arabidopsis thaliana OX=3702 GN=CYP72A14 PE=2 SV=1
PtF_223.42	0.344761	-0.537928	normal	9.60827e-11	-1.10823	down	0.0776636	-0.641698	normal	0.0619031	0.433288	normal	Cytochrome P450 CYP72A219 OS=Panax ginseng OX=4054 PE=2 SV=1
PtO_2529.4	4.0638e-06	1.39661	up	0.00138658	0.855844	normal	0.272928	0.58759	normal	1.49169e-06	0.678364	normal	--
PtO_1629.14	0.0305078	0.83086	normal	6.20574e-05	-0.742213	normal	0.00558875	1.05909	up	1.58489e-08	-0.91291	normal	Probable calcium-binding protein CML45 OS=Arabidopsis thaliana OX=3702 GN=CML45 PE=1 SV=1
PtO_1447.26	0.257511	0.323515	normal	5.14866e-18	1.28171	up	0.358862	0.168971	normal	1.50241e-09	1.29511	up	--
PtF_346.25	0.000337897	1.17005	up	0.0855217	0.483437	normal	0.0272651	0.60463	normal	0.0587771	0.370823	normal	Probable prolyl 4-hydroxylase 3 OS=Arabidopsis thaliana OX=3702 GN=P4H3 PE=2 SV=1
PtF_350.110	0.146237	-0.562737	normal	0.00382656	-0.560845	normal	5.67338e-13	-1.04778	down	0.00289377	-0.615545	normal	Disease resistance protein RPM1 OS=Arabidopsis thaliana OX=3702 GN=RPM1 PE=1 SV=1
PtO_1285.11	0.0760125	1.00346	normal	0.617472	0.260929	normal	--	--	--	0.0024403	-1.18178	down	Defensin-like protein OS=Petunia integrifolia OX=4103 PE=2 SV=1
PtF_527.30	0.630746	0.442645	normal	0.0251737	1.03216	up	--	--	--	0.106326	0.842989	normal	--
PtF_534.134	--	--	--	0.00409092	-0.761011	normal	--	--	--	2.77586e-12	-1.63252	down	--
PtF_341.48	0.934551	0.0957875	normal	5.4514e-07	-0.937717	normal	0.000693614	-1.20801	down	7.32402e-27	-2.03059	down	Cationic peroxidase SPC4 OS=Sorghum bicolor OX=4558 GN=Sb03g046810 PE=1 SV=2
PtO_2237.1	1.52632e-05	1.38223	up	0.739521	0.142469	normal	0.000228255	1.2037	up	0.0132214	-0.607142	normal	Ethylene-responsive transcription factor RAP2-13 OS=Arabidopsis thaliana OX=3702 GN=RAP2-13 PE=1 SV=1
Newgene_4889	--	--	--	--	--	--	--	--	--	2.72413e-05	2.11111	up	--
PtO_823.1	0.231459	-0.762039	normal	0.266913	-0.556823	normal	0.519715	-0.385445	normal	7.7178e-06	1.18368	up	UDP-glycosyltransferase 85A7 OS=Arabidopsis thaliana OX=3702 GN=UGT85A7 PE=2 SV=1
PtF_375.21	--	--	--	0.0576325	-0.764847	normal	--	--	--	4.9847e-13	-1.26575	down	Protein NRT1/ PTR FAMILY 8.3 OS=Arabidopsis thaliana OX=3702 GN=NPF8.3 PE=1 SV=1
PtF_418.110	0.754372	-0.304514	normal	0.0244005	-1.23391	down	--	--	--	0.891431	0.121706	normal	Probable helicase MAGATAMA 3 OS=Arabidopsis thaliana OX=3702 GN=MAA3 PE=2 SV=1
PtF_23.38	0.0303141	0.854729	normal	0.831431	-0.170924	normal	0.705012	-0.275098	normal	4.79406e-06	-1.5431	down	NAC domain-containing protein 90 OS=Arabidopsis thaliana OX=3702 GN=NAC090 PE=1 SV=1
PtF_379.27	0.00150516	-1.09323	down	0.300249	-0.627322	normal	0.376189	-0.323337	normal	0.00928839	-0.779208	normal	ABSCISIC ACID-INSENSITIVE 5-like protein 2 OS=Arabidopsis thaliana OX=3702 GN=DPBF3 PE=1 SV=1
PtF_279.43	--	--	--	0.00534037	-1.13682	down	--	--	--	0.0129421	-1.20266	down	G-type lectin S-receptor-like serine/threonine-protein kinase SD2-5 OS=Arabidopsis thaliana OX=3702 GN=SD25 PE=1 SV=1
PtO_1066.19	0.0677651	0.663438	normal	0.07892	-0.271293	normal	0.578687	0.11839	normal	1.17808e-14	-1.34579	down	Probable protein phosphatase 2C 34 OS=Oryza sativa subsp. japonica OX=39947 GN=BIPP2C2 PE=2 SV=1
PtF_462.25	0.326528	-0.401282	normal	2.68352e-10	-1.75733	down	0.119099	-0.454182	normal	3.49752e-11	-2.19672	down	Cell number regulator 2 OS=Zea mays OX=4577 GN=CNR2 PE=2 SV=1
PtF_483.5	0.0888823	-0.702532	normal	0.937882	0.032131	normal	5.43714e-09	-1.42792	down	9.66406e-26	-1.21531	down	Probable xyloglucan endotransglucosylase/hydrolase protein 28 OS=Arabidopsis thaliana OX=3702 GN=XTH28 PE=2 SV=1
Newgene_15534	0.738561	-0.146456	normal	0.00879356	-1.28201	down	0.997293	0.00331959	normal	0.406896	0.53477	normal	--
Newgene_15535	--	--	--	0.00138328	1.39607	up	--	--	--	5.50639e-16	2.59334	up	Germin-like protein 8-4 OS=Oryza sativa subsp. japonica OX=39947 GN=GER1 PE=2 SV=1
Newgene_15532	--	--	--	0.000416405	1.68427	up	--	--	--	2.64345e-44	3.05968	up	Germin-like protein 8-4 OS=Oryza sativa subsp. japonica OX=39947 GN=GER1 PE=2 SV=1
PtO_1536.2	--	--	--	1.05392e-16	-3.00778	down	--	--	--	1.20519e-22	-3.55869	down	Fruit bromelain OS=Ananas comosus OX=4615 PE=1 SV=1
PtO_2327.27	0.717073	0.186279	normal	1.1238e-27	1.65855	up	0.411732	0.126629	normal	0.201465	0.259952	normal	Fatty acid amide hydrolase OS=Arabidopsis thaliana OX=3702 GN=FAAH PE=1 SV=1
PtO_922.24	--	--	--	0.752316	-0.160539	normal	--	--	--	2.90224e-31	-2.26759	down	Arogenate dehydratase/prephenate dehydratase 6, chloroplastic OS=Arabidopsis thaliana OX=3702 GN=ADT6 PE=1 SV=1
PtO_922.25	0.018772	-0.843479	normal	0.951471	-0.0233825	normal	5.6583e-05	-1.07789	down	8.94227e-20	-1.22056	down	Arogenate dehydratase/prephenate dehydratase 6, chloroplastic OS=Arabidopsis thaliana OX=3702 GN=ADT6 PE=1 SV=1
Newgene_17661	--	--	--	0.112287	-0.605953	normal	--	--	--	1.60406e-14	-1.1605	down	--
Newgene_11549	0.788785	-0.197161	normal	0.578384	-0.284877	normal	0.0132915	-0.982599	normal	0.000897637	-1.07396	down	Calmodulin-binding receptor-like cytoplasmic kinase 3 OS=Arabidopsis thaliana OX=3702 GN=CRCK3 PE=2 SV=1
PtO_1484.13_PtO_1484.14	1.86314e-14	1.23473	up	6.52489e-06	0.54781	normal	0.328995	0.210997	normal	1.22729e-07	0.492708	normal	Heavy metal-associated isoprenylated plant protein 6 OS=Arabidopsis thaliana OX=3702 GN=HIPP06 PE=1 SV=1
PtF_61.73	--	--	--	9.13351e-06	2.17517	up	7.06323e-09	2.43377	up	0.0040437	1.27702	up	--
Newgene_27519	0.739647	0.324173	normal	0.95324	-0.0561664	normal	--	--	--	0.000885774	1.35775	up	--
PtF_155.41	0.462798	0.578803	normal	2.47741e-12	-1.09533	down	9.80595e-06	-1.72554	down	1.09631e-16	-1.51779	down	Transcription factor JAMYB OS=Oryza sativa subsp. japonica OX=39947 GN=JAMYB PE=2 SV=1
PtO_937.78	--	--	--	--	--	--	0.019336	-1.07663	down	--	--	--	Heavy metal-associated isoprenylated plant protein 23 OS=Arabidopsis thaliana OX=3702 GN=HIPP23 PE=1 SV=1
PtO_937.70	0.68604	-0.261925	normal	0.989571	-0.00679874	normal	0.0866981	-0.453943	normal	3.05e-22	-1.338	down	Probable leucine-rich repeat receptor-like protein kinase At5g49770 OS=Arabidopsis thaliana OX=3702 GN=At5g49770 PE=2 SV=1
PtO_2048.8	0.0306758	1.15856	up	0.98921	0.00848026	normal	--	--	--	0.746436	-0.120719	normal	--
Newgene_29029	0.815752	-0.20121	normal	0.823435	-0.167537	normal	0.0006032	-1.20453	down	0.289659	-0.331732	normal	--
Newgene_29020	0.398405	-0.56719	normal	--	--	--	0.000121172	-1.36567	down	--	--	--	--
PtO_919.29	2.43762e-05	1.86118	up	0.0134613	0.860274	normal	--	--	--	9.99667e-09	2.03758	up	--
PtF_440.53	0.00783721	-0.894227	normal	0.148603	-0.820483	normal	0.136425	-0.552135	normal	0.0292918	-1.16197	down	--
PtO_1731.2	--	--	--	0.91558	0.0817851	normal	0.00109046	1.26925	up	0.412954	-0.352677	normal	Protein LIFEGUARD 2 OS=Arabidopsis thaliana OX=3702 GN=LFG2 PE=2 SV=1
PtO_1731.8	--	--	--	4.76979e-09	2.34151	up	--	--	--	2.89182e-14	2.58439	up	Ammonium transporter 1 member 2 OS=Oryza sativa subsp. japonica OX=39947 GN=AMT1-2 PE=2 SV=1
PtF_218.3	0.271797	-0.714192	normal	8.99929e-09	-1.42989	down	0.233116	-0.646386	normal	1.68166e-17	-1.63823	down	Amino-acid permease BAT1 homolog OS=Oryza sativa subsp. japonica OX=39947 GN=BAT1 PE=2 SV=1
PtF_170.66	2.07043e-05	-1.72419	down	0.000410132	-1.09219	down	8.2082e-09	-2.48442	down	0.0241432	-0.861664	normal	Organic cation/carnitine transporter 2 OS=Arabidopsis thaliana OX=3702 GN=OCT2 PE=2 SV=1
PtF_536.69	0.000419097	1.67523	up	0.805244	0.155531	normal	0.421226	0.331381	normal	0.00566013	-0.746054	normal	B-box zinc finger protein 32 OS=Arabidopsis thaliana OX=3702 GN=BBX32 PE=1 SV=1
PtF_240.27	0.776054	0.159235	normal	0.101401	-0.758434	normal	0.845352	0.0618084	normal	0.00603841	-1.14028	down	--
PtO_1784.23	--	--	--	0.0482502	-1.03276	down	--	--	--	4.33342e-05	-1.60453	down	Glutathione S-transferase U17 OS=Arabidopsis thaliana OX=3702 GN=GSTU17 PE=2 SV=1
PtO_570.27	0.392227	-0.633161	normal	0.850396	-0.163716	normal	0.0224555	-1.08123	down	0.584121	-0.375637	normal	Non-specific lipid-transfer protein OS=Apium graveolens OX=4045 PE=1 SV=1
PtO_570.23	0.0310822	1.0902	up	--	--	--	0.0065062	1.28184	up	--	--	--	--
PtF_316.21	--	--	--	2.40025e-26	-2.9215	down	--	--	--	0.000276018	-1.31812	down	Senescence-specific cysteine protease SAG12 OS=Arabidopsis thaliana OX=3702 GN=SAG12 PE=1 SV=1
PtO_882.15	0.983249	-0.0324133	normal	6.51762e-05	1.13091	up	0.67178	-0.243922	normal	0.000660338	0.78188	normal	Aspartic proteinase Asp1 OS=Oryza sativa subsp. japonica OX=39947 GN=ASP1 PE=2 SV=1
PtO_882.12	0.843439	-0.167045	normal	1.34179e-05	0.825953	normal	1.0725e-24	-1.43593	down	0.105105	0.309552	normal	NAC domain-containing protein 71 OS=Oryza sativa subsp. japonica OX=39947 GN=NAC071 PE=1 SV=1
PtF_520.2	0.507744	-0.296993	normal	6.66154e-15	-1.5338	down	--	--	--	--	--	--	--
PtF_520.7	0.901943	-0.0917368	normal	5.03204e-11	1.32077	up	0.00166661	-0.517108	normal	3.21739e-07	0.688179	normal	UDP-glucuronate:xylan alpha-glucuronosyltransferase 2 OS=Arabidopsis thaliana OX=3702 GN=GUX2 PE=2 SV=1
PtF_304.56	--	--	--	--	--	--	0.00104001	1.35407	up	--	--	--	Dehydration-responsive element-binding protein 1B OS=Oryza sativa subsp. indica OX=39946 GN=DREB1B PE=2 SV=1
PtF_306.57	--	--	--	1.4846e-06	1.4346	up	--	--	--	3.92158e-05	0.987305	normal	1-aminocyclopropane-1-carboxylate oxidase 1 OS=Arabidopsis thaliana OX=3702 GN=ACO1 PE=2 SV=1
PtF_245.23	0.933544	-0.0939031	normal	0.294097	-0.655495	normal	0.0130168	-1.12538	down	--	--	--	--
PtF_472.11	--	--	--	8.07112e-08	2.5034	up	--	--	--	0.00896337	1.34483	up	Late embryogenesis abundant protein ECP63 OS=Arabidopsis thaliana OX=3702 GN=ECP63 PE=2 SV=1
PtO_950.34	--	--	--	0.407874	-0.564214	normal	--	--	--	0.000779102	-1.41393	down	Probable serine protease EDA2 OS=Arabidopsis thaliana OX=3702 GN=EDA2 PE=2 SV=2
PtF_46.10	0.00949637	1.32717	up	1.79392e-15	2.76552	up	3.52588e-17	2.9921	up	0.0790475	-0.612348	normal	9-cis-epoxycarotenoid dioxygenase NCED4, chloroplastic OS=Oryza sativa subsp. japonica OX=39947 GN=NCED4 PE=2 SV=1
PtO_911.9	0.875224	-0.183152	normal	9.37315e-06	-0.899931	normal	0.998299	-0.0015501	normal	8.33259e-10	-1.51514	down	4-hydroxyphenylacetaldehyde oxime monooxygenase OS=Sorghum bicolor OX=4558 GN=CYP71E1 PE=1 SV=1
PtF_247.20	0.337681	0.64967	normal	0.685812	0.141071	normal	--	--	--	4.9847e-13	-1.46613	down	IQ domain-containing protein IQM2 OS=Arabidopsis thaliana OX=3702 GN=IQM2 PE=2 SV=1
PtF_461.3	0.0431083	1.13021	up	2.90386e-07	2.5334	up	0.000732443	1.4559	up	6.43911e-09	3.15096	up	Early nodulin-like protein 2 OS=Arabidopsis thaliana OX=3702 GN=At4g27520 PE=1 SV=1
PtF_461.4	0.418302	0.525476	normal	1.36915e-11	2.9552	up	0.0146809	0.732662	normal	4.62403e-07	2.25648	up	Early nodulin-like protein 1 OS=Arabidopsis thaliana OX=3702 GN=At2g25060 PE=1 SV=2
PtF_212.58	0.992852	0.0107061	normal	0.00090179	0.913381	normal	0.192321	-0.377109	normal	0.000921708	1.08065	up	--
PtF_212.53	0.525942	-0.331567	normal	0.00542703	0.618194	normal	0.794436	-0.113051	normal	3.72123e-09	-1.10195	down	--
PtF_94.94	0.946433	-0.0903871	normal	1.34144e-10	1.70936	up	0.00257755	-1.1731	down	1.9654e-09	0.6978	normal	Laccase-4 OS=Oryza sativa subsp. japonica OX=39947 GN=LAC4 PE=2 SV=1
PtF_83.45	--	--	--	0.6674	-0.350335	normal	--	--	--	0.00685829	-1.24612	down	Benzyl alcohol O-benzoyltransferase OS=Nicotiana tabacum OX=4097 GN=HSR201 PE=1 SV=1
PtO_701.18	0.886527	0.121419	normal	0.494262	-0.397776	normal	0.963746	0.0121078	normal	0.00749135	-1.18296	down	--
PtO_701.13	0.868954	-0.175222	normal	6.85992e-51	2.4476	up	0.704561	0.174203	normal	0.898442	0.0642256	normal	Protein STRUBBELIG-RECEPTOR FAMILY 3 OS=Arabidopsis thaliana OX=3702 GN=SRF3 PE=2 SV=1
PtF_316.11	--	--	--	0.0329944	-1.10497	down	--	--	--	0.517897	-0.391665	normal	PH, RCC1 and FYVE domains-containing protein 1 OS=Arabidopsis thaliana OX=3702 GN=PRAF1 PE=1 SV=1
PtF_36.8	0.162926	-0.874569	normal	3.38254e-10	-1.70098	down	0.00689173	-1.14057	down	0.00181867	-0.823533	normal	Beta-glucosidase 30 OS=Oryza sativa subsp. japonica OX=39947 GN=BGLU30 PE=2 SV=1
Newgene_6608	4.5915e-09	1.50753	up	0.000252316	0.92907	normal	0.106429	0.29627	normal	0.296896	0.235369	normal	--
PtO_865.20	0.953437	-0.0685268	normal	5.94967e-07	-1.10719	down	0.0147691	-0.900045	normal	1.40263e-32	-1.12765	down	Cell number regulator 1 OS=Zea mays OX=4577 GN=CNR1 PE=2 SV=1
PtO_1902.31	--	--	--	0.000135877	-1.34492	down	--	--	--	0.374538	-0.507976	normal	Defensin Tk-AMP-D2 OS=Triticum kiharae OX=376535 PE=1 SV=1
PtF_220.47	0.0330946	1.1784	up	3.7523e-05	0.832738	normal	0.499514	0.441597	normal	0.986162	-0.00756224	normal	Fatty acyl-CoA reductase 3 OS=Arabidopsis thaliana OX=3702 GN=FAR3 PE=1 SV=1
PtF_102.49	0.880329	-0.159993	normal	0.0931289	-0.356698	normal	0.264902	-0.472815	normal	4.80384e-23	-1.14088	down	--
PtF_23.25	--	--	--	1.50699e-08	-2.22805	down	--	--	--	3.69766e-18	-2.94415	down	Putative receptor protein kinase ZmPK1 OS=Zea mays OX=4577 GN=PK1 PE=2 SV=2
PtO_824.9	0.586956	-0.442629	normal	2.76792e-08	-0.867653	normal	0.00887812	-1.21329	down	4.83946e-09	-0.62846	normal	Fasciclin-like arabinogalactan protein 11 OS=Arabidopsis thaliana OX=3702 GN=FLA11 PE=2 SV=2
PtO_824.5	--	--	--	0.00408167	-1.16836	down	--	--	--	0.436527	-0.500888	normal	Putative receptor protein kinase ZmPK1 OS=Zea mays OX=4577 GN=PK1 PE=2 SV=2
PtO_824.7	0.389919	-0.614827	normal	1.10494e-10	-1.57346	down	--	--	--	0.00607374	-0.994225	normal	Putative receptor protein kinase ZmPK1 OS=Zea mays OX=4577 GN=PK1 PE=2 SV=2
PtO_2578.11	0.992852	-0.0169609	normal	0.975722	0.0203622	normal	9.00446e-05	1.50802	up	0.0508031	0.602401	normal	Protein NRT1/ PTR FAMILY 8.3 OS=Arabidopsis thaliana OX=3702 GN=NPF8.3 PE=1 SV=1
PtO_1740.1	--	--	--	0.150888	0.615655	normal	--	--	--	0.0388501	-1.09106	down	Probable LRR receptor-like serine/threonine-protein kinase At1g51810 OS=Arabidopsis thaliana OX=3702 GN=At1g51810 PE=2 SV=1
PtO_802.26	0.961627	0.0295893	normal	2.66794e-07	-0.823357	normal	7.59278e-11	-0.756441	normal	5.41952e-24	-1.26713	down	Adenosine kinase 2 OS=Arabidopsis thaliana OX=3702 GN=ADK2 PE=1 SV=1
PtO_802.24	--	--	--	1.42243e-08	-1.26068	down	--	--	--	0.712935	-0.120383	normal	Transcription factor bHLH25 OS=Arabidopsis thaliana OX=3702 GN=BHLH25 PE=2 SV=2
PtO_802.21	0.000122087	1.71101	up	0.21864	0.307923	normal	0.111198	0.763859	normal	7.03884e-05	0.454854	normal	Beta-glucosidase 6 OS=Oryza sativa subsp. japonica OX=39947 GN=BGLU6 PE=1 SV=1
PtF_271.2	0.960019	-0.04181	normal	0.886508	0.134174	normal	0.715274	0.112588	normal	0.00070604	1.55027	up	Serine/threonine-protein phosphatase PP1 OS=Oryza sativa subsp. japonica OX=39947 GN=Os03g0268000 PE=2 SV=2
PtO_2248.79	0.877417	-0.157549	normal	0.00399265	-0.730938	normal	0.000873169	-1.42587	down	5.64744e-42	-2.05833	down	Ethylene-responsive transcription factor 1 OS=Solanum lycopersicum OX=4081 GN=ERF1 PE=2 SV=1
PtF_352.1	0.868255	-0.081856	normal	7.74634e-05	-0.886628	normal	3.18401e-05	-0.789835	normal	7.5482e-23	-1.06563	down	SNF1-related protein kinase regulatory subunit beta-1 OS=Arabidopsis thaliana OX=3702 GN=KINB1 PE=1 SV=1
PtO_566.10	0.0185346	-1.23924	down	--	--	--	0.428429	-0.406328	normal	--	--	--	Cytochrome P450 709B2 OS=Arabidopsis thaliana OX=3702 GN=CYP709B2 PE=2 SV=1
PtO_1942.19	--	--	--	0.671111	-0.368818	normal	--	--	--	0.0404162	1.26933	up	Probable leucine-rich repeat receptor-like protein kinase At5g49770 OS=Arabidopsis thaliana OX=3702 GN=At5g49770 PE=2 SV=1
PtO_1942.16	--	--	--	0.00213216	1.06174	up	--	--	--	0.0651434	-0.662541	normal	Calcium uniporter protein 6, mitochondrial OS=Arabidopsis thaliana OX=3702 GN=At1g09575 PE=2 SV=1
PtO_1942.15	0.0118487	-1.18839	down	--	--	--	0.127161	-0.61842	normal	--	--	--	--
PtF_151.12	0.908815	-0.0980003	normal	0.00301132	-1.04651	down	0.560467	-0.274695	normal	0.833222	0.0965028	normal	Growth-regulating factor 9 OS=Oryza sativa subsp. japonica OX=39947 GN=GRF9 PE=2 SV=1
PtF_151.18	0.433905	-0.54806	normal	0.945207	-0.0427449	normal	--	--	--	2.09523e-11	-1.67682	down	--
PtO_1076.14	--	--	--	0.826951	-0.167596	normal	--	--	--	4.54901e-05	-1.20795	down	Receptor-like serine/threonine-protein kinase SD1-8 OS=Arabidopsis thaliana OX=3702 GN=SD18 PE=1 SV=1
PtO_1764.5	0.00415256	-0.842371	normal	1.13209e-08	-1.25685	down	1.21721e-31	-1.65674	down	2.63629e-56	-2.41691	down	Putative GEM-like protein 8 OS=Arabidopsis thaliana OX=3702 GN=At5g23370 PE=3 SV=1
PtO_1764.4	0.0838765	0.926496	normal	0.0234779	-0.675339	normal	0.98955	0.007326	normal	4.97203e-32	-1.74321	down	GEM-like protein 4 OS=Arabidopsis thaliana OX=3702 GN=At5g08350 PE=2 SV=1
PtF_37.60	0.703876	0.353592	normal	0.0166187	0.915141	normal	0.170887	0.638184	normal	1.60273e-12	1.35561	up	Putative 14-3-3-like protein GF14-H OS=Oryza sativa subsp. japonica OX=39947 GN=GF14H PE=3 SV=1
PtO_1502.22	0.752444	0.300913	normal	0.842468	0.116462	normal	0.0222662	1.03448	up	0.00872502	0.575024	normal	DEAD-box ATP-dependent RNA helicase 18 OS=Oryza sativa subsp. japonica OX=39947 GN=Os01g0164500 PE=1 SV=2
PtF_453.81	0.245836	-0.556091	normal	6.09489e-09	-0.932498	normal	0.0111606	-0.668508	normal	7.94155e-13	-1.08412	down	Glutamate receptor 3.1 OS=Oryza sativa subsp. japonica OX=39947 GN=GLR3.1 PE=1 SV=1
PtF_420.4	0.621709	-0.412894	normal	0.0389569	-0.521413	normal	0.0222662	-0.942005	normal	1.51359e-19	-1.7504	down	Cytochrome P450 71A1 OS=Persea americana OX=3435 GN=CYP71A1 PE=1 SV=2
Newgene_6160	--	--	--	1.1936e-14	1.24785	up	--	--	--	6.30442e-35	1.60941	up	Germin-like protein 4-1 OS=Oryza sativa subsp. japonica OX=39947 GN=Os04g0617900 PE=2 SV=2
Newgene_6161	--	--	--	0.000129577	0.899299	normal	--	--	--	1.71322e-30	1.63835	up	Germin-like protein 4-1 OS=Oryza sativa subsp. japonica OX=39947 GN=Os04g0617900 PE=2 SV=2
PtF_416.2	1.51903e-10	-1.59854	down	--	--	--	7.98363e-16	-1.46361	down	--	--	--	--
Newgene_8826	0.337329	0.664349	normal	1.40475e-07	2.14297	up	0.138739	0.455304	normal	7.52441e-06	1.426	up	--
PtF_159.190	4.52675e-05	-1.22794	down	0.101277	-0.439848	normal	0.0356295	-1.07686	down	0.162738	-0.218542	normal	Branched-chain amino acid aminotransferase 2, chloroplastic OS=Humulus lupulus OX=3486 GN=BCAT2 PE=1 SV=1
PtF_349.27	--	--	--	0.0146704	-0.46121	normal	--	--	--	5.38687e-12	1.13759	up	Laccase-4 OS=Oryza sativa subsp. japonica OX=39947 GN=LAC4 PE=2 SV=1
Newgene_752	0.456657	-0.492998	normal	--	--	--	0.0129076	-1.07549	down	--	--	--	--
PtO_2519.29	--	--	--	--	--	--	2.6539e-06	-1.64809	down	--	--	--	Protein RADIALIS-like 6 OS=Arabidopsis thaliana OX=3702 GN=RL6 PE=2 SV=1
PtF_273.64	0.737772	-0.305994	normal	0.311928	0.515413	normal	0.995411	-0.00346635	normal	1.6624e-08	-1.30838	down	--
PtF_475.85	0.900261	-0.112858	normal	9.60081e-06	0.779628	normal	0.0175172	0.619047	normal	4.44582e-28	1.66132	up	Amino acid transporter AVT3B OS=Arabidopsis thaliana OX=3702 GN=AVT3B PE=2 SV=1
PtF_475.89	--	--	--	0.749532	-0.117373	normal	1.39914e-05	-1.75762	down	0.000778274	-0.599648	normal	--
PtF_138.55	0.857933	0.182862	normal	0.978983	-0.0103237	normal	0.00230068	-1.27513	down	0.973284	-0.00727244	normal	NDR1/HIN1-like protein 1 OS=Arabidopsis thaliana OX=3702 GN=NHL1 PE=2 SV=1
Newgene_15961	0.000943287	-1.56832	down	--	--	--	--	--	--	--	--	--	--
PtF_321.61	--	--	--	6.17087e-12	-1.89924	down	--	--	--	8.38361e-07	-1.54095	down	--
PtF_414.37	0.0709308	-0.722229	normal	0.0440116	-1.12496	down	0.0130273	-0.639191	normal	0.147273	-0.484021	normal	Protein FLUORESCENT IN BLUE LIGHT, chloroplastic OS=Arabidopsis thaliana OX=3702 GN=FLU PE=1 SV=1
PtF_414.34	--	--	--	0.00107709	-1.12899	down	--	--	--	0.669554	-0.272292	normal	Galactoside 2-alpha-L-fucosyltransferase OS=Arabidopsis thaliana OX=3702 GN=FUT1 PE=1 SV=2
PtO_2433.22	0.0227994	-1.15909	down	0.284563	-0.37965	normal	3.00607e-10	-2.15219	down	0.637255	0.131628	normal	BURP domain-containing protein 12 OS=Oryza sativa subsp. japonica OX=39947 GN=BURP12 PE=2 SV=1
PtO_1214.5	--	--	--	0.706654	0.333225	normal	--	--	--	0.00273855	-1.49423	down	Pathogenesis-related protein PRMS OS=Zea mays OX=4577 GN=PRMS PE=2 SV=1
PtO_1484.44	0.224575	-0.702912	normal	0.285316	-0.256705	normal	3.34788e-05	-1.29612	down	0.176143	-0.220242	normal	Putative HVA22-like protein g OS=Arabidopsis thaliana OX=3702 GN=HVA22G PE=3 SV=2
PtF_70.7	0.842501	-0.19324	normal	0.646159	0.191132	normal	0.420637	-0.446935	normal	0.00321684	1.11224	up	Protein GLUTAMINE DUMPER 3 OS=Arabidopsis thaliana OX=3702 GN=GDU3 PE=2 SV=1
PtF_19.13	0.907374	-0.135274	normal	0.000777985	-0.936532	normal	--	--	--	6.78222e-13	-1.82111	down	COMPASS-like H3K4 histone methylase component WDR5B OS=Arabidopsis thaliana OX=3702 GN=WDR5B PE=1 SV=1
PtF_19.14	0.022537	0.775535	normal	0.00109258	1.12917	up	0.000484193	0.41497	normal	0.793186	0.105315	normal	Low temperature-induced protein lt101.2 OS=Hordeum vulgare OX=4513 GN=LT101.2 PE=2 SV=1
PtO_1208.7	0.977377	0.0287244	normal	0.968598	0.0216516	normal	0.00768033	-0.4465	normal	2.16787e-45	-2.35358	down	Putative lipoxygenase 5 OS=Oryza sativa subsp. japonica OX=39947 GN=Os04g0447100 PE=3 SV=2
PtF_191.8	--	--	--	0.750991	-0.24256	normal	--	--	--	0.0059995	-1.22647	down	Obtusifoliol 14-alpha demethylase OS=Sorghum bicolor OX=4558 GN=CYP51 PE=1 SV=1
PtF_235.46	0.00662993	-1.02317	down	0.298241	0.507553	normal	0.620505	-0.187548	normal	0.670831	0.17437	normal	--
PtF_335.19	3.90648e-06	1.14996	up	0.145685	-0.279103	normal	0.379305	0.160208	normal	0.00561751	-0.445631	normal	Cytokinin dehydrogenase 11 OS=Oryza sativa subsp. japonica OX=39947 GN=CKX11 PE=2 SV=1
PtF_361.18	--	--	--	1.16803e-06	-1.60251	down	--	--	--	0.0559296	-1.19548	normal	Subtilisin-chymotrypsin inhibitor-2A OS=Hordeum vulgare OX=4513 PE=1 SV=2
PtO_1477.25	1.762e-11	1.49003	up	0.0389475	1.06816	up	2.66671e-07	0.634544	normal	4.47312e-06	0.778556	normal	Tropinone reductase homolog At5g06060 OS=Arabidopsis thaliana OX=3702 GN=At5g06060 PE=2 SV=1
PtO_1714.3	0.00821643	-0.84156	normal	0.164946	-0.439933	normal	8.80841e-07	-1.04313	down	0.00713054	-0.766641	normal	--
PtF_410.28	--	--	--	0.712853	0.191888	normal	--	--	--	4.6433e-06	-1.30034	down	--
PtF_498.74	--	--	--	--	--	--	--	--	--	0.000957724	-1.4378	down	Zinc finger CCCH domain-containing protein 48 OS=Arabidopsis thaliana OX=3702 GN=ZFWD1 PE=2 SV=1
PtF_498.71	0.0102073	-0.594666	normal	7.80905e-09	-1.03277	down	2.97237e-19	-1.32458	down	2.83603e-09	-0.857905	normal	Aquaporin TIP1-1 OS=Zea mays OX=4577 GN=TIP1-1 PE=2 SV=1
Newgene_6415	0.347117	0.549627	normal	0.0192867	-1.01263	down	0.517514	0.352383	normal	0.646198	0.25589	normal	--
PtF_45.58	9.98302e-07	-1.87286	down	0.000924483	-1.75519	down	2.73026e-42	-2.46852	down	1.56918e-09	-1.61547	down	Aspartic proteinase nepenthesin-1 OS=Nepenthes gracilis OX=150966 GN=nep1 PE=1 SV=1
PtF_279.21	--	--	--	0.13197	-0.531086	normal	--	--	--	1.05925e-07	-1.72789	down	Monothiol glutaredoxin-S3 OS=Oryza sativa subsp. japonica OX=39947 GN=GRXS3 PE=2 SV=1
PtO_1232.5	--	--	--	0.0479242	-0.853328	normal	--	--	--	9.12456e-11	-1.94158	down	Aspartic proteinase nepenthesin-1 OS=Nepenthes gracilis OX=150966 GN=nep1 PE=1 SV=1
PtO_955.17	0.401296	0.400982	normal	0.000882099	-0.495491	normal	0.11559	-0.451078	normal	9.30492e-23	-1.32955	down	Mitogen-activated protein kinase 5 OS=Oryza sativa subsp. japonica OX=39947 GN=MPK5 PE=1 SV=1
PtO_2500.56	--	--	--	7.1062e-08	1.3398	up	--	--	--	1.77478e-14	1.43067	up	Probable carboxylesterase 15 OS=Arabidopsis thaliana OX=3702 GN=CXE15 PE=2 SV=1
PtF_350.51	0.160807	-0.6278	normal	0.0201521	-1.27783	down	0.324197	-0.238417	normal	0.251907	0.644724	normal	Protein TSS OS=Arabidopsis thaliana OX=3702 GN=TSS PE=1 SV=1
PtF_350.53	0.684903	0.282488	normal	0.906882	-0.0815206	normal	0.970113	0.0246193	normal	0.000457096	-1.38689	down	--
Newgene_5337	--	--	--	0.82507	-0.188489	normal	--	--	--	0.0147605	1.14043	up	--
PtO_2149.27	0.23063	0.644668	normal	0.221988	-0.541724	normal	0.790181	0.162849	normal	3.39953e-32	-2.57224	down	--
PtF_127.147	0.986708	-0.0287028	normal	5.21279e-05	0.785799	normal	0.16636	0.405227	normal	2.89361e-08	1.05343	up	ABC transporter C family member 8 OS=Arabidopsis thaliana OX=3702 GN=ABCC8 PE=2 SV=3
PtF_127.140	0.998894	0.00316342	normal	1.28717e-20	1.66663	up	--	--	--	0.0683631	0.482551	normal	NAC domain-containing protein 75 OS=Arabidopsis thaliana OX=3702 GN=NAC075 PE=2 SV=1
PtF_127.148	3.21484e-06	1.63932	up	5.01604e-19	3.06815	up	3.612e-15	1.64969	up	0.0039615	1.38634	up	Remorin OS=Solanum tuberosum OX=4113 PE=1 SV=1
PtO_1484.121	0.000290393	1.0288	up	7.47921e-06	0.468421	normal	0.00127963	0.755396	normal	0.447104	-0.148507	normal	Protein EARLY RESPONSIVE TO DEHYDRATION 15 OS=Arabidopsis thaliana OX=3702 GN=ERD15 PE=1 SV=1
PtO_1067.37	--	--	--	0.733094	-0.217411	normal	6.0578e-06	1.3152	up	0.731633	-0.119386	normal	Probable 2-oxoglutarate-dependent dioxygenase At5g05600 OS=Arabidopsis thaliana OX=3702 GN=At5g05600 PE=2 SV=1
PtF_236.87	--	--	--	5.80745e-05	2.06878	up	--	--	--	2.42138e-12	3.55033	up	Polyamine transporter PUT1 OS=Oryza sativa subsp. japonica OX=39947 GN=PUT1 PE=1 SV=1
PtF_338.46	0.656469	0.39971	normal	8.4127e-21	1.03277	up	0.690225	-0.204518	normal	1.4952e-23	0.963417	normal	Heavy metal-associated isoprenylated plant protein 39 OS=Arabidopsis thaliana OX=3702 GN=HIPP39 PE=2 SV=1
PtO_568.7	--	--	--	0.0374487	-0.433633	normal	--	--	--	4.20185e-18	-1.69882	down	Transcription factor MYB93 OS=Arabidopsis thaliana OX=3702 GN=MYB93 PE=1 SV=1
PtF_43.39	0.174235	0.617471	normal	0.000329581	-1.51003	down	0.0922868	0.403034	normal	0.00128264	-1.37275	down	Probable low-specificity L-threonine aldolase 1 OS=Arabidopsis thaliana OX=3702 GN=THA1 PE=1 SV=1
PtF_280.48	2.64257e-05	1.8634	up	1.99677e-23	-2.84256	down	0.0909949	-0.826911	normal	8.56148e-95	-5.18851	down	BTB/POZ and TAZ domain-containing protein 2 OS=Arabidopsis thaliana OX=3702 GN=BT2 PE=1 SV=1
PtF_280.49	0.785952	-0.281752	normal	0.0271654	-0.581961	normal	0.000190483	-1.56272	down	6.7935e-26	-1.99103	down	BTB/POZ and TAZ domain-containing protein 2 OS=Arabidopsis thaliana OX=3702 GN=BT2 PE=1 SV=1
PtF_280.47	--	--	--	0.00734819	1.09412	up	--	--	--	0.249563	0.64871	normal	--
PtO_1587.4	0.936064	0.0475576	normal	0.000809159	-1.35539	down	6.52932e-08	0.831127	normal	0.708463	-0.13231	normal	Pentatricopeptide repeat-containing protein At3g59040 OS=Arabidopsis thaliana OX=3702 GN=At3g59040 PE=2 SV=2
PtF_59.91	0.936754	0.0645612	normal	--	--	--	3.73435e-05	1.16127	up	--	--	--	--
PtF_21.42	--	--	--	0.112269	-0.341807	normal	--	--	--	2.18919e-08	-1.35658	down	--
PtF_21.44	0.00133407	1.54976	up	0.872215	-0.0521109	normal	--	--	--	5.27607e-18	-1.28702	down	--
PtO_841.1	--	--	--	0.0850738	0.688644	normal	--	--	--	0.000118558	1.11167	up	Zinc transporter 5 OS=Oryza sativa subsp. japonica OX=39947 GN=ZIP5 PE=2 SV=1
PtO_1091.22	0.361014	0.306667	normal	0.380536	-0.556162	normal	1.63713e-06	-0.761751	normal	0.0104419	-1.34642	down	7-deoxyloganetin glucosyltransferase OS=Gardenia jasminoides OX=114476 GN=UGT85A24 PE=1 SV=1
PtF_85.109	--	--	--	0.594952	-0.238748	normal	--	--	--	9.80685e-06	-1.03328	down	Berberine bridge enzyme-like 27 OS=Arabidopsis thaliana OX=3702 GN=At5g44410 PE=2 SV=1
PtF_281.7	0.954032	0.0647253	normal	0.499117	-0.30434	normal	0.00178933	1.15215	up	0.958779	0.0338652	normal	--
PtF_394.16	0.631744	0.226584	normal	0.035347	0.435099	normal	0.747098	-0.089031	normal	1.12451e-09	1.07888	up	Auxin-responsive protein SAUR32 OS=Arabidopsis thaliana OX=3702 GN=SAUR32 PE=2 SV=1
PtF_161.34	--	--	--	1.36818e-10	3.10676	up	7.45062e-56	5.53075	up	1.40032e-06	2.41923	up	--
PtF_161.37	0.509544	-0.472784	normal	0.956786	0.0324319	normal	0.822732	-0.13038	normal	2.17203e-09	-1.2902	down	--
PtF_73.2	0.0176308	-1.19185	down	0.767357	0.180199	normal	0.000928641	-1.30375	down	0.00734821	-1.22016	down	Glutathione S-transferase 4 OS=Zea mays OX=4577 GN=GST4 PE=1 SV=2
PtF_73.8	0.970738	-0.0361127	normal	0.249096	-0.208976	normal	6.22431e-09	-1.29972	down	0.868015	0.0354211	normal	Protein argonaute 1D OS=Oryza sativa subsp. japonica OX=39947 GN=AGO1D PE=2 SV=1
PtF_329.3	0.777688	0.302861	normal	0.0458833	-0.912696	normal	0.0281301	-0.993299	normal	2.23066e-19	-2.06587	down	Probable LRR receptor-like serine/threonine-protein kinase At3g47570 OS=Arabidopsis thaliana OX=3702 GN=At3g47570 PE=2 SV=1
PtF_34.24	0.984728	-0.0111922	normal	0.181327	0.351393	normal	0.395238	-0.202348	normal	5.1735e-11	-1.036	down	Lipid phosphate phosphatase 2 OS=Arabidopsis thaliana OX=3702 GN=LPP2 PE=2 SV=1
PtF_295.35	0.0402872	-0.940719	normal	0.000314094	-0.704889	normal	0.00256126	-0.619033	normal	5.83601e-18	-1.22792	down	Sucrose:sucrose 1-fructosyltransferase OS=Festuca arundinacea OX=4606 GN=1-SST PE=1 SV=1
PtF_287.27	0.847703	0.167291	normal	0.446703	0.221082	normal	0.0095538	1.00382	up	0.00396307	0.579569	normal	Salutaridine reductase OS=Papaver bracteatum OX=215227 GN=SALR PE=1 SV=1
PtF_471.36	0.045192	1.10541	up	3.24391e-10	1.26396	up	0.839126	-0.138986	normal	2.27524e-06	1.14713	up	--
PtO_2308.39	0.00077624	-0.822525	normal	--	--	--	8.75626e-09	-0.873941	normal	0.000553075	-1.66647	down	--
PtF_145.23	0.819732	-0.216674	normal	0.000957405	-1.35248	down	0.557141	0.343283	normal	--	--	--	Probable transcription factor KAN4 OS=Arabidopsis thaliana OX=3702 GN=KAN4 PE=1 SV=1
Newgene_15193	--	--	--	0.0269429	-1.13896	down	--	--	--	0.025968	-1.20065	down	Retrovirus-related Pol polyprotein from transposon RE1 OS=Arabidopsis thaliana OX=3702 GN=RE1 PE=2 SV=1
PtO_2594.8	0.0174384	1.12661	up	0.917504	0.042146	normal	0.000140496	1.1262	up	1.03681e-08	-1.25834	down	Calmodulin-like protein 5 OS=Arabidopsis thaliana OX=3702 GN=CML5 PE=2 SV=2
PtO_2594.4	0.0400811	0.983141	normal	0.199078	-0.256285	normal	0.00016594	1.5412	up	5.83398e-12	-1.23178	down	Probable calcium-binding protein CML10 OS=Oryza sativa subsp. japonica OX=39947 GN=CML10 PE=2 SV=1
PtF_502.4	0.946295	-0.0631478	normal	0.927848	0.0409637	normal	0.00127516	1.01687	up	0.0523733	0.404958	normal	DEAD-box ATP-dependent RNA helicase 57 OS=Oryza sativa subsp. japonica OX=39947 GN=Os07g0647900 PE=2 SV=2
PtF_143.69	--	--	--	0.725096	0.224037	normal	--	--	--	5.2859e-07	1.14939	up	Beta-galactosidase 4 OS=Oryza sativa subsp. japonica OX=39947 GN=Os02g0219200 PE=2 SV=1
PtF_404.17	0.721588	0.199862	normal	--	--	--	0.0529658	-0.425445	normal	5.70173e-06	-1.44693	down	G-type lectin S-receptor-like serine/threonine-protein kinase At2g19130 OS=Arabidopsis thaliana OX=3702 GN=At2g19130 PE=2 SV=1
PtF_146.9	0.193444	0.744611	normal	0.253394	-0.292671	normal	0.647332	0.200085	normal	4.47868e-06	-1.13466	down	--
PtF_146.7	0.0375954	-0.728334	normal	0.823347	0.062293	normal	4.26501e-07	-1.17609	down	1.13298e-08	-1.10931	down	GTPase activating protein 1 OS=Oryza sativa subsp. japonica OX=39947 GN=GAP1 PE=1 SV=1
PtF_195.7	3.39831e-12	2.1644	up	2.0022e-111	-3.33009	down	0.299724	0.619479	normal	8.02009e-06	-2.03492	down	Asparagine synthetase [glutamine-hydrolyzing] OS=Asparagus officinalis OX=4686 PE=2 SV=2
PtO_1179.5	0.964388	-0.0373379	normal	3.03731e-05	-1.19594	down	0.0215416	-0.60617	normal	3.10601e-10	-2.09489	down	Leucine-rich repeat receptor-like serine/threonine/tyrosine-protein kinase SOBIR1 OS=Arabidopsis thaliana OX=3702 GN=SOBIR1 PE=1 SV=1
PtO_2601.19	0.0903855	-0.733303	normal	0.485228	-0.241985	normal	0.0001974	-1.13064	down	0.787597	0.108069	normal	Homeobox-leucine zipper protein HOX2 OS=Oryza sativa subsp. japonica OX=39947 GN=HOX2 PE=1 SV=1
PtF_518.48	0.190195	0.750763	normal	0.301991	0.565579	normal	3.97284e-06	1.25485	up	0.418975	0.560269	normal	UDP-glycosyltransferase 72B1 OS=Arabidopsis thaliana OX=3702 GN=UGT72B1 PE=1 SV=1
Newgene_6594	2.30018e-08	1.33478	up	0.192965	-0.355763	normal	0.0182643	0.933873	normal	0.0232197	-0.552783	normal	Subtilisin-chymotrypsin inhibitor-2A OS=Hordeum vulgare OX=4513 PE=1 SV=2
Newgene_6593	--	--	--	0.539977	-0.455585	normal	--	--	--	0.0202034	-1.27482	down	--
PtO_1604.38	3.56519e-10	-1.1136	down	0.41355	-0.60197	normal	0.000111948	-1.00515	down	--	--	--	Senescence-specific cysteine protease SAG39 OS=Oryza sativa subsp. japonica OX=39947 GN=SAG39 PE=2 SV=2
PtO_1264.2	0.9967	0.0073902	normal	0.158242	0.475335	normal	0.45095	0.213358	normal	5.88212e-10	-1.10805	down	Chloroplast envelope quinone oxidoreductase homolog OS=Arabidopsis thaliana OX=3702 GN=CEQORH PE=1 SV=1
PtF_132.47	0.00996812	-1.05602	down	0.234517	-0.600554	normal	--	--	--	--	--	--	--
PtO_800.5	0.00341184	1.43094	up	0.811556	0.165194	normal	0.747098	0.210721	normal	0.388557	-0.532977	normal	--
PtF_256.12	0.286354	0.695356	normal	0.0100056	-1.42362	down	0.441761	0.433616	normal	0.986989	-0.0129728	normal	Aldehyde dehydrogenase family 3 member F1 OS=Arabidopsis thaliana OX=3702 GN=ALDH3F1 PE=2 SV=2
PtF_256.16	0.000267886	-0.851627	normal	0.657406	-0.171223	normal	1.12779e-17	-1.24544	down	0.000332331	0.412781	normal	B-box zinc finger protein 20 OS=Arabidopsis thaliana OX=3702 GN=BBX20 PE=1 SV=1
PtF_517.75	0.346563	0.295773	normal	3.95009e-21	1.41861	up	0.00257291	0.491205	normal	1.86241e-10	0.623571	normal	Plasma membrane ATPase 3 OS=Nicotiana plumbaginifolia OX=4092 GN=PMA3 PE=1 SV=1
PtF_331.42	0.000772646	1.05198	up	0.470705	0.468537	normal	0.0271145	0.378047	normal	0.415622	0.220629	normal	Probable receptor-like protein kinase At1g30570 OS=Arabidopsis thaliana OX=3702 GN=At1g30570 PE=3 SV=1
PtF_331.44	0.00239207	1.11914	up	0.54117	-0.456485	normal	0.226563	0.268192	normal	0.0804418	-0.749128	normal	Photosystem II 10 kDa polypeptide, chloroplastic OS=Hordeum vulgare OX=4513 GN=PSBR PE=3 SV=1
PtF_309.33	0.00689369	-1.07672	down	0.00204933	-0.613217	normal	0.163727	-0.684109	normal	0.206783	-0.231263	normal	Agmatine coumaroyltransferase OS=Arabidopsis thaliana OX=3702 GN=ACT PE=1 SV=1
PtF_333.48	1.08656e-05	-1.37154	down	0.084043	-0.528771	normal	2.4179e-06	-1.70474	down	0.793446	-0.0529476	normal	--
PtO_1950.16	0.14372	0.812585	normal	0.872349	0.0552278	normal	0.654058	0.310811	normal	6.65013e-18	-1.60027	down	--
PtF_262.12	--	--	--	7.21025e-12	-2.24834	down	--	--	--	0.885245	-0.0970075	normal	Chalcone synthase 2 OS=Secale cereale OX=4550 GN=CHS2 PE=2 SV=1
PtF_262.17	0.772102	0.248776	normal	0.027249	-0.726299	normal	0.547024	-0.255868	normal	0.000130711	-1.27301	down	--
PtF_262.16	0.949021	0.0767624	normal	0.0120245	-0.960765	normal	0.49689	-0.302601	normal	0.00927151	-1.0957	down	--
PtO_2558.15	0.889116	-0.134597	normal	0.852184	0.0855366	normal	0.086361	-0.443135	normal	4.14326e-05	-1.03434	down	1-aminocyclopropane-1-carboxylate oxidase homolog 1 OS=Arabidopsis thaliana OX=3702 GN=At1g06620 PE=2 SV=1
PtO_2558.18	--	--	--	1.86768e-05	1.46954	up	0.910957	-0.0831792	normal	0.559198	0.261497	normal	Auxin-responsive protein IAA8 OS=Oryza sativa subsp. japonica OX=39947 GN=IAA8 PE=2 SV=2
PtF_134.124	5.61298e-22	-1.56437	down	0.310556	-0.322217	normal	5.60895e-08	-0.823274	normal	1.17534e-07	-0.926736	normal	L-aspartate oxidase, chloroplastic OS=Oryza sativa subsp. japonica OX=39947 GN=Os02g0134400 PE=3 SV=1
PtF_134.126	0.154074	0.898662	normal	0.736241	0.124899	normal	0.0358092	1.07217	up	3.87849e-08	-1.25869	down	--
PtF_267.44	0.0108568	1.30539	up	0.318738	-0.500662	normal	2.72519e-05	1.74633	up	0.058087	-0.870118	normal	--
PtF_267.42	--	--	--	1.71821e-08	-1.04789	down	--	--	--	0.801973	-0.0713786	normal	Pathogenesis-related protein STH-2 OS=Solanum tuberosum OX=4113 GN=STH-2 PE=2 SV=1
PtF_267.41	--	--	--	8.2499e-12	-1.64253	down	--	--	--	0.0641108	-0.461041	normal	Pathogenesis-related protein STH-21 OS=Solanum tuberosum OX=4113 GN=STH-21 PE=2 SV=1
PtF_267.40	--	--	--	0.000276088	-1.31575	down	--	--	--	0.755448	0.10829	normal	--
PtF_99.5	0.96337	0.0389586	normal	0.00249306	1.32903	up	0.516469	0.161421	normal	5.66147e-05	0.940295	normal	UMP-CMP kinase 1 OS=Oryza sativa subsp. japonica OX=39947 GN=Os06g0109600 PE=2 SV=1
PtF_121.182	0.0142531	-0.772816	normal	3.31299e-05	1.33382	up	0.578145	0.159359	normal	7.51845e-18	2.22619	up	Boron transporter 4 OS=Arabidopsis thaliana OX=3702 GN=BOR4 PE=2 SV=1
PtO_2571.15	--	--	--	0.0502227	-0.602948	normal	--	--	--	0.000126726	-1.12271	down	Protein SPEAR1 OS=Arabidopsis thaliana OX=3702 GN=SPEAR1 PE=1 SV=1
PtF_119.67	0.411871	0.304731	normal	0.423452	0.210932	normal	1.2984e-10	1.29888	up	0.0894249	0.205897	normal	Pumilio homolog 24 OS=Arabidopsis thaliana OX=3702 GN=APUM24 PE=1 SV=1
PtO_1445.29	--	--	--	6.74995e-06	1.13186	up	--	--	--	0.00172726	0.543428	normal	Probable leucine-rich repeat receptor-like protein kinase At1g68400 OS=Arabidopsis thaliana OX=3702 GN=At1g68400 PE=2 SV=1
PtF_211.4	0.0072662	-0.81927	normal	2.79051e-05	-1.89655	down	4.29879e-05	-0.670367	normal	0.367042	0.66567	normal	Glyceraldehyde-3-phosphate dehydrogenase A, chloroplastic OS=Zea mays OX=4577 GN=GAPA PE=2 SV=1
PtF_211.6	--	--	--	0.962869	-0.050987	normal	--	--	--	0.0361081	1.0152	up	Formin-like protein 1 OS=Oryza sativa subsp. japonica OX=39947 GN=FH1 PE=2 SV=1
PtF_211.2	0.543815	0.296412	normal	0.878262	-0.0954785	normal	7.5192e-05	1.32077	up	0.196023	0.332404	normal	NAP1-related protein 1 OS=Oryza sativa subsp. japonica OX=39947 GN=Os04g0459700 PE=2 SV=1
PtF_58.89	--	--	--	0.013125	1.16745	up	--	--	--	0.0311967	0.906331	normal	E3 ubiquitin-protein ligase ATL6 OS=Arabidopsis thaliana OX=3702 GN=ATL6 PE=1 SV=2
PtO_2084.21	--	--	--	0.0269081	-1.11431	down	--	--	--	0.750251	-0.200297	normal	--
PtO_2084.24	--	--	--	4.51654e-05	-1.7585	down	--	--	--	0.106213	-0.579407	normal	Transcription factor PCF3 OS=Oryza sativa subsp. japonica OX=39947 GN=PCF3 PE=2 SV=1
PtO_1122.15	0.413699	0.627028	normal	2.9035e-09	1.18963	up	0.96546	0.0373771	normal	1.20285e-24	1.24142	up	Ricin B-like lectin R40G2 OS=Oryza sativa subsp. japonica OX=39947 GN=R40G2 PE=2 SV=1
PtO_1634.26	--	--	--	0.00654542	-1.05341	down	--	--	--	1.44497e-35	-3.53762	down	NAC domain-containing protein 90 OS=Arabidopsis thaliana OX=3702 GN=NAC090 PE=1 SV=1
PtO_1634.24	--	--	--	0.354711	-0.441079	normal	0.496792	-0.320129	normal	2.39387e-19	-2.2848	down	Transcription factor DIVARICATA OS=Antirrhinum majus OX=4151 GN=DIVARICATA PE=2 SV=1
PtF_87.46	0.460923	0.431583	normal	0.00455108	0.613353	normal	7.85605e-05	1.08978	up	5.58892e-09	0.605807	normal	Threonine synthase, chloroplastic OS=Solanum tuberosum OX=4113 PE=2 SV=1
PtO_1439.10	--	--	--	5.00765e-07	1.44772	up	--	--	--	0.887206	0.073882	normal	Thiosulfate sulfurtransferase 18 OS=Arabidopsis thaliana OX=3702 GN=STR18 PE=1 SV=1
PtF_301.108	--	--	--	0.000350292	1.04876	up	--	--	--	0.432177	-0.270641	normal	--
PtF_239.8	--	--	--	3.24523e-12	-1.75217	down	--	--	--	0.570055	0.254427	normal	Wall-associated receptor kinase 2 OS=Arabidopsis thaliana OX=3702 GN=WAK2 PE=1 SV=1
PtF_180.144	--	--	--	0.0061274	1.25679	up	--	--	--	1.35075e-26	2.82836	up	--
PtF_369.6	--	--	--	0.00270608	-1.32641	down	--	--	--	0.822046	-0.0927092	normal	UPF0503 protein At3g09070, chloroplastic OS=Arabidopsis thaliana OX=3702 GN=At3g09070 PE=1 SV=1
PtO_1788.28	0.647242	-0.374319	normal	8.2005e-09	1.46643	up	0.365769	-0.400151	normal	2.13896e-28	1.29932	up	Putative leucine-rich repeat receptor-like protein kinase At2g19210 OS=Arabidopsis thaliana OX=3702 GN=At2g19210 PE=3 SV=1
PtO_2137.43	0.193338	0.582436	normal	0.514515	0.280873	normal	0.000988376	1.17276	up	0.43523	0.17614	normal	Katanin p80 WD40 repeat-containing subunit B1 homolog OS=Arabidopsis thaliana OX=3702 GN=At5g23430 PE=2 SV=3
PtO_2145.10	0.335641	-0.525325	normal	0.249279	-0.77493	normal	6.68628e-06	-1.1005	down	7.63864e-09	-2.80696	down	Glycerophosphodiester phosphodiesterase GDPD6 OS=Arabidopsis thaliana OX=3702 GN=GDPD6 PE=2 SV=1
PtF_358.47	0.00182524	0.715563	normal	2.83074e-06	1.3685	up	0.398536	0.1759	normal	0.0058069	0.529367	normal	Endo-1,3;1,4-beta-D-glucanase OS=Zea mays OX=4577 PE=1 SV=1
PtO_919.41	0.491858	0.51248	normal	1.09566e-07	1.41643	up	0.292033	0.441855	normal	0.000553666	0.939386	normal	Synaptotagmin-2 OS=Arabidopsis thaliana OX=3702 GN=SYT2 PE=2 SV=1
PtF_99.22	0.623453	-0.422567	normal	0.959637	0.0188278	normal	0.993559	-0.0042248	normal	9.81175e-14	-1.45636	down	Cytochrome P450 709B2 OS=Arabidopsis thaliana OX=3702 GN=CYP709B2 PE=2 SV=1
PtO_1571.5	0.908527	-0.128357	normal	4.15188e-05	-1.07491	down	0.87917	0.0647753	normal	0.00221421	-0.894863	normal	--
PtF_232.276	--	--	--	0.0388189	-1.04563	down	--	--	--	6.0862e-24	-2.68791	down	Probable WRKY transcription factor 57 OS=Arabidopsis thaliana OX=3702 GN=WRKY57 PE=2 SV=1
PtF_232.273	0.492106	0.557929	normal	0.00105313	-1.08292	down	--	--	--	0.242728	-0.367394	normal	Non-specific phospholipase C4 OS=Arabidopsis thaliana OX=3702 GN=NPC4 PE=1 SV=1
PtO_1940.90	0.526054	0.39954	normal	0.301106	0.383864	normal	1.92517e-07	1.12651	up	0.0568827	0.980003	normal	--
PtO_1092.8	0.00325059	1.24697	up	0.0103086	-0.661344	normal	0.0328284	-0.978113	normal	4.33952e-07	-0.867934	normal	Probable serine/threonine-protein kinase PBL18 OS=Arabidopsis thaliana OX=3702 GN=PBL18 PE=2 SV=1
PtO_768.34	0.205701	-0.829877	normal	0.0510684	-0.46677	normal	3.63418e-06	-1.92665	down	0.318752	0.224297	normal	Patellin-4 OS=Arabidopsis thaliana OX=3702 GN=PATL4 PE=1 SV=2
PtO_768.39	8.4595e-12	-1.70346	down	--	--	--	5.59422e-12	-1.71445	down	--	--	--	3-ketoacyl-CoA synthase 12 OS=Arabidopsis thaliana OX=3702 GN=KCS12 PE=2 SV=1
PtO_1215.56	0.940427	0.0909907	normal	0.0079931	0.395675	normal	2.44875e-05	-1.54562	down	0.271294	0.30803	normal	Probable sugar phosphate/phosphate translocator At3g11320 OS=Arabidopsis thaliana OX=3702 GN=At3g11320 PE=2 SV=1
PtO_1215.50	--	--	--	0.186972	-0.560227	normal	--	--	--	4.79391e-14	-1.86224	down	Germin-like protein 8-9 OS=Oryza sativa subsp. japonica OX=39947 GN=Os08g0189850 PE=2 SV=1
PtO_1215.51	--	--	--	0.31191	-0.575133	normal	--	--	--	8.01611e-11	-1.98977	down	Germin-like protein 8-9 OS=Oryza sativa subsp. japonica OX=39947 GN=Os08g0189850 PE=2 SV=1
Newgene_7296	--	--	--	0.661476	-0.323917	normal	--	--	--	3.01044e-10	-2.75196	down	--
PtF_301.67	0.0616314	-0.53065	normal	0.00641811	-0.685034	normal	0.0201835	-1.02417	down	0.949778	-0.0225044	normal	Sugar transport protein MST1 OS=Oryza sativa subsp. japonica OX=39947 GN=MST1 PE=2 SV=1
PtO_1986.4	0.532795	0.369231	normal	3.18548e-06	1.16897	up	0.0121299	0.818242	normal	0.976381	0.0134582	normal	NAC domain-containing protein 30 OS=Arabidopsis thaliana OX=3702 GN=NAC030 PE=1 SV=1
PtF_216.3	0.31261	-0.432765	normal	0.0165589	-1.22206	down	0.933433	0.0257037	normal	--	--	--	Magnesium protoporphyrin IX methyltransferase, chloroplastic OS=Arabidopsis thaliana OX=3702 GN=CHLM PE=1 SV=1
PtO_2287.20	0.0448635	0.994344	normal	0.00430454	-1.31022	down	0.75913	-0.141386	normal	0.00222177	-1.50279	down	Patatin-like protein 2 OS=Arabidopsis thaliana OX=3702 GN=PLP2 PE=1 SV=1
PtO_1976.1	0.0486911	-0.757649	normal	0.52575	-0.262216	normal	0.000276595	-1.01791	down	1.46455e-14	-1.06267	down	Serine/threonine-protein kinase STY8 OS=Arabidopsis thaliana OX=3702 GN=STY8 PE=1 SV=2
PtF_399.8	0.751011	-0.274007	normal	0.31094	-0.359397	normal	0.000121404	-1.59808	down	0.00646047	0.439806	normal	Beta-galactosidase 5 OS=Oryza sativa subsp. japonica OX=39947 GN=Os03g0165400 PE=2 SV=1
PtF_129.20	0.129803	-0.552784	normal	0.00954158	-1.2291	down	0.847217	0.0669178	normal	0.46005	0.375806	normal	Photosynthetic NDH subunit of subcomplex B 2, chloroplastic OS=Arabidopsis thaliana OX=3702 GN=PNSB2 PE=2 SV=1
PtF_136.82	0.913761	0.0975973	normal	0.940088	-0.0608595	normal	0.0422104	0.591651	normal	2.81775e-07	1.02877	up	F-box/LRR-repeat protein At3g26922 OS=Arabidopsis thaliana OX=3702 GN=At3g26922 PE=2 SV=2
PtO_693.86	0.992852	0.00694106	normal	0.00114426	-1.10418	down	0.223818	0.366206	normal	0.00495358	-0.625062	normal	Alpha-mannosidase At3g26720 OS=Arabidopsis thaliana OX=3702 GN=At3g26720 PE=1 SV=1
PtF_365.80	0.836633	0.109143	normal	0.0110772	1.01319	up	0.00119611	0.431379	normal	0.196025	0.403604	normal	--
PtO_2594.12	0.000735342	1.10201	up	0.243077	0.429781	normal	6.03704e-05	0.812603	normal	0.00364915	-0.563249	normal	--
PtF_515.1	--	--	--	0.00129918	1.14577	up	--	--	--	0.29818	0.26712	normal	C2 and GRAM domain-containing protein At1g03370 OS=Arabidopsis thaliana OX=3702 GN=At1g03370 PE=2 SV=4
PtF_314.24	--	--	--	1.85133e-20	1.66123	up	0.00197598	0.680339	normal	0.00801381	0.31773	normal	Peptidyl-prolyl cis-trans isomerase FKBP62 OS=Arabidopsis thaliana OX=3702 GN=FKBP62 PE=1 SV=2
PtF_314.20	--	--	--	0.674935	-0.31474	normal	--	--	--	3.89775e-08	-1.90035	down	--
PtF_314.21	--	--	--	0.372891	-0.403435	normal	--	--	--	0.000272069	-1.21222	down	--
PtO_2222.6	--	--	--	0.578439	-0.409137	normal	--	--	--	0.000835707	-1.74431	down	--
Newgene_606	--	--	--	--	--	--	--	--	--	0.0055376	1.25447	up	Ethylene-responsive transcription factor ERF071 OS=Arabidopsis thaliana OX=3702 GN=ERF071 PE=2 SV=1
PtO_2525.4	0.159763	-0.828054	normal	5.6803e-08	-1.27929	down	--	--	--	6.67049e-15	-1.61041	down	Cysteine-rich receptor-like protein kinase 41 OS=Arabidopsis thaliana OX=3702 GN=CRK41 PE=3 SV=2
PtO_1125.14	0.25685	0.608984	normal	0.402109	0.220377	normal	0.955864	0.0159359	normal	2.12406e-08	-1.07274	down	Protein ANTAGONIST OF LIKE HETEROCHROMATIN PROTEIN 1 OS=Arabidopsis thaliana OX=3702 GN=ALP1 PE=1 SV=1
PtO_1125.13	0.313572	0.701163	normal	0.900081	0.0518095	normal	0.0186033	1.13105	up	0.00363581	-0.815017	normal	--
PtO_1988.39	0.998414	0.0031045	normal	0.366481	0.395975	normal	0.490344	0.327736	normal	3.32648e-18	-1.8022	down	RING-H2 finger protein ATL80 OS=Arabidopsis thaliana OX=3702 GN=ATL80 PE=2 SV=1
PtO_1988.37	--	--	--	0.386876	-0.461943	normal	--	--	--	6.72068e-05	-1.31842	down	Probable E3 ubiquitin-protein ligase ATL44 OS=Arabidopsis thaliana OX=3702 GN=ATL44 PE=2 SV=1
PtF_312.9	--	--	--	0.634636	-0.304163	normal	--	--	--	0.00016568	1.0584	up	Peroxidase 5 OS=Vitis vinifera OX=29760 GN=GSVIVT00037159001 PE=1 SV=2
PtF_386.74	0.913836	0.0669317	normal	0.155617	-0.671316	normal	4.19501e-06	1.08708	up	0.917646	0.0433296	normal	CRM-domain containing factor CFM3, chloroplastic/mitochondrial OS=Oryza sativa subsp. japonica OX=39947 GN=CFM3 PE=3 SV=1
PtF_312.2	--	--	--	0.88226	0.112342	normal	--	--	--	4.03729e-14	-1.76911	down	--
PtF_42.9	0.747661	-0.200493	normal	0.00041837	-0.748318	normal	0.453461	-0.150449	normal	1.34165e-31	-1.75894	down	1-aminocyclopropane-1-carboxylate oxidase OS=Musa acuminata OX=4641 GN=MAO1B PE=3 SV=1
PtF_142.154	--	--	--	0.961699	-0.0383588	normal	--	--	--	0.000550954	-1.19446	down	Zinc finger AN1 domain-containing stress-associated protein 17 OS=Oryza sativa subsp. japonica OX=39947 GN=SAP17 PE=2 SV=1
PtO_911.42	--	--	--	--	--	--	5.25523e-10	2.35342	up	2.99658e-12	3.0575	up	Tryptamine hydroxycinnamoyltransferase 2 OS=Oryza sativa subsp. japonica OX=39947 GN=THT2 PE=1 SV=1
PtF_335.95	--	--	--	--	--	--	--	--	--	1.94921e-12	-3.07217	down	Expansin-B5 OS=Oryza sativa subsp. japonica OX=39947 GN=EXPB5 PE=2 SV=2
Newgene_3603	0.188842	-0.820083	normal	0.791479	0.207591	normal	0.556287	-0.397608	normal	0.0391416	-1.00355	down	--
Newgene_3601	--	--	--	0.686993	-0.232383	normal	--	--	--	0.000669691	-1.14433	down	--
PtF_177.21	0.0908724	-0.852871	normal	0.619922	-0.230753	normal	0.102684	-0.77046	normal	0.00366765	-1.05796	down	Putative UPF0481 protein At3g02645 OS=Arabidopsis thaliana OX=3702 GN=At3g02645 PE=3 SV=1
PtF_486.2	--	--	--	0.151138	-0.607219	normal	--	--	--	2.23761e-34	-1.7735	down	Basic 7S globulin 2 OS=Glycine max OX=3847 PE=1 SV=1
PtO_1926.21	0.32472	-0.608159	normal	0.970199	0.0336513	normal	3.89631e-09	-1.36179	down	8.74686e-08	-1.45005	down	MACPF domain-containing protein At1g14780 OS=Arabidopsis thaliana OX=3702 GN=At1g14780 PE=2 SV=1
PtO_2041.45	0.200225	-0.753671	normal	0.165059	-0.351652	normal	0.910541	-0.0619625	normal	1.46972e-42	-2.5857	down	Senescence/dehydration-associated protein At4g35985, chloroplastic OS=Arabidopsis thaliana OX=3702 GN=P85 PE=2 SV=1
PtO_2041.40	0.878434	-0.13196	normal	8.12723e-08	-1.82656	down	0.786697	0.0837513	normal	2.5279e-08	-1.67207	down	Chaperone protein dnaJ 11, chloroplastic OS=Arabidopsis thaliana OX=3702 GN=ATJ11 PE=1 SV=2
PtF_444.29	0.725652	0.165948	normal	0.42793	0.151165	normal	2.71979e-14	1.11907	up	0.921188	0.0230317	normal	--
PtF_444.25	0.728216	0.297242	normal	3.03403e-05	1.1698	up	0.441761	-0.406294	normal	0.00019025	0.789707	normal	G-type lectin S-receptor-like serine/threonine-protein kinase At2g19130 OS=Arabidopsis thaliana OX=3702 GN=At2g19130 PE=2 SV=1
PtF_440.173	1.20936e-10	1.29021	up	0.0277956	0.6601	normal	5.92988e-57	2.32162	up	1.07703e-10	1.02467	up	Ureide permease 2 OS=Arabidopsis thaliana OX=3702 GN=UPS2 PE=1 SV=2
PtF_130.7	--	--	--	0.253065	0.55054	normal	--	--	--	0.000665806	1.16859	up	Probable LRR receptor-like serine/threonine-protein kinase At3g47570 OS=Arabidopsis thaliana OX=3702 GN=At3g47570 PE=2 SV=1
PtO_2402.7	0.406401	-0.342828	normal	0.237792	-0.531378	normal	0.470549	-0.277132	normal	0.000242443	-1.08267	down	Probable cyclic nucleotide-gated ion channel 14 OS=Arabidopsis thaliana OX=3702 GN=CNGC14 PE=2 SV=2
PtO_1012.25	--	--	--	1.1066e-05	-1.64984	down	--	--	--	0.00442621	-1.65941	down	Xyloglucan endotransglucosylase/hydrolase 2 OS=Glycine max OX=3847 PE=2 SV=1
PtF_117.58	0.000425377	-1.55803	down	0.987521	-0.00841453	normal	0.0160082	-0.967264	normal	0.000220479	-0.899044	normal	DIBOA-glucoside dioxygenase BX6 OS=Zea mays OX=4577 GN=BX6 PE=1 SV=1
PtO_926.2	0.433132	0.60923	normal	0.0243913	0.433924	normal	--	--	--	1.80476e-07	-1.45591	down	Transcription factor MYB2 OS=Oryza sativa subsp. japonica OX=39947 GN=MYB2 PE=2 SV=1
PtF_148.157	0.578528	-0.210702	normal	3.83312e-17	1.1094	up	0.287322	-0.192481	normal	4.0017e-09	0.624874	normal	Acetyl-coenzyme A synthetase, chloroplastic/glyoxysomal OS=Arabidopsis thaliana OX=3702 GN=ACS PE=1 SV=1
PtO_844.19	0.000354331	-1.28677	down	3.05716e-06	-1.46472	down	0.0225088	-0.548806	normal	0.000972561	-1.1422	down	--
PtF_471.15	0.00255794	-1.13803	down	0.867248	-0.0412812	normal	1.24809e-13	-1.38282	down	1.06872e-10	-0.876994	normal	Probable trehalose-phosphate phosphatase 1 OS=Oryza sativa subsp. japonica OX=39947 GN=TPP1 PE=1 SV=1
PtO_2221.1	0.519889	-0.176265	normal	0.825125	-0.104531	normal	0.0143327	0.839344	normal	9.2014e-15	1.37902	up	CBL-interacting protein kinase 25 OS=Oryza sativa subsp. japonica OX=39947 GN=CIPK25 PE=2 SV=1
PtO_1263.17	0.000183969	1.78367	up	9.68906e-05	-1.87959	down	0.811707	-0.189184	normal	--	--	--	Pathogenesis-related protein 1 OS=Hordeum vulgare OX=4513 PE=2 SV=1
PtO_1263.10	0.839301	-0.235808	normal	0.977994	-0.0285151	normal	0.0320716	-1.0841	down	0.843099	-0.183443	normal	--
PtO_2294.135	--	--	--	0.880724	-0.107269	normal	1.95712e-06	1.34408	up	0.018429	0.582	normal	Heat stress transcription factor B-2b OS=Oryza sativa subsp. japonica OX=39947 GN=HSFB2B PE=2 SV=1
PtF_459.61	0.187073	-0.487687	normal	0.00510847	-1.27841	down	0.082339	-0.385004	normal	0.0358277	-0.523671	normal	50S ribosomal protein L28, chloroplastic OS=Nicotiana tabacum OX=4097 GN=RPL28 PE=1 SV=1
PtO_2456.15	0.376317	-0.290751	normal	0.0261407	0.866415	normal	0.000232112	-0.379209	normal	0.0031886	1.13615	up	Isoflavone 2&apos;-hydroxylase OS=Glycyrrhiza echinata OX=46348 GN=CYP81E1 PE=1 SV=2
PtO_1738.36	1.49732e-09	1.98168	up	0.00430559	0.979578	normal	1.20658e-13	1.80988	up	0.471536	0.304737	normal	--
PtO_751.34	0.000247675	-1.18766	down	5.54558e-10	-1.32351	down	1.85074e-07	-0.864103	normal	5.57233e-05	-0.701112	normal	--
PtO_711.11	0.234258	0.795924	normal	0.852767	0.0669412	normal	0.132258	0.828578	normal	3.9521e-15	-1.25751	down	Zinc finger protein 1 OS=Triticum aestivum OX=4565 PE=2 SV=1
PtO_751.31	9.9482e-18	-2.29154	down	3.6824e-17	-1.34301	down	3.64188e-24	-2.40034	down	4.58577e-18	-1.59737	down	--
PtO_1680.7	0.0663194	-0.440203	normal	6.57935e-28	-1.56808	down	2.03566e-07	-0.873647	normal	5.05653e-13	-1.52521	down	AT-hook motif nuclear-localized protein 9 OS=Arabidopsis thaliana OX=3702 GN=AHL9 PE=2 SV=1
PtF_408.45	--	--	--	1.59328e-11	1.32353	up	--	--	--	7.69373e-07	0.77356	normal	Laccase-3 OS=Oryza sativa subsp. japonica OX=39947 GN=LAC3 PE=2 SV=1
PtF_408.40	--	--	--	0.00120097	-1.06921	down	--	--	--	9.82303e-07	-1.15881	down	Abscisic acid receptor PYL5 OS=Arabidopsis thaliana OX=3702 GN=PYL5 PE=1 SV=1
Newgene_6245	--	--	--	--	--	--	1.58358e-12	1.6537	up	--	--	--	--
PtO_1470.24	--	--	--	0.447489	-0.499808	normal	--	--	--	0.000124897	-1.85663	down	Probable serine/threonine-protein kinase PBL26 OS=Arabidopsis thaliana OX=3702 GN=PBL26 PE=2 SV=1
PtO_715.15	0.234258	-0.525211	normal	0.0194395	-1.04615	down	0.117248	0.390452	normal	0.835019	-0.121944	normal	--
PtF_456.12	--	--	--	0.919244	0.0624605	normal	--	--	--	1.75844e-06	-1.1691	down	Putative serine/threonine-protein kinase-like protein CCR3 OS=Arabidopsis thaliana OX=3702 GN=CCR3 PE=2 SV=1
PtF_119.4	--	--	--	7.00439e-07	2.10519	up	--	--	--	--	--	--	Ethylene-responsive transcription factor RAP2-6 OS=Arabidopsis thaliana OX=3702 GN=RAP2-6 PE=2 SV=2
PtO_2023.12	--	--	--	2.72325e-14	1.75631	up	--	--	--	0.230196	0.323909	normal	Cytochrome b561 and DOMON domain-containing protein At5g47530 OS=Arabidopsis thaliana OX=3702 GN=At5g47530 PE=2 SV=1
PtO_1348.50	0.369929	-0.496749	normal	0.895273	-0.0529835	normal	1.30709e-10	-1.76612	down	3.56212e-79	-2.60482	down	Receptor-like protein kinase HSL1 OS=Arabidopsis thaliana OX=3702 GN=HSL1 PE=2 SV=1
PtF_450.11	0.510326	0.478029	normal	0.335879	0.65571	normal	0.000953613	0.663894	normal	6.75064e-05	1.32244	up	Amino acid permease 3 OS=Arabidopsis thaliana OX=3702 GN=AAP3 PE=1 SV=2
Newgene_7481	2.16345e-05	1.42433	up	0.00032071	1.59552	up	0.000367126	1.60131	up	0.424275	0.317793	normal	--
PtO_1555.5	0.560492	0.231343	normal	1.64669e-07	0.933276	normal	6.34876e-06	0.610662	normal	2.18196e-36	1.2612	up	Delta-1-pyrroline-5-carboxylate synthase 1 OS=Oryza sativa subsp. japonica OX=39947 GN=P5CS1 PE=2 SV=2
PtF_401.80	0.880268	0.127262	normal	0.246622	-0.466576	normal	0.829427	0.126557	normal	6.26903e-09	-1.54187	down	Cellulose synthase-like protein D1 OS=Oryza sativa subsp. japonica OX=39947 GN=CSLD1 PE=2 SV=1
PtF_148.72	0.0214135	-0.416228	normal	0.000236129	-1.83988	down	0.898714	-0.0305639	normal	0.0172313	-1.04971	down	Homeobox-leucine zipper protein ROC6 OS=Oryza sativa subsp. japonica OX=39947 GN=ROC6 PE=2 SV=2
PtO_1605.15	0.641205	0.198842	normal	1.76084e-10	-1.80359	down	0.456882	0.14842	normal	6.46557e-14	-1.41342	down	--
PtO_630.21	0.00827971	1.0029	up	0.668806	0.134848	normal	0.0880027	0.617641	normal	0.0602982	-0.483249	normal	--
Newgene_13976	--	--	--	0.421574	-0.556862	normal	--	--	--	0.0273592	-1.18648	down	--
Newgene_13977	--	--	--	0.19523	-0.579216	normal	--	--	--	0.0165019	-1.10631	down	--
Newgene_13975	--	--	--	0.147347	-0.731787	normal	--	--	--	0.0111933	-1.29355	down	--
Newgene_13978	--	--	--	0.795317	-0.215337	normal	--	--	--	1.66973e-08	-2.40293	down	--
PtF_517.15	--	--	--	0.117884	-0.586323	normal	--	--	--	2.43812e-07	-1.41026	down	Disease resistance protein RPM1 OS=Arabidopsis thaliana OX=3702 GN=RPM1 PE=1 SV=1
PtF_272.77	--	--	--	0.000256881	0.899211	normal	--	--	--	4.33085e-22	1.11895	up	--
PtF_87.199	0.202907	-0.793639	normal	2.25697e-05	-0.708364	normal	0.0017567	-1.24542	down	3.26617e-07	-0.665456	normal	Beta-hexosaminidase 3 OS=Arabidopsis thaliana OX=3702 GN=HEXO3 PE=1 SV=1
PtO_1464.18	1.26084e-11	-1.24307	down	--	--	--	0.590587	0.187337	normal	--	--	--	Divinyl chlorophyllide a 8-vinyl-reductase, chloroplastic OS=Oryza sativa subsp. japonica OX=39947 GN=DVR PE=3 SV=1
PtF_266.85	0.601326	-0.376098	normal	0.556645	-0.185204	normal	0.284747	-0.468967	normal	2.3485e-14	-1.38303	down	--
PtF_266.80	0.335667	0.601159	normal	0.966525	-0.0134251	normal	0.130038	0.509312	normal	7.31537e-13	-1.15335	down	--
Newgene_25914	--	--	--	0.0470251	-1.11771	down	--	--	--	8.95313e-08	-2.50975	down	Transcription factor bHLH54 OS=Arabidopsis thaliana OX=3702 GN=BHLH54 PE=2 SV=1
PtO_2506.14	--	--	--	2.72288e-10	-2.08474	down	0.574835	-0.381896	normal	0.702555	0.238213	normal	Flavin-containing monooxygenase FMO GS-OX-like 8 OS=Arabidopsis thaliana OX=3702 GN=At5g61290 PE=1 SV=1
PtF_473.77	0.474301	0.557857	normal	0.901576	-0.0645557	normal	0.464376	0.37127	normal	1.1071e-11	-1.66378	down	--
Newgene_4666	0.394922	-0.642377	normal	0.929239	-0.0917144	normal	--	--	--	0.00339418	1.38812	up	--
PtF_58.126	0.987918	-0.0122355	normal	0.813929	0.076215	normal	0.000358943	-0.602505	normal	6.71552e-08	-1.0225	down	Ocs element-binding factor 1 OS=Zea mays OX=4577 GN=OBF1 PE=2 SV=2
PtO_1572.5	--	--	--	0.147347	-0.676951	normal	--	--	--	0.0182363	-1.15345	down	Probable disease resistance protein RDL6 OS=Arabidopsis thaliana OX=3702 GN=RDL6 PE=3 SV=1
PtO_939.17	0.0630286	0.523013	normal	--	--	--	4.51695e-21	1.22524	up	--	--	--	Protein CHLOROPLAST IMPORT APPARATUS 2 OS=Arabidopsis thaliana OX=3702 GN=CIA2 PE=1 SV=1
Newgene_8418	0.785106	-0.223694	normal	--	--	--	2.76051e-06	-1.82465	down	--	--	--	--
PtO_1085.6	6.2596e-05	0.942348	normal	5.75893e-07	1.00302	up	0.00677994	0.321667	normal	0.00144559	0.373137	normal	Respiratory burst oxidase homolog protein A OS=Solanum tuberosum OX=4113 GN=RBOHA PE=1 SV=1
PtO_1500.3	0.27219	-0.754346	normal	0.000683785	1.11436	up	--	--	--	0.000108205	-0.751863	normal	Ethylene-responsive transcription factor ERF012 OS=Arabidopsis thaliana OX=3702 GN=ERF012 PE=2 SV=1
PtO_1731.28	1.07604e-22	3.45538	up	0.00025306	1.22283	up	--	--	--	1.49173e-17	2.37497	up	Ethylene-responsive transcription factor ERF071 OS=Arabidopsis thaliana OX=3702 GN=ERF071 PE=2 SV=1
PtO_601.11	0.813507	0.25702	normal	8.19728e-05	-0.878374	normal	0.338319	-0.571507	normal	7.91651e-21	-2.11492	down	Cysteine-rich receptor-like protein kinase 8 OS=Arabidopsis thaliana OX=3702 GN=CRK8 PE=3 SV=2
PtF_385.85	6.18152e-07	-1.73329	down	--	--	--	0.00035955	-0.903728	normal	--	--	--	Zinc-finger homeodomain protein 4 OS=Oryza sativa subsp. japonica OX=39947 GN=ZHD4 PE=2 SV=2
PtO_1816.39	--	--	--	0.0886859	-0.82583	normal	--	--	--	1.44863e-08	-1.47313	down	Gibberellin-regulated protein 3 OS=Arabidopsis thaliana OX=3702 GN=GASA3 PE=2 SV=1
PtO_1816.38	7.21448e-07	1.18181	up	0.158755	-0.461928	normal	0.230573	0.320996	normal	2.31877e-05	-0.75462	normal	Hexokinase-2 OS=Oryza sativa subsp. japonica OX=39947 GN=HXK2 PE=2 SV=1
PtO_1816.35	0.720731	0.23706	normal	0.380176	0.561982	normal	0.949073	0.0267672	normal	0.00781933	1.17326	up	--
PtF_467.3	0.0295856	0.692254	normal	1.1456e-08	-1.64309	down	0.960743	-0.0433521	normal	8.43073e-39	-2.05803	down	Probable sarcosine oxidase OS=Arabidopsis thaliana OX=3702 GN=At2g24580 PE=2 SV=1
PtO_1670.77	0.00224895	-1.30367	down	0.106694	-0.672311	normal	0.356356	-0.463403	normal	0.00147407	-0.814516	normal	--
PtF_439.10	6.95104e-08	2.24928	up	6.56038e-05	1.65966	up	1.67347e-07	1.56779	up	0.0104404	0.720273	normal	26S proteasome non-ATPase regulatory subunit 12 homolog A OS=Arabidopsis thaliana OX=3702 GN=RPN5A PE=1 SV=1
PtO_644.5	--	--	--	0.00706277	-1.1754	down	--	--	--	0.809529	-0.162887	normal	--
PtO_2451.1	4.24335e-13	-2.92768	down	--	--	--	--	--	--	--	--	--	36.4 kDa proline-rich protein OS=Solanum lycopersicum OX=4081 GN=TPRP-F1 PE=2 SV=1
PtF_427.166	--	--	--	0.176739	-0.38361	normal	--	--	--	2.39199e-33	-2.83427	down	Protein TIFY 9 OS=Oryza sativa subsp. japonica OX=39947 GN=TIFY9 PE=1 SV=1
PtF_180.19	0.252753	-0.397218	normal	0.951845	0.027335	normal	8.94222e-19	-1.08445	down	0.469586	0.156118	normal	Bifunctional L-3-cyanoalanine synthase/cysteine synthase, mitochondrial OS=Spinacia oleracea OX=3562 GN=CYSC PE=1 SV=1
PtF_175.9	0.941714	-0.0618897	normal	0.000952229	-1.20383	down	0.970687	0.00744884	normal	0.316793	-0.294709	normal	Protein ECERIFERUM 26-like OS=Arabidopsis thaliana OX=3702 GN=CER26L PE=2 SV=1
PtF_180.17	--	--	--	0.00172349	1.10694	up	0.970127	-0.0245918	normal	0.494337	0.371875	normal	Putative glycerol-3-phosphate transporter 1 OS=Arabidopsis thaliana OX=3702 GN=At3g47420 PE=2 SV=1
Newgene_10934	0.00635725	1.25767	up	--	--	--	0.399569	0.434678	normal	--	--	--	Transcription factor bHLH25 OS=Arabidopsis thaliana OX=3702 GN=BHLH25 PE=2 SV=2
PtO_1179.18	--	--	--	0.991878	-0.00859143	normal	0.0385366	-1.02411	down	2.01757e-06	-1.79291	down	Probable cinnamyl alcohol dehydrogenase 8A OS=Oryza sativa subsp. japonica OX=39947 GN=CAD8A PE=2 SV=1
PtF_60.255	0.0047515	-0.966488	normal	0.346079	0.249586	normal	0.00354584	-1.08928	down	0.763312	0.0731885	normal	Probable inactive receptor kinase At1g48480 OS=Arabidopsis thaliana OX=3702 GN=RKL1 PE=2 SV=1
PtF_523.407	0.318143	-0.640216	normal	0.00779283	-0.981403	normal	0.639016	-0.321967	normal	0.000147075	-1.51524	down	Wall-associated receptor kinase 5 OS=Arabidopsis thaliana OX=3702 GN=WAK5 PE=2 SV=1
PtF_228.49	--	--	--	0.0414573	-1.00767	down	--	--	--	0.976428	-0.0205114	normal	Serine/threonine-protein kinase D6PKL2 OS=Arabidopsis thaliana OX=3702 GN=D6PKL2 PE=1 SV=1
PtF_108.54	2.12065e-06	-1.00691	down	--	--	--	2.05398e-06	-1.1488	down	--	--	--	Type IV inositol polyphosphate 5-phosphatase 11 OS=Arabidopsis thaliana OX=3702 GN=IP5P11 PE=1 SV=1
PtF_9.11	0.521544	-0.372295	normal	4.91701e-05	-0.574064	normal	6.02305e-05	-1.60288	down	4.69536e-12	-0.819184	normal	Cysteine-rich receptor-like protein kinase 8 OS=Arabidopsis thaliana OX=3702 GN=CRK8 PE=3 SV=2
PtF_414.2	0.707085	-0.15327	normal	0.0149232	-1.19558	down	0.441647	0.174006	normal	0.877237	-0.109792	normal	Probable signal recognition particle 43 kDa protein, chloroplastic OS=Oryza sativa subsp. japonica OX=39947 GN=Os03g0131900 PE=2 SV=1
PtO_1785.87	0.932588	-0.0835076	normal	0.0067156	0.917503	normal	0.967467	0.0334932	normal	5.16244e-05	1.07395	up	Serine/threonine-protein kinase STY17 OS=Arabidopsis thaliana OX=3702 GN=STY17 PE=1 SV=1
PtF_60.15	0.653636	0.30501	normal	1.12908e-13	-2.06644	down	0.0425156	0.52299	normal	4.12175e-71	-2.79207	down	Type IV inositol polyphosphate 5-phosphatase 9 OS=Arabidopsis thaliana OX=3702 GN=IP5P9 PE=1 SV=1
PtF_426.4	--	--	--	1.11888e-05	1.03719	up	0.191689	-0.696769	normal	0.0735766	0.24482	normal	Interactor of constitutive active ROPs 1 OS=Arabidopsis thaliana OX=3702 GN=ICR1 PE=1 SV=1
PtF_214.36	--	--	--	8.08271e-09	-1.8067	down	0.289658	0.496931	normal	0.0229602	-0.532448	normal	Protein SULFUR DEFICIENCY-INDUCED 2 OS=Arabidopsis thaliana OX=3702 GN=At1g04770 PE=2 SV=1
PtO_1732.13	0.0549701	-0.614294	normal	4.42792e-12	-1.96602	down	0.00014071	-0.856723	normal	4.45418e-07	-1.28186	down	--
PtO_1240.25	0.272374	0.338258	normal	0.487668	-0.3888	normal	1.07095e-11	1.42116	up	0.947894	-0.0335582	normal	Pentatricopeptide repeat-containing protein At1g15510, chloroplastic OS=Arabidopsis thaliana OX=3702 GN=PCMP-H73 PE=1 SV=1
PtO_693.72	8.83051e-05	-1.36514	down	0.00164074	-1.39458	down	0.00156131	-1.29528	down	0.00682974	-1.0922	down	--
PtO_1267.21	0.424599	0.434263	normal	0.0287116	-0.565748	normal	0.0330136	-0.447581	normal	5.60623e-15	-1.1742	down	Mitogen-activated protein kinase kinase 9 OS=Arabidopsis thaliana OX=3702 GN=MKK9 PE=1 SV=1
PtO_2632.16	--	--	--	0.000957405	-1.61551	down	--	--	--	0.84151	0.152405	normal	--
PtO_1545.4	--	--	--	4.6596e-55	2.83453	up	--	--	--	0.985709	-0.00742561	normal	Non-specific lipid-transfer protein OS=Zea mays OX=4577 PE=1 SV=1
PtF_149.26	0.00273788	-0.94754	normal	2.49383e-06	-0.780817	normal	2.76837e-07	-1.66966	down	2.60986e-18	-0.819401	normal	Sugar transport protein MST3 OS=Oryza sativa subsp. japonica OX=39947 GN=MST3 PE=2 SV=1
PtO_609.8	0.111568	0.841969	normal	0.58712	-0.148518	normal	0.729737	0.0853974	normal	2.81362e-09	-1.00885	down	--
PtO_609.4	--	--	--	5.65291e-05	1.38408	up	--	--	--	0.973162	0.0189672	normal	Probable pectinesterase/pectinesterase inhibitor 41 OS=Arabidopsis thaliana OX=3702 GN=PME41 PE=2 SV=2
PtF_213.132	7.50801e-05	-0.691049	normal	3.31299e-05	-0.706315	normal	5.01241e-23	-1.43655	down	1.1819e-42	-1.65108	down	Probable alpha,alpha-trehalose-phosphate synthase [UDP-forming] 7 OS=Arabidopsis thaliana OX=3702 GN=TPS7 PE=1 SV=1
PtF_213.134	0.0236998	-0.769899	normal	0.010071	-1.29985	down	0.292012	-0.275093	normal	0.00707342	-0.773855	normal	50S ribosomal protein L13, chloroplastic OS=Spinacia oleracea OX=3562 GN=RPL13 PE=1 SV=1
PtF_526.20	--	--	--	6.06396e-05	-1.72205	down	--	--	--	--	--	--	Obtusifoliol 14-alpha demethylase OS=Sorghum bicolor OX=4558 GN=CYP51 PE=1 SV=1
PtO_1958.8	--	--	--	9.20348e-38	-1.43846	down	--	--	--	0.219539	-0.162172	normal	Nicotianamine aminotransferase A OS=Hordeum vulgare OX=4513 GN=naat-A PE=1 SV=2
PtO_1106.21	0.521544	0.30917	normal	0.000708443	-1.13996	down	0.123697	0.341057	normal	0.856768	-0.0940715	normal	RING-H2 finger protein ATL78 OS=Arabidopsis thaliana OX=3702 GN=ATL78 PE=2 SV=1
PtF_484.17	0.721087	-0.305943	normal	--	--	--	0.000151443	-1.32793	down	--	--	--	--
PtO_1315.2	--	--	--	0.745121	-0.163794	normal	0.608143	-0.290751	normal	2.39569e-27	-1.77198	down	Probable receptor-like protein kinase At1g33260 OS=Arabidopsis thaliana OX=3702 GN=At1g33260 PE=2 SV=1
PtF_4.48	--	--	--	--	--	--	2.12406e-05	1.72363	up	--	--	--	--
PtO_1315.8	--	--	--	0.000265777	-1.63356	down	--	--	--	1.28467e-06	-1.42149	down	Protein LAX PANICLE 2 OS=Oryza sativa subsp. japonica OX=39947 GN=LAX2 PE=1 SV=1
PtO_1865.8	0.00215474	-1.05374	down	0.849058	0.106186	normal	0.223503	-0.267964	normal	0.00648452	0.451498	normal	Protein NUCLEAR FUSION DEFECTIVE 4 OS=Arabidopsis thaliana OX=3702 GN=NFD4 PE=3 SV=1
PtO_1865.5	0.666664	0.164926	normal	0.950926	0.0260707	normal	0.747733	-0.056999	normal	1.12419e-19	-1.08652	down	TOM1-like protein 6 OS=Arabidopsis thaliana OX=3702 GN=TOL6 PE=1 SV=1
PtO_1673.33	0.883062	-0.136109	normal	0.00168853	-0.609149	normal	2.91294e-15	-1.33397	down	1.4711e-36	-1.78138	down	Ethylene-responsive transcription factor 2 OS=Nicotiana sylvestris OX=4096 GN=ERF2 PE=2 SV=1
PtF_287.38	0.467192	0.271918	normal	0.0544173	-1.01349	normal	2.07502e-07	1.2592	up	0.158486	0.436275	normal	Superoxide dismutase [Fe] 1, chloroplastic OS=Oryza sativa subsp. japonica OX=39947 GN=Os06g0115400 PE=2 SV=1
PtF_480.13	--	--	--	0.73199	-0.264408	normal	--	--	--	1.28912e-11	-2.87453	down	Cinnamoyl-CoA reductase 1 OS=Arabidopsis thaliana OX=3702 GN=CCR1 PE=1 SV=1
PtF_541.40	--	--	--	0.394013	-0.248239	normal	--	--	--	1.01014e-18	-1.74868	down	Proline-rich receptor-like protein kinase PERK8 OS=Arabidopsis thaliana OX=3702 GN=PERK8 PE=1 SV=1
PtF_319.71	--	--	--	3.71302e-36	-3.64612	down	--	--	--	7.24517e-47	-3.6789	down	Glucan endo-1,3-beta-glucosidase 2 OS=Arabidopsis thaliana OX=3702 GN=At1g66250 PE=1 SV=2
Newgene_15186	--	--	--	0.875573	-0.144979	normal	--	--	--	0.0001646	-1.63973	down	Probable disease resistance protein At1g59620 OS=Arabidopsis thaliana OX=3702 GN=At1g59620 PE=2 SV=3
PtF_365.62	--	--	--	0.768993	0.245648	normal	--	--	--	6.4647e-05	1.28284	up	--
PtF_400.18	0.708709	-0.255258	normal	0.409231	-0.227725	normal	0.00142991	-1.16146	down	0.000715048	-0.566683	normal	--
PtF_400.14	--	--	--	4.73858e-07	2.09386	up	--	--	--	0.512146	0.400346	normal	--
PtF_400.17	--	--	--	0.0124573	1.40321	up	--	--	--	0.808988	0.226412	normal	--
PtO_1850.28	0.751735	0.261515	normal	6.83054e-06	-1.14929	down	0.338982	-0.401738	normal	6.0138e-31	-1.81574	down	Putative receptor-like protein kinase At4g00960 OS=Arabidopsis thaliana OX=3702 GN=At4g00960 PE=3 SV=2
PtO_1569.13	0.914186	-0.0991322	normal	0.167729	0.261597	normal	0.232517	0.308079	normal	2.47513e-20	-1.38301	down	Protein LURP-one-related 15 OS=Arabidopsis thaliana OX=3702 GN=At5g01750 PE=1 SV=1
PtO_967.12	0.0115159	0.653915	normal	4.01421e-07	0.756076	normal	1.94695e-06	1.03247	up	0.932859	-0.0216224	normal	DNA ligase 6 OS=Arabidopsis thaliana OX=3702 GN=LIG6 PE=2 SV=1
PtF_538.25	0.82167	0.254407	normal	0.0206966	-1.30356	down	0.0391729	-0.93988	normal	--	--	--	Probable lipoxygenase 8, chloroplastic OS=Oryza sativa subsp. japonica OX=39947 GN=CM-LOX2 PE=2 SV=1
PtO_2469.46	0.852819	-0.086613	normal	0.000505499	-1.58718	down	0.88731	-0.0424029	normal	0.391363	-0.462678	normal	Zinc-finger homeodomain protein 9 OS=Oryza sativa subsp. japonica OX=39947 GN=ZHD9 PE=3 SV=2
Newgene_19473	0.275945	-0.270264	normal	0.0255276	-1.2658	down	0.34375	-0.224124	normal	--	--	--	Probable 2-oxoglutarate-dependent dioxygenase At3g50210 OS=Arabidopsis thaliana OX=3702 GN=At3g50210 PE=2 SV=1
PtO_2469.42	0.875081	0.133481	normal	0.000788168	-1.58088	down	0.756346	-0.111062	normal	--	--	--	Disease resistance protein RPM1 OS=Arabidopsis thaliana OX=3702 GN=RPM1 PE=1 SV=1
PtF_80.76	0.759538	-0.295283	normal	0.014251	1.00919	up	--	--	--	0.053962	0.883307	normal	COBRA-like protein 1 OS=Oryza sativa subsp. japonica OX=39947 GN=BC1L6 PE=2 SV=1
PtF_80.77	0.460855	0.509994	normal	7.30807e-05	1.35488	up	0.771247	0.224317	normal	1.38237e-07	0.73389	normal	COBRA-like protein 6 OS=Oryza sativa subsp. japonica OX=39947 GN=BC1L7 PE=3 SV=1
PtO_2253.3	--	--	--	2.70824e-05	-1.29225	down	--	--	--	3.68547e-05	-0.904962	normal	Putative UPF0481 protein At3g02645 OS=Arabidopsis thaliana OX=3702 GN=At3g02645 PE=3 SV=1
PtF_235.18	0.308208	-0.67893	normal	1.31985e-10	2.34737	up	0.125152	-0.842912	normal	0.00127569	1.09817	up	Filament-like plant protein 7 OS=Arabidopsis thaliana OX=3702 GN=FPP7 PE=3 SV=2
PtO_2389.14	0.000200439	-0.948692	normal	1.3255e-07	-1.11874	down	1.15906e-41	-2.61807	down	1.87656e-16	-1.58153	down	AP2/ERF and B3 domain-containing protein Os01g0141000 OS=Oryza sativa subsp. japonica OX=39947 GN=Os01g0141000 PE=2 SV=1
PtF_446.46	2.71126e-07	-1.67613	down	9.4428e-08	1.49168	up	0.0783857	-0.711807	normal	6.92258e-31	3.72798	up	E3 ubiquitin-protein ligase EL5 OS=Oryza sativa subsp. japonica OX=39947 GN=EL5.1 PE=1 SV=1
PtO_663.8	--	--	--	0.000508267	-1.6564	down	--	--	--	--	--	--	Putative leucine-rich repeat receptor-like protein kinase At2g19210 OS=Arabidopsis thaliana OX=3702 GN=At2g19210 PE=3 SV=1
PtO_798.21	0.696908	0.269459	normal	0.849678	0.0579413	normal	0.0529658	-0.518006	normal	4.47881e-14	-1.03815	down	Protein NUCLEAR FUSION DEFECTIVE 4 OS=Arabidopsis thaliana OX=3702 GN=NFD4 PE=3 SV=1
PtO_2260.5	0.246072	0.780832	normal	0.00200631	1.10434	up	--	--	--	0.00398399	-0.861102	normal	--
PtF_273.7	0.984129	-0.0297124	normal	0.743521	-0.250069	normal	--	--	--	0.0012716	-1.27202	down	Probable potassium transporter 16 OS=Oryza sativa subsp. japonica OX=39947 GN=HAK16 PE=2 SV=1
PtF_317.30	--	--	--	0.000584818	1.05215	up	--	--	--	3.70778e-10	1.00967	up	Peroxidase 5 OS=Vitis vinifera OX=29760 GN=GSVIVT00037159001 PE=1 SV=2
PtF_317.37	0.994518	-0.0127077	normal	0.298135	-0.504413	normal	0.345235	-0.53594	normal	2.01538e-14	-2.00432	down	--
PtF_453.30	0.0840695	-0.832071	normal	5.03204e-11	-1.55285	down	0.825328	0.144896	normal	0.155453	-0.45497	normal	Expansin-B11 OS=Oryza sativa subsp. japonica OX=39947 GN=EXPB11 PE=2 SV=1
PtF_453.36	0.844809	0.124354	normal	0.0491252	0.692625	normal	5.19205e-08	1.1488	up	6.21412e-08	0.705543	normal	Heat shock protein 90-5, chloroplastic OS=Arabidopsis thaliana OX=3702 GN=HSP90-5 PE=1 SV=1
PtO_1401.20	--	--	--	6.06112e-06	-1.25001	down	--	--	--	0.000946492	-1.11019	down	Bark storage protein A OS=Populus deltoides OX=3696 GN=BSPA PE=2 SV=1
PtO_1401.22	0.441042	-0.584045	normal	0.151676	0.327444	normal	0.00301568	-1.23965	down	0.315054	-0.165286	normal	Protein trichome birefringence-like 34 OS=Arabidopsis thaliana OX=3702 GN=TBL34 PE=2 SV=2
PtF_78.100	0.891512	0.0607213	normal	0.00239507	-1.38217	down	5.7513e-08	1.39674	up	0.950062	0.0312764	normal	Pentatricopeptide repeat-containing protein At1g12620 OS=Arabidopsis thaliana OX=3702 GN=At1g12620 PE=2 SV=1
PtO_859.36	--	--	--	--	--	--	--	--	--	1.46215e-06	-2.06232	down	--
PtO_1786.3	0.293511	0.350757	normal	0.0314388	-0.960977	normal	1.04302e-05	1.13515	up	0.747809	-0.128927	normal	UDP-N-acetylmuramoyl-L-alanyl-D-glutamate--2,6-diaminopimelate ligase MurE homolog, chloroplastic OS=Oryza sativa subsp. japonica OX=39947 GN=MURE PE=3 SV=1
PtF_168.72	0.0602058	1.08482	normal	0.0024101	1.06314	up	0.00728328	1.21343	up	0.249763	-0.449406	normal	--
PtF_168.71	0.452218	0.595914	normal	6.45532e-05	1.43427	up	4.19501e-06	1.61336	up	0.346532	0.38972	normal	--
PtF_130.10_PtF_130.9	0.0247325	1.06277	up	--	--	--	0.880692	0.104818	normal	--	--	--	Probable LRR receptor-like serine/threonine-protein kinase At3g47570 OS=Arabidopsis thaliana OX=3702 GN=At3g47570 PE=2 SV=1
PtO_609.12	--	--	--	0.0457865	0.950312	normal	--	--	--	0.0302213	-1.22592	down	--
PtF_5.26	--	--	--	0.00209113	1.48062	up	--	--	--	--	--	--	Transcription factor MYB77 OS=Arabidopsis thaliana OX=3702 GN=MYB77 PE=1 SV=1
PtF_510.70	0.450761	-0.243732	normal	0.915273	-0.0424781	normal	0.00888184	-0.373571	normal	6.51262e-18	-1.21782	down	Probable protein phosphatase 2C 44 OS=Oryza sativa subsp. japonica OX=39947 GN=Os04g0609600 PE=2 SV=1
PtO_798.12	0.128885	-0.554036	normal	0.0400849	-1.1343	down	0.851768	-0.0456347	normal	--	--	--	ATP-dependent Clp protease proteolytic subunit 2, mitochondrial OS=Arabidopsis thaliana OX=3702 GN=CLPP2 PE=1 SV=1
PtF_236.49	3.90571e-12	2.36121	up	0.888639	-0.0597381	normal	0.117399	0.766916	normal	0.0173505	0.705736	normal	Protein MARD1 OS=Arabidopsis thaliana OX=3702 GN=MARD1 PE=2 SV=2
PtF_236.48	7.67422e-06	1.35802	up	0.680793	0.161621	normal	0.468922	0.359236	normal	0.597562	-0.169478	normal	--
PtO_2159.30	0.00185409	1.4281	up	0.000317556	-1.60078	down	0.688448	0.151525	normal	2.45429e-05	-1.25123	down	--
PtF_67.73	0.317701	-0.463539	normal	0.0163236	-1.31561	down	0.797218	0.0868048	normal	--	--	--	Rhodanese-like domain-containing protein 4A, chloroplastic OS=Arabidopsis thaliana OX=3702 GN=STR4A PE=2 SV=1
PtF_67.78	7.0487e-05	1.5063	up	0.000350292	0.683407	normal	0.615857	0.212977	normal	0.990016	0.00492825	normal	Thioredoxin-like protein CXXS1 OS=Oryza sativa subsp. japonica OX=39947 GN=Os04g0629500 PE=2 SV=1
PtO_1529.15	--	--	--	0.00026875	-1.42416	down	0.155466	-0.750757	normal	2.38851e-10	-1.75869	down	--
PtO_1535.7	--	--	--	0.110937	-0.639615	normal	--	--	--	0.00388379	-1.3344	down	Cysteine-rich receptor-like protein kinase 26 OS=Arabidopsis thaliana OX=3702 GN=CRK26 PE=2 SV=1
PtO_1535.6	0.00212077	-1.53812	down	0.927638	-0.0501971	normal	8.19276e-15	-2.78432	down	0.0789363	0.550434	normal	Probable beta-D-xylosidase 2 OS=Arabidopsis thaliana OX=3702 GN=BXL2 PE=2 SV=1
PtF_65.33	--	--	--	0.118202	-0.755977	normal	--	--	--	0.00466092	-1.32087	down	Phosphatidylinositol/phosphatidylcholine transfer protein SFH12 OS=Arabidopsis thaliana OX=3702 GN=SFH12 PE=2 SV=1
PtF_65.34	--	--	--	0.0442487	-0.90351	normal	--	--	--	3.49752e-11	-1.86865	down	Phosphatidylinositol/phosphatidylcholine transfer protein SFH3 OS=Arabidopsis thaliana OX=3702 GN=SFH3 PE=2 SV=1
PtO_2500.60	0.872559	0.17955	normal	3.71214e-06	1.72235	up	0.294462	0.533215	normal	0.0229955	0.775583	normal	Probable peroxygenase 5 OS=Arabidopsis thaliana OX=3702 GN=PXG5 PE=2 SV=1
PtF_291.24	0.0140578	-0.894513	normal	0.693336	-0.126461	normal	1.95966e-05	-0.941868	normal	6.0898e-15	-1.2079	down	Mitogen-activated protein kinase 7 OS=Oryza sativa subsp. japonica OX=39947 GN=MPK7 PE=2 SV=1
PtF_291.25	0.0696415	-0.433624	normal	0.00996085	-1.27411	down	2.49651e-05	1.07581	up	0.959769	-0.0302267	normal	--
PtF_291.28	2.98402e-10	-2.17228	down	--	--	--	3.70636e-34	-2.72116	down	--	--	--	Chlorophyll a-b binding protein, chloroplastic OS=Triticum aestivum OX=4565 GN=WHAB1.6 PE=3 SV=1
PtF_291.29	1.84575e-06	-1.15197	down	--	--	--	1.6613e-28	-2.52344	down	--	--	--	Chlorophyll a-b binding protein 3C, chloroplastic OS=Solanum lycopersicum OX=4081 GN=CAB3C PE=3 SV=1
PtO_1720.18	--	--	--	0.116797	0.837196	normal	--	--	--	9.387e-18	3.92856	up	1-Cys peroxiredoxin PER1 OS=Hordeum vulgare OX=4513 GN=PER1 PE=2 SV=1
PtF_359.50	--	--	--	4.35277e-06	-1.14218	down	--	--	--	0.0222738	-0.594601	normal	G-type lectin S-receptor-like serine/threonine-protein kinase At1g61390 OS=Arabidopsis thaliana OX=3702 GN=At1g61390 PE=3 SV=1
PtF_188.65	0.153956	-0.54768	normal	0.524246	-0.308367	normal	0.0322977	1.00743	up	0.324621	0.463699	normal	Pentatricopeptide repeat-containing protein At4g19220, mitochondrial OS=Arabidopsis thaliana OX=3702 GN=PCMP-E2 PE=3 SV=2
PtO_1294.24	--	--	--	0.0405462	-0.791742	normal	--	--	--	6.35328e-13	-2.81589	down	Probable WRKY transcription factor 64 OS=Arabidopsis thaliana OX=3702 GN=WRKY64 PE=2 SV=1
PtO_1294.21	0.835492	-0.141743	normal	0.0963835	0.615103	normal	0.226924	-0.259141	normal	4.19164e-08	1.1491	up	--
PtF_457.1	1.71063e-05	-1.67328	down	--	--	--	0.471947	-0.428051	normal	--	--	--	Expansin-A4 OS=Oryza sativa subsp. japonica OX=39947 GN=EXPA4 PE=2 SV=1
PtO_2204.13	--	--	--	0.132224	-0.680608	normal	--	--	--	2.54858e-12	-2.2457	down	Endoglucanase 13 OS=Oryza sativa subsp. indica OX=39946 GN=GLU6 PE=3 SV=2
PtF_60.40_PtF_60.44_PtF_60.34	--	--	--	4.04902e-11	1.31209	up	--	--	--	2.67429e-06	0.948343	normal	Probable L-type lectin-domain containing receptor kinase S.5 OS=Arabidopsis thaliana OX=3702 GN=LECRKS5 PE=2 SV=1
PtF_481.19	0.0528447	0.686792	normal	0.00324419	0.652339	normal	0.071011	0.356576	normal	3.42302e-13	-1.46884	down	Probable serine/threonine-protein kinase PBL19 OS=Arabidopsis thaliana OX=3702 GN=PBL19 PE=1 SV=1
PtF_504.5	--	--	--	--	--	--	--	--	--	2.38065e-15	4.01629	up	Em protein CS41 OS=Triticum aestivum OX=4565 GN=EM PE=2 SV=1
PtO_1990.15	--	--	--	5.71167e-32	2.65548	up	--	--	--	1.08046e-39	2.19303	up	Lysine histidine transporter-like 6 OS=Arabidopsis thaliana OX=3702 GN=At1g25530 PE=2 SV=1
PtF_147.18	0.977598	0.0229876	normal	0.95912	-0.0365843	normal	0.0119484	1.0546	up	0.960569	0.0274975	normal	DNA-directed RNA polymerases IV and V subunit 2 OS=Arabidopsis thaliana OX=3702 GN=NRPD2 PE=1 SV=1
PtO_1905.131	0.988498	-0.0101401	normal	0.000750348	-0.854508	normal	0.302017	-0.322461	normal	5.77722e-36	-2.11489	down	Hypersensitive-induced response protein-like protein 1 OS=Oryza sativa subsp. japonica OX=39947 GN=HIRL1 PE=2 SV=1
PtF_323.17	0.958714	0.0387325	normal	0.00936859	-1.01781	down	0.71545	-0.143406	normal	0.00683732	-0.646537	normal	Glucan endo-1,3-beta-glucosidase 13 OS=Arabidopsis thaliana OX=3702 GN=At5g56590 PE=1 SV=1
PtO_1753.7	--	--	--	0.014625	-1.1108	down	7.74655e-13	-2.23444	down	0.000134835	-1.48617	down	--
PtO_1753.3	--	--	--	0.684515	-0.211762	normal	0.984133	0.0153552	normal	2.96e-05	-1.35679	down	Probable serine acetyltransferase 4 OS=Oryza sativa subsp. japonica OX=39947 GN=SAT4 PE=2 SV=1
PtF_30.34	--	--	--	0.0156097	-1.25609	down	--	--	--	--	--	--	--
PtF_372.31	2.66462e-06	2.1349	up	--	--	--	--	--	--	--	--	--	Probable non-specific lipid-transfer protein 2 OS=Zea mays OX=4577 PE=1 SV=1
PtF_159.259	0.113466	0.867157	normal	2.78237e-13	-2.14458	down	0.433535	-0.439139	normal	0.793728	-0.192361	normal	GDSL esterase/lipase At5g45670 OS=Arabidopsis thaliana OX=3702 GN=At5g45670 PE=2 SV=1
PtF_321.14	0.000253849	-1.07547	down	0.98984	-0.00755664	normal	0.00920167	-0.645084	normal	0.0204015	0.368635	normal	Katanin p60 ATPase-containing subunit A1 OS=Arabidopsis thaliana OX=3702 GN=AAA1 PE=1 SV=1
PtF_313.87	--	--	--	1.13201e-06	1.9728	up	--	--	--	6.89127e-08	1.09372	up	Peroxygenase OS=Oryza sativa subsp. japonica OX=39947 GN=PXG PE=2 SV=1
PtO_1103.22	0.739026	0.217484	normal	2.75363e-06	-1.17103	down	0.162151	0.517123	normal	0.260878	-0.395022	normal	Ultraviolet-B receptor UVR8 OS=Arabidopsis thaliana OX=3702 GN=UVR8 PE=1 SV=1
PtF_3.44	0.193463	0.845665	normal	0.577052	0.13827	normal	0.0256021	1.11522	up	1.28341e-15	-1.39071	down	Probable calcium-binding protein CML15 OS=Oryza sativa subsp. japonica OX=39947 GN=CML15 PE=2 SV=1
PtF_423.23	--	--	--	0.0207834	0.612481	normal	--	--	--	1.7316e-06	1.08473	up	Alkane hydroxylase MAH1 OS=Arabidopsis thaliana OX=3702 GN=CYP96A15 PE=2 SV=1
PtF_86.2	--	--	--	0.97617	-0.0223368	normal	--	--	--	0.013625	-1.27484	down	Alpha carbonic anhydrase 7 OS=Arabidopsis thaliana OX=3702 GN=ACA7 PE=2 SV=1
PtF_86.1	0.999375	-0.00172192	normal	0.531388	-0.237254	normal	0.00995313	-1.0637	down	0.0772066	-0.605848	normal	LRR receptor-like serine/threonine-protein kinase FLS2 OS=Arabidopsis thaliana OX=3702 GN=FLS2 PE=1 SV=1
PtF_86.7	0.0437005	1.13569	up	5.80172e-08	1.52169	up	0.00155309	1.10514	up	0.00438523	1.12618	up	Putative 1-phosphatidylinositol-3-phosphate 5-kinase FAB1D OS=Arabidopsis thaliana OX=3702 GN=FAB1D PE=3 SV=1
PtF_311.81	2.3895e-08	1.48448	up	0.534035	0.26752	normal	0.0207422	0.466659	normal	0.195796	-0.28096	normal	Transcription factor BHLH062 OS=Oryza sativa subsp. japonica OX=39947 GN=BHLH062 PE=1 SV=1
PtF_489.34	--	--	--	3.17188e-13	-1.89604	down	--	--	--	1.57205e-13	-1.6733	down	L-type lectin-domain containing receptor kinase IV.1 OS=Arabidopsis thaliana OX=3702 GN=LECRK41 PE=2 SV=1
PtF_537.5	0.0763982	-0.853334	normal	--	--	--	1.24295e-05	-1.38744	down	--	--	--	Protein STRICTOSIDINE SYNTHASE-LIKE 10 OS=Arabidopsis thaliana OX=3702 GN=SSL10 PE=2 SV=1
PtF_279.90	0.099267	-0.653391	normal	0.000184147	-1.8396	down	0.12942	-0.631082	normal	0.193107	-0.647966	normal	Homeobox-leucine zipper protein ROC3 OS=Oryza sativa subsp. indica OX=39946 GN=ROC3 PE=3 SV=2
PtF_431.8	0.0354221	1.17037	up	0.0855104	0.537027	normal	0.112968	0.772905	normal	7.9754e-07	-1.40336	down	--
PtO_2214.1	--	--	--	0.0790749	-0.765954	normal	--	--	--	2.78619e-05	-1.26316	down	--
Newgene_792	--	--	--	0.0199845	-1.10911	down	--	--	--	0.494337	0.446041	normal	Wall-associated receptor kinase 2 OS=Arabidopsis thaliana OX=3702 GN=WAK2 PE=1 SV=1
PtF_223.127	0.0227994	-0.650671	normal	0.0427925	-1.16391	down	0.000551676	-0.363306	normal	0.84305	-0.0595206	normal	Elongation factor Tu, chloroplastic OS=Glycine max OX=3847 GN=TUFB1 PE=3 SV=1
PtF_223.120	--	--	--	0.00280403	1.58664	up	--	--	--	1.96285e-06	1.8444	up	Probable xyloglucan endotransglucosylase/hydrolase protein 23 OS=Arabidopsis thaliana OX=3702 GN=XTH23 PE=2 SV=1
PtF_207.37	--	--	--	0.00233275	-1.20297	down	--	--	--	1.88897e-05	-2.06255	down	Jasmonic acid-amido synthetase JAR1 OS=Oryza sativa subsp. japonica OX=39947 GN=GH3.5 PE=2 SV=1
PtF_141.18	--	--	--	0.470237	-0.289833	normal	0.411002	-0.427209	normal	1.75447e-16	-1.11058	down	E3 ubiquitin-protein ligase At3g02290 OS=Arabidopsis thaliana OX=3702 GN=At3g02290 PE=2 SV=1
PtO_711.1	--	--	--	2.8658e-06	-1.86389	down	--	--	--	7.47336e-06	-1.61038	down	Putative transcription factor bHLH041 OS=Arabidopsis thaliana OX=3702 GN=BHLH41 PE=3 SV=1
PtO_711.7	0.851602	-0.0837891	normal	5.88856e-05	-1.22556	down	9.46582e-05	-0.410167	normal	0.1904	0.375599	normal	MLO-like protein 1 OS=Arabidopsis thaliana OX=3702 GN=MLO1 PE=1 SV=1
PtO_692.18	0.00562611	1.34738	up	0.381863	-0.213486	normal	0.32773	0.410131	normal	2.00542e-15	-1.29152	down	Probable WRKY transcription factor 41 OS=Arabidopsis thaliana OX=3702 GN=WRKY41 PE=2 SV=2
PtO_675.8	--	--	--	0.0112161	-0.8803	normal	--	--	--	0.000156005	-1.03129	down	NAC domain-containing protein 104 OS=Arabidopsis thaliana OX=3702 GN=NAC104 PE=2 SV=1
PtO_1840.3	0.33395	0.476318	normal	0.886847	0.0430908	normal	0.943013	0.0225247	normal	4.17352e-08	-1.036	down	Putative serine/threonine-protein kinase-like protein CCR3 OS=Arabidopsis thaliana OX=3702 GN=CCR3 PE=2 SV=1
PtF_274.36	0.998839	-0.00136108	normal	0.589579	-0.140201	normal	0.763802	-0.0710568	normal	4.47173e-16	-1.23154	down	Serine/threonine-protein phosphatase PP1 isozyme 9 OS=Arabidopsis thaliana OX=3702 GN=TOPP9 PE=1 SV=1
PtF_274.30	--	--	--	0.260912	0.274355	normal	--	--	--	2.72133e-10	-1.06477	down	Sex determination protein tasselseed-2 OS=Zea mays OX=4577 GN=TS2 PE=2 SV=1
PtF_11.167	0.902547	0.0644589	normal	0.00646426	-1.27179	down	0.44819	-0.155116	normal	0.263639	0.773853	normal	Chlorophyll a-b binding protein 1, chloroplastic OS=Oryza sativa subsp. japonica OX=39947 GN=CAB1R PE=2 SV=2
PtF_11.165	2.29026e-08	1.41513	up	1.47579e-07	1.19595	up	5.27636e-08	0.713087	normal	0.399391	0.262087	normal	Cold-regulated 413 inner membrane protein 2, chloroplastic OS=Arabidopsis thaliana OX=3702 GN=COR413IM2 PE=1 SV=1
PtO_820.35	--	--	--	0.000733573	-0.683303	normal	--	--	--	8.95324e-10	-1.23516	down	Probable WRKY transcription factor 46 OS=Arabidopsis thaliana OX=3702 GN=WRKY46 PE=2 SV=1
PtO_1236.8	0.0391831	-1.00061	down	0.0109053	0.624515	normal	0.360891	-0.55242	normal	0.00848013	0.604294	normal	--
PtF_170.103	0.834013	-0.206181	normal	0.0388031	-0.455007	normal	0.00122915	-1.34059	down	0.000141643	-0.407855	normal	Protein IQ-DOMAIN 31 OS=Arabidopsis thaliana OX=3702 GN=IQD31 PE=1 SV=1
PtF_168.109	--	--	--	0.959282	-0.0294528	normal	3.00525e-07	-1.67906	down	0.218223	-0.332862	normal	Kinesin-like protein KIN-14A OS=Oryza sativa subsp. japonica OX=39947 GN=KIN14A PE=2 SV=2
PtF_213.7	0.323041	-0.449362	normal	0.00092948	-0.69649	normal	0.0126265	-0.858183	normal	5.10642e-20	-1.02356	down	U-box domain-containing protein 11 OS=Arabidopsis thaliana OX=3702 GN=PUB11 PE=2 SV=2
PtF_213.4	0.00148906	1.54403	up	0.00111239	-1.12183	down	0.0447236	0.942141	normal	8.8128e-10	-2.25091	down	3-ketoacyl-CoA synthase 6 OS=Arabidopsis thaliana OX=3702 GN=CUT1 PE=1 SV=1
PtF_213.3	0.662688	-0.201716	normal	0.0109427	1.22588	up	0.820296	-0.0489293	normal	0.448784	0.484937	normal	Phosphoglycerate mutase-like protein AT74 OS=Arabidopsis thaliana OX=3702 GN=At3g05170 PE=2 SV=1
PtO_664.4	0.000804296	1.59676	up	1.82524e-06	2.38143	up	8.13087e-15	2.40342	up	2.90162e-06	1.46542	up	--
PtO_1974.35	0.590768	-0.419403	normal	0.439297	0.204763	normal	7.33981e-06	-1.18374	down	1.73435e-18	-1.34956	down	Receptor-like protein kinase HSL1 OS=Arabidopsis thaliana OX=3702 GN=HSL1 PE=2 SV=1
PtO_1974.36	0.887871	-0.15397	normal	0.00203506	0.876858	normal	0.127115	0.60299	normal	2.36919e-08	1.27757	up	--
PtF_170.52	0.970814	0.0518631	normal	0.747579	0.124047	normal	0.0180958	-1.18217	down	0.866718	0.0628154	normal	Protein IQ-DOMAIN 1 OS=Arabidopsis thaliana OX=3702 GN=IQD1 PE=1 SV=1
PtF_346.70	--	--	--	0.000790845	1.14317	up	--	--	--	0.0479232	0.74298	normal	Auxin-responsive protein SAUR40 OS=Arabidopsis thaliana OX=3702 GN=SAUR40 PE=2 SV=1
PtF_346.73	--	--	--	0.28656	-0.694787	normal	--	--	--	1.96878e-23	-2.26837	down	Aspartyl protease 25 OS=Oryza sativa subsp. japonica OX=39947 GN=AP25 PE=2 SV=1
PtO_590.7	0.00485984	1.24622	up	--	--	--	2.86172e-06	0.873265	normal	--	--	--	Alpha-galactosidase 1 OS=Arabidopsis thaliana OX=3702 GN=AGAL1 PE=2 SV=1
PtO_1285.6	0.00792071	-0.949759	normal	0.0161049	-1.32453	down	1.40139e-05	-0.875637	normal	--	--	--	Ribulose bisphosphate carboxylase small chain PWS4.3, chloroplastic OS=Triticum aestivum OX=4565 PE=3 SV=2
PtF_279.116	0.630958	-0.391893	normal	0.969191	0.0226954	normal	7.55628e-21	-2.55964	down	0.000455935	1.02365	up	Sugar transport protein MST1 OS=Oryza sativa subsp. japonica OX=39947 GN=MST1 PE=2 SV=1
PtF_449.9	--	--	--	--	--	--	0.00955448	-1.05051	down	--	--	--	--
PtO_1216.30	--	--	--	0.00946409	-1.01686	down	--	--	--	0.942418	0.0434317	normal	Uncharacterized acetyltransferase At3g50280 OS=Arabidopsis thaliana OX=3702 GN=At3g50280 PE=3 SV=1
Newgene_4504	0.0261444	1.21481	up	--	--	--	0.770577	-0.163206	normal	0.74239	-0.280538	normal	--
PtF_119.106	0.000108816	-1.33812	down	0.00177732	-1.62434	down	4.55693e-18	-2.13121	down	--	--	--	Aspartyl protease family protein At5g10770 OS=Arabidopsis thaliana OX=3702 GN=At5g10770 PE=2 SV=1
PtO_2469.10	--	--	--	0.790475	-0.191489	normal	--	--	--	8.48038e-46	2.22571	up	Lipid transfer protein EARLI 1 OS=Arabidopsis thaliana OX=3702 GN=EARLI1 PE=1 SV=1
PtO_2469.11	--	--	--	0.634053	0.308937	normal	--	--	--	0.00049703	1.48222	up	Lipid transfer protein EARLI 1 OS=Arabidopsis thaliana OX=3702 GN=EARLI1 PE=1 SV=1
PtO_2369.24	0.360777	0.673285	normal	0.81133	0.227037	normal	4.05816e-16	1.39279	up	2.15068e-12	1.69797	up	Protein NRT1/ PTR FAMILY 3.1 OS=Arabidopsis thaliana OX=3702 GN=NPF3.1 PE=2 SV=1
PtO_1066.29	0.0213651	0.879489	normal	0.00117752	0.829531	normal	1.52209e-06	1.04844	up	7.2773e-06	1.03448	up	Tuliposide A-converting enzyme 1, chloroplastic OS=Tulipa gesneriana OX=13306 GN=TCEA1 PE=1 SV=1
PtO_1066.28	0.71961	0.34132	normal	1.21114e-11	1.71534	up	0.790963	0.143378	normal	4.97683e-08	1.5468	up	Tuliposide A-converting enzyme 1, chloroplastic OS=Tulipa gesneriana OX=13306 GN=TCEA1 PE=1 SV=1
PtF_399.28	0.822474	-0.124342	normal	0.00383718	-1.48129	down	0.443834	-0.157458	normal	0.928942	-0.0621486	normal	PGR5-like protein 1A, chloroplastic OS=Arabidopsis thaliana OX=3702 GN=PGRL1A PE=1 SV=1
PtF_318.13	0.918816	0.108838	normal	0.0175294	-1.32608	down	1.65401e-09	-2.60363	down	0.591323	-0.203981	normal	Protein HOTHEAD OS=Arabidopsis thaliana OX=3702 GN=HTH PE=1 SV=1
Newgene_24808	--	--	--	--	--	--	--	--	--	5.72206e-06	2.24847	up	Poly [ADP-ribose] polymerase 3 OS=Oryza sativa subsp. japonica OX=39947 GN=PARP3 PE=2 SV=1
Newgene_16101	--	--	--	--	--	--	--	--	--	3.22246e-07	-2.47039	down	Protein ROOT HAIR DEFECTIVE 3 homolog 1 OS=Oryza sativa subsp. japonica OX=39947 GN=Os12g0604600 PE=2 SV=1
PtO_2219.13	--	--	--	0.37329	0.423691	normal	--	--	--	1.80098e-22	-3.19286	down	--
PtF_200.92	--	--	--	0.0030469	1.54229	up	--	--	--	6.85412e-08	2.88317	up	--
PtF_170.221	--	--	--	1.63031e-06	-1.60742	down	0.747733	-0.197943	normal	1.24632e-18	-1.44741	down	Senescence associated gene 20 OS=Arabidopsis thaliana OX=3702 GN=SAG20 PE=2 SV=1
PtF_170.220	0.0172135	1.22183	up	0.0113147	0.372486	normal	0.000138289	1.67829	up	0.000303402	-0.968391	normal	--
PtF_150.49	--	--	--	0.00148815	0.995734	normal	--	--	--	0.00665095	1.01099	up	Purple acid phosphatase 23 OS=Arabidopsis thaliana OX=3702 GN=PAP23 PE=1 SV=2
PtO_576.16	0.986227	-0.0135997	normal	0.0391396	-1.12147	down	6.02305e-05	0.783638	normal	0.863754	-0.104047	normal	Superoxide dismutase [Fe] 2, chloroplastic OS=Oryza sativa subsp. japonica OX=39947 GN=Os06g0143000 PE=2 SV=1
PtO_1722.105	0.625021	-0.171512	normal	0.0307514	-1.03045	down	0.538376	-0.141	normal	0.10218	0.685694	normal	--
PtO_1033.10	0.940427	0.0742511	normal	0.0385285	-0.636277	normal	0.305899	-0.411667	normal	1.12733e-07	-1.51039	down	Protein LURP-one-related 11 OS=Arabidopsis thaliana OX=3702 GN=At3g14260 PE=2 SV=1
PtO_593.3	0.599733	-0.352246	normal	0.899065	-0.062087	normal	0.00110575	-1.09216	down	0.000966818	-1.09026	down	--
PtF_50.51	0.69167	-0.220619	normal	0.0409166	-1.11258	down	0.265757	0.367664	normal	0.889514	0.0876973	normal	--
Newgene_29011	0.636025	0.350329	normal	0.0033515	1.04543	up	0.00669153	1.07223	up	0.000218038	1.07511	up	--
PtO_839.10	0.319036	-0.625206	normal	0.886147	0.115981	normal	0.263077	-0.565672	normal	0.00909988	-1.11274	down	Copper-transporting ATPase PAA1, chloroplastic OS=Arabidopsis thaliana OX=3702 GN=PAA1 PE=1 SV=1
PtO_839.13	--	--	--	0.000208795	-1.01834	down	--	--	--	4.47545e-09	-1.22082	down	Remorin OS=Solanum tuberosum OX=4113 PE=1 SV=1
PtF_160.20	6.81444e-06	2.00225	up	3.0522e-07	2.52611	up	3.27546e-16	2.56627	up	1.34125e-08	1.72188	up	--
PtO_2362.12	4.04688e-06	2.07891	up	0.0343296	0.988979	normal	2.65547e-13	2.71164	up	0.607347	0.218164	normal	Protein HVA22 OS=Hordeum vulgare OX=4513 GN=HVA22 PE=2 SV=1
PtO_2125.19	2.10711e-05	1.32853	up	0.988184	0.00603794	normal	0.672925	-0.135589	normal	0.824671	0.0431292	normal	Trihelix transcription factor GT-2 OS=Arabidopsis thaliana OX=3702 GN=GT-2 PE=2 SV=1
PtO_2402.16	0.747661	-0.227456	normal	--	--	--	0.00625833	-1.06196	down	--	--	--	MDIS1-interacting receptor like kinase 2 OS=Arabidopsis thaliana OX=3702 GN=MIK2 PE=1 SV=3
PtO_2248.63	0.0991765	0.85868	normal	0.152724	0.299121	normal	0.466204	-0.378938	normal	1.64774e-06	-1.01007	down	Protein ASPARTIC PROTEASE IN GUARD CELL 1 OS=Arabidopsis thaliana OX=3702 GN=ASPG1 PE=1 SV=1
PtF_534.58	0.565591	-0.397446	normal	0.000628895	-1.0926	down	0.577734	-0.23132	normal	0.160609	-0.46175	normal	Disease resistance protein RPM1 OS=Arabidopsis thaliana OX=3702 GN=RPM1 PE=1 SV=1
PtF_306.67	0.121228	-0.923592	normal	0.0150095	-0.62939	normal	0.000678191	-1.49651	down	5.91071e-08	-1.60153	down	Probable 2-oxoglutarate-dependent dioxygenase At3g111800 OS=Arabidopsis thaliana OX=3702 GN=At3g11180 PE=2 SV=1
PtF_306.65	0.514953	-0.526172	normal	0.873711	0.0632868	normal	0.3222	-0.442965	normal	1.31055e-39	-2.40787	down	Omega-3 fatty acid desaturase, chloroplastic OS=Ricinus communis OX=3988 GN=FAD7A-1 PE=2 SV=1
PtO_2320.30	0.00012734	-1.08312	down	--	--	--	0.00135972	-0.764031	normal	--	--	--	--
PtO_956.25	6.41878e-08	-0.918855	normal	0.0749042	-0.32579	normal	4.55809e-20	-1.05627	down	0.13868	-0.188342	normal	Quinone-oxidoreductase QR2 OS=Triphysaria versicolor OX=64093 PE=1 SV=1
PtO_2121.19	0.824237	-0.124308	normal	0.00137321	-0.924372	normal	0.014004	-0.795713	normal	4.66549e-10	-1.25725	down	GDP-mannose transporter GONST1 OS=Arabidopsis thaliana OX=3702 GN=GONST1 PE=1 SV=2
PtO_2294.50	8.29134e-05	-0.751947	normal	0.0138267	-0.385469	normal	3.46724e-14	-1.01883	down	7.88401e-06	-0.463956	normal	ABC transporter B family member 21 OS=Arabidopsis thaliana OX=3702 GN=ABCB21 PE=1 SV=2
PtF_488.7	--	--	--	8.49867e-14	1.54636	up	--	--	--	0.0419309	0.620936	normal	Protein SODIUM POTASSIUM ROOT DEFECTIVE 3 OS=Arabidopsis thaliana OX=3702 GN=NAKR3 PE=2 SV=1
Newgene_24116	0.806853	0.222344	normal	0.365744	0.428939	normal	0.00227463	1.15298	up	0.91323	0.0645163	normal	Vesicle-associated protein 1-1 OS=Arabidopsis thaliana OX=3702 GN=PVA11 PE=1 SV=1
PtO_1208.4	--	--	--	--	--	--	--	--	--	0.0104404	1.33236	up	--
PtF_144.37	0.720246	-0.151825	normal	0.000460256	-1.6641	down	0.00963404	0.314639	normal	0.859657	0.090085	normal	Ankyrin repeat domain-containing protein 2A OS=Arabidopsis thaliana OX=3702 GN=AKR2A PE=1 SV=2
PtF_241.29	--	--	--	0.00113942	0.7748	normal	--	--	--	1.25786e-07	1.13959	up	Dirigent protein 5 OS=Arabidopsis thaliana OX=3702 GN=DIR5 PE=2 SV=1
PtO_1395.3	--	--	--	0.000530659	1.68522	up	--	--	--	--	--	--	RING-H2 finger protein ATL1 OS=Arabidopsis thaliana OX=3702 GN=ATL1 PE=2 SV=1
PtF_265.102	0.547931	-0.342311	normal	0.55745	0.224272	normal	0.000394673	-0.947776	normal	6.5368e-18	-2.00102	down	Gamma-glutamyl peptidase 5 OS=Arabidopsis thaliana OX=3702 GN=GGP5 PE=2 SV=1
PtO_1139.26	0.987991	0.0161942	normal	0.0734539	-0.553988	normal	0.234898	0.271933	normal	5.41218e-08	-1.19674	down	--
PtF_90.104	1.20581e-13	-1.63782	down	--	--	--	2.58888e-07	-1.39433	down	--	--	--	Beta-glucosidase 5 OS=Oryza sativa subsp. japonica OX=39947 GN=BGLU5 PE=2 SV=1
PtF_22.90	6.96041e-06	-1.28639	down	0.0791243	-0.53207	normal	6.13593e-08	-1.39029	down	0.837653	-0.0559424	normal	--
PtF_310.19	0.542416	0.372656	normal	0.495589	0.206575	normal	0.679614	-0.239681	normal	1.81568e-06	-1.1237	down	--
PtF_87.93	--	--	--	5.52414e-07	1.04083	up	--	--	--	0.000121398	0.581623	normal	Heptahelical transmembrane protein 4 OS=Arabidopsis thaliana OX=3702 GN=HHP4 PE=2 SV=1
PtF_184.5	0.00130669	1.38647	up	1.4427e-12	1.66497	up	0.88348	-0.0518001	normal	0.0591575	0.383818	normal	HVA22-like protein e OS=Arabidopsis thaliana OX=3702 GN=HVA22E PE=2 SV=1
PtF_382.92	0.669863	-0.273488	normal	0.866047	0.0631715	normal	0.904562	-0.0498079	normal	6.29856e-09	-1.22519	down	Two pore potassium channel a OS=Oryza sativa subsp. japonica OX=39947 GN=TPKA PE=1 SV=1
PtF_160.55	--	--	--	4.74264e-13	-1.87923	down	--	--	--	1.02025e-25	-2.14279	down	Subtilisin-like protease SBT3.5 OS=Arabidopsis thaliana OX=3702 GN=SBT3.5 PE=1 SV=1
PtF_49.62	0.338584	0.291837	normal	0.0022866	-1.10031	down	0.536858	0.413709	normal	0.612253	0.357189	normal	--
PtF_220.77	--	--	--	0.601371	-0.21599	normal	--	--	--	9.16506e-27	-2.28305	down	Phenylalanine ammonia-lyase OS=Oryza sativa subsp. japonica OX=39947 GN=ZB8 PE=2 SV=1
PtF_220.76	--	--	--	0.49683	-0.216954	normal	--	--	--	7.93504e-45	-2.11746	down	Phenylalanine ammonia-lyase OS=Oryza sativa subsp. japonica OX=39947 GN=ZB8 PE=2 SV=1
PtF_443.47	--	--	--	0.762777	0.121007	normal	--	--	--	2.14027e-06	-1.18058	down	Calmodulin-like protein 5 OS=Oryza sativa subsp. japonica OX=39947 GN=CML5 PE=2 SV=1
PtF_53.21	0.687538	-0.197345	normal	0.00105194	-1.02635	down	0.00020131	-0.650281	normal	2.17911e-09	-0.738672	normal	E3 ubiquitin-protein ligase RMA3 OS=Arabidopsis thaliana OX=3702 GN=RMA3 PE=1 SV=1
Newgene_20539	--	--	--	--	--	--	0.00880333	-1.05418	down	--	--	--	--
PtO_721.8	0.00331423	-0.87831	normal	0.193186	0.35927	normal	0.0570879	-0.495724	normal	9.49267e-07	-1.02297	down	Probable protein phosphatase 2C 27 OS=Oryza sativa subsp. japonica OX=39947 GN=Os02g0799000 PE=2 SV=1
PtF_37.17	0.000161312	-0.915973	normal	--	--	--	3.10913e-15	-1.44025	down	--	--	--	GDSL esterase/lipase APG OS=Arabidopsis thaliana OX=3702 GN=APG PE=2 SV=1
PtF_37.18	0.00515386	-1.09446	down	--	--	--	0.186167	-0.686722	normal	--	--	--	Uncharacterized protein At3g49055 OS=Arabidopsis thaliana OX=3702 GN=At3g49055 PE=2 SV=1
PtO_1059.72	--	--	--	0.00824453	-1.25461	down	--	--	--	9.77658e-11	-1.83733	down	Inactive tetrahydrocannabinolic acid synthase OS=Cannabis sativa OX=3483 PE=3 SV=1
PtO_1059.73	--	--	--	0.0265848	-1.15108	down	--	--	--	--	--	--	Berberine bridge enzyme-like 28 OS=Arabidopsis thaliana OX=3702 GN=At5g44440 PE=1 SV=1
Newgene_7249	0.573818	0.486482	normal	--	--	--	0.00403123	-1.17551	down	--	--	--	Photosystem I iron-sulfur center OS=Triticum aestivum OX=4565 GN=psaC PE=3 SV=2
PtO_1059.76	--	--	--	0.0810642	-0.670042	normal	0.00119212	-1.5088	down	0.00028144	-1.28124	down	Berberine bridge enzyme-like 8 OS=Arabidopsis thaliana OX=3702 GN=At1g30700 PE=2 SV=1
PtO_1059.74	--	--	--	0.000875389	-1.39904	down	--	--	--	6.99387e-10	-1.66237	down	Berberine bridge enzyme-like 22 OS=Arabidopsis thaliana OX=3702 GN=FAD-OXR PE=2 SV=1
PtO_1072.47	0.91657	0.0602837	normal	0.024789	-1.03206	down	0.880994	-0.0451614	normal	0.0252953	-0.803543	normal	Peroxisomal (S)-2-hydroxy-acid oxidase GLO5 OS=Oryza sativa subsp. japonica OX=39947 GN=GLO5 PE=2 SV=1
PtF_78.68	0.883152	-0.117424	normal	0.837262	-0.0781402	normal	0.000750398	-0.828756	normal	8.96374e-33	-1.99083	down	Cold-responsive protein kinase 1 OS=Arabidopsis thaliana OX=3702 GN=CRPK1 PE=1 SV=1
PtO_1383.16	0.393252	-0.526424	normal	0.00590102	-0.791269	normal	5.06577e-07	-0.992387	normal	1.66195e-08	-1.08632	down	Receptor kinase-like protein Xa21 OS=Oryza sativa subsp. indica OX=39946 GN=XA21 PE=1 SV=1
PtF_273.16	0.353015	0.67768	normal	0.865456	-0.0364231	normal	0.00199829	1.47293	up	1.42846e-06	-0.991536	normal	Nudix hydrolase 21, chloroplastic OS=Arabidopsis thaliana OX=3702 GN=NUDT21 PE=2 SV=1
PtF_214.33	0.647242	-0.393893	normal	0.922208	0.0701316	normal	--	--	--	0.0189944	-1.0668	down	Endo-1,3;1,4-beta-D-glucanase OS=Zea mays OX=4577 PE=1 SV=1
PtF_275.14	0.707977	-0.229557	normal	--	--	--	9.00421e-05	-1.04435	down	--	--	--	Serine/threonine-protein kinase HT1 OS=Arabidopsis thaliana OX=3702 GN=HT1 PE=1 SV=1
PtO_1534.127	--	--	--	0.0257281	1.0137	up	--	--	--	0.632798	-0.328721	normal	--
PtO_2107.37	0.00163272	1.06372	up	0.0152093	0.613401	normal	0.903118	0.0653604	normal	0.000560326	0.774759	normal	Protein DETOXIFICATION 27 OS=Arabidopsis thaliana OX=3702 GN=DTX27 PE=2 SV=1
PtO_2107.33	0.560608	-0.48005	normal	0.690175	-0.209061	normal	0.00431502	-0.864246	normal	1.01887e-10	-1.2562	down	Probable F-box protein At4g22030 OS=Arabidopsis thaliana OX=3702 GN=At4g22030 PE=4 SV=1
PtO_2107.32	0.891533	-0.107092	normal	0.744476	-0.13	normal	0.0299012	0.998568	normal	0.0210292	1.05911	up	Peroxisomal membrane protein PMP22 OS=Arabidopsis thaliana OX=3702 GN=PMP22 PE=1 SV=1
PtO_2026.10	--	--	--	1.6245e-05	1.35653	up	--	--	--	1.86657e-10	1.79042	up	Zinc finger protein ZAT5 OS=Arabidopsis thaliana OX=3702 GN=ZAT5 PE=2 SV=1
PtF_230.48	--	--	--	0.0351881	-1.10947	down	--	--	--	0.683441	0.216644	normal	Polygalacturonase OS=Actinidia deliciosa OX=3627 PE=2 SV=1
PtO_672.33	6.06312e-08	1.55037	up	--	--	--	2.16276e-37	2.56173	up	--	--	--	Heavy metal-associated isoprenylated plant protein 27 OS=Arabidopsis thaliana OX=3702 GN=HIPP27 PE=1 SV=1
PtO_1149.5	0.437982	-0.490113	normal	0.536105	0.229792	normal	5.46265e-06	-1.12181	down	1.23949e-11	-1.51829	down	7-deoxyloganetin glucosyltransferase OS=Gardenia jasminoides OX=114476 GN=UGT85A24 PE=1 SV=1
PtO_1149.1	0.297257	-0.63102	normal	0.189374	0.433474	normal	2.27742e-05	-1.30956	down	1.7316e-06	-1.67809	down	7-deoxyloganetin glucosyltransferase OS=Gardenia jasminoides OX=114476 GN=UGT85A24 PE=1 SV=1
PtO_2018.11	0.301547	-0.313522	normal	1.79057e-07	-1.56529	down	0.958711	-0.0252417	normal	0.664376	-0.2341	normal	2&apos;-deoxymugineic-acid 2&apos;-dioxygenase OS=Hordeum vulgare OX=4513 GN=IDS3 PE=1 SV=3
PtO_1163.24	--	--	--	0.21242	-0.71309	normal	--	--	--	0.0199538	-1.12189	down	B3 domain-containing protein Os11g0156000 OS=Oryza sativa subsp. japonica OX=39947 GN=Os11g0156000 PE=2 SV=1
PtO_1163.20	--	--	--	0.97222	-0.0248828	normal	--	--	--	0.0293427	-1.25739	down	bZIP transcription factor 68 OS=Arabidopsis thaliana OX=3702 GN=BZIP68 PE=1 SV=1
PtO_1155.1	7.29728e-09	1.3486	up	0.000960177	0.453075	normal	0.00811633	0.360309	normal	0.603783	-0.0743258	normal	--
PtO_2575.54	0.0365773	1.01815	up	0.2799	-0.364248	normal	0.000108661	0.601595	normal	5.01073e-10	-1.70224	down	--
Newgene_11905	--	--	--	--	--	--	--	--	--	0.0139709	-1.32216	down	--
PtF_102.2	--	--	--	0.468629	0.455157	normal	--	--	--	0.00547609	1.13358	up	Protein DYAD OS=Arabidopsis thaliana OX=3702 GN=DYAD PE=1 SV=2
PtF_102.9	1.18923e-09	-2.33508	down	--	--	--	9.58774e-05	-1.25837	down	--	--	--	Putative 4-hydroxy-4-methyl-2-oxoglutarate aldolase 2 OS=Arabidopsis thaliana OX=3702 GN=At5g16450 PE=1 SV=1
PtF_220.191	--	--	--	0.874131	0.120227	normal	0.0279339	1.0951	up	0.598138	0.349354	normal	Plastidial pyruvate kinase 2 OS=Arabidopsis thaliana OX=3702 GN=PKP2 PE=1 SV=1
Newgene_9942	--	--	--	0.881687	0.147967	normal	--	--	--	6.41934e-05	-1.024	down	Germin-like protein 8-12 OS=Oryza sativa subsp. japonica OX=39947 GN=Os08g0231400 PE=2 SV=1
PtF_335.65	--	--	--	0.00620214	-1.49841	down	--	--	--	2.82763e-64	-3.62004	down	Peroxidase 2 OS=Zea mays OX=4577 GN=PER2 PE=2 SV=1
PtO_1326.16	0.274835	-0.749625	normal	4.57763e-07	-1.09548	down	0.882498	0.0738308	normal	0.338278	-0.640387	normal	U-box domain-containing protein 27 OS=Arabidopsis thaliana OX=3702 GN=PUB27 PE=2 SV=1
PtO_2032.24	--	--	--	0.901415	0.0686328	normal	--	--	--	1.31567e-08	-1.07711	down	--
PtF_411.5	0.357756	-0.496645	normal	0.215461	-0.614707	normal	0.275504	-0.35531	normal	0.000174126	-1.29364	down	LRR receptor-like serine/threonine-protein kinase RPK2 OS=Arabidopsis thaliana OX=3702 GN=RPK2 PE=2 SV=1
PtO_1502.4	0.0064613	-1.19137	down	0.0838668	-0.427048	normal	0.103722	-0.773692	normal	0.355415	0.243641	normal	Expansin-B6 OS=Oryza sativa subsp. japonica OX=39947 GN=EXPB6 PE=2 SV=1
PtO_1795.30	0.0326956	1.14344	up	0.0765816	0.390132	normal	--	--	--	1.61646e-08	-1.15071	down	Probable protein phosphatase 2C 29 OS=Oryza sativa subsp. japonica OX=39947 GN=Os03g0207400 PE=2 SV=1
PtO_1087.3	0.75235	-0.292397	normal	0.674757	0.303521	normal	0.0180077	1.1347	up	0.0666669	0.766337	normal	Copper transport protein CCH OS=Arabidopsis thaliana OX=3702 GN=CCH PE=1 SV=1
PtO_1087.1	0.963751	0.0377899	normal	8.20206e-16	-1.10608	down	0.548107	0.150249	normal	0.944986	-0.0180332	normal	Probable bifunctional methylthioribulose-1-phosphate dehydratase/enolase-phosphatase E1 OS=Oryza sativa subsp. japonica OX=39947 GN=Os11g0484000 PE=2 SV=1
PtO_1087.4	0.861327	0.184615	normal	0.569227	0.192559	normal	4.84002e-11	-2.02062	down	1.82885e-57	-2.22551	down	WRKY transcription factor WRKY24 OS=Oryza sativa subsp. indica OX=39946 GN=WRKY24 PE=2 SV=1
PtF_320.5	--	--	--	0.128059	0.812946	normal	--	--	--	0.00202008	1.04628	up	UDP-glycosyltransferase 79 OS=Oryza sativa subsp. japonica OX=39947 GN=UGT79 PE=1 SV=2
PtF_320.3	--	--	--	1.1936e-14	3.59007	up	--	--	--	0.0724048	1.06179	normal	Glucose and ribitol dehydrogenase homolog OS=Oryza sativa subsp. japonica OX=39947 GN=Os05g0140800 PE=2 SV=2
PtO_1292.8	0.638951	-0.204813	normal	--	--	--	0.786087	0.0688717	normal	0.0182587	1.08667	up	--
PtO_1292.3	0.971155	-0.0502465	normal	0.373801	0.287924	normal	0.971501	0.0311508	normal	7.30742e-07	-1.08425	down	NAC domain-containing protein 71 OS=Arabidopsis thaliana OX=3702 GN=NAC071 PE=2 SV=1
PtO_1386.2	0.0299798	1.18958	up	0.797064	-0.0822147	normal	9.53919e-05	1.37224	up	4.31033e-06	-0.688459	normal	Protein SAR DEFICIENT 1 OS=Arabidopsis thaliana OX=3702 GN=SARD1 PE=1 SV=1
Newgene_2276	--	--	--	0.159685	-0.740996	normal	--	--	--	0.00664593	-1.04702	down	--
PtO_1386.4	--	--	--	--	--	--	--	--	--	2.56143e-05	1.98483	up	Putative Pol polyprotein from transposon element Bs1 OS=Zea mays OX=4577 PE=4 SV=1
PtO_820.9	0.00352279	-0.58832	normal	0.00585902	-1.51349	down	0.104633	-0.263901	normal	--	--	--	Pentatricopeptide repeat-containing protein MRL1, chloroplastic OS=Arabidopsis thaliana OX=3702 GN=MRL1 PE=1 SV=2
PtO_820.2	0.955637	-0.0479098	normal	0.000157627	1.96809	up	0.813017	-0.133588	normal	3.59992e-23	3.44048	up	--
PtO_2173.43	--	--	--	0.662048	-0.180748	normal	--	--	--	0.000372405	-1.28643	down	Homeobox-leucine zipper protein HOX12 OS=Oryza sativa subsp. indica OX=39946 GN=HOX12 PE=2 SV=1
PtO_2502.21	--	--	--	1.66313e-06	-1.84082	down	--	--	--	0.0118375	0.686755	normal	S-adenosylmethionine synthase 2 OS=Hordeum vulgare OX=4513 GN=SAM2 PE=2 SV=1
Newgene_11704	1.59712e-07	-1.95774	down	0.199182	0.43189	normal	0.754276	-0.186235	normal	0.773149	-0.113959	normal	--
PtF_371.25	--	--	--	5.83325e-24	2.4946	up	--	--	--	0.153593	0.664842	normal	Probable receptor-like serine/threonine-protein kinase At5g57670 OS=Arabidopsis thaliana OX=3702 GN=At5g57670 PE=2 SV=1
PtO_642.5	--	--	--	1.85755e-11	1.88078	up	0.266536	-0.565512	normal	0.0439083	0.535925	normal	--
PtF_279.13	0.031795	-1.16217	down	0.120234	-0.530353	normal	0.11949	-0.773312	normal	0.0578923	0.241324	normal	Aquaporin NIP3-1 OS=Oryza sativa subsp. japonica OX=39947 GN=NIP3-1 PE=2 SV=2
PtO_948.7	0.000475114	-1.35672	down	0.210359	-0.465878	normal	7.62191e-07	-2.16428	down	0.0985301	0.319486	normal	Ethylene-responsive transcription factor RAP2-2 OS=Arabidopsis thaliana OX=3702 GN=RAP2-2 PE=1 SV=2
PtF_128.35	8.37565e-21	-2.20629	down	0.000269436	-0.853098	normal	5.22787e-19	-2.51271	down	2.93084e-05	-0.733606	normal	Cysteine-rich receptor-like protein kinase 10 OS=Oryza sativa subsp. japonica OX=39947 GN=CRK10 PE=2 SV=1
PtO_2149.58	0.00949637	1.06591	up	1.40889e-06	-1.82171	down	0.137483	-0.642461	normal	0.822148	-0.193894	normal	Pathogenesis-related protein P2 OS=Solanum lycopersicum OX=4081 PE=2 SV=1
PtF_91.97	--	--	--	0.879002	0.112059	normal	--	--	--	8.40977e-31	-2.45485	down	Disease resistance protein RPP13 OS=Arabidopsis thaliana OX=3702 GN=RPP13 PE=2 SV=2
PtF_170.181	0.208199	0.778243	normal	0.000795007	-0.677897	normal	0.321538	-0.300379	normal	4.82394e-10	-1.17758	down	--
PtF_412.5	--	--	--	0.199223	-0.379383	normal	--	--	--	1.91808e-09	-1.07431	down	Nitrate regulatory gene2 protein OS=Arabidopsis thaliana OX=3702 GN=NRG2 PE=1 SV=1
PtF_523.207	--	--	--	0.000486442	1.26532	up	5.42097e-08	0.950513	normal	0.00744495	0.519668	normal	DnaJ protein ERDJ3A OS=Oryza sativa subsp. japonica OX=39947 GN=ERDJ3A PE=1 SV=2
PtO_2429.7	--	--	--	1.86344e-08	1.46738	up	--	--	--	1.11268e-15	1.79491	up	High-affinity nitrate transporter-activating protein 2.1 OS=Oryza sativa subsp. japonica OX=39947 GN=NAR2.1 PE=1 SV=1
PtO_2429.3	0.635494	-0.276516	normal	0.0144128	-1.25848	down	0.508315	0.171027	normal	0.498954	-0.33731	normal	Rhodanese-like domain-containing protein 11, chloroplastic OS=Arabidopsis thaliana OX=3702 GN=STR11 PE=2 SV=1
PtO_2429.9	0.955637	0.0778633	normal	5.5973e-06	1.19277	up	0.713882	-0.272117	normal	2.77888e-11	0.891546	normal	High-affinity nitrate transporter-activating protein 2.1 OS=Oryza sativa subsp. japonica OX=39947 GN=NAR2.1 PE=1 SV=1
PtO_1291.2	0.253525	0.464742	normal	0.321644	-0.257341	normal	0.613616	0.165277	normal	3.91892e-20	-1.24431	down	IQ domain-containing protein IQM1 OS=Arabidopsis thaliana OX=3702 GN=IQM1 PE=1 SV=1
PtF_239.20	0.753388	-0.246864	normal	2.25721e-16	1.26228	up	0.261274	-0.34801	normal	2.78568e-05	0.504583	normal	--
PtF_382.150	--	--	--	1.11762e-14	1.94592	up	0.0595465	-0.675689	normal	0.291093	0.414263	normal	Protein JINGUBANG OS=Arabidopsis thaliana OX=3702 GN=JGB PE=1 SV=1
PtF_24.47	--	--	--	2.06572e-18	-1.56978	down	--	--	--	0.529157	-0.106686	normal	Probable nicotianamine synthase 6 OS=Hordeum vulgare OX=4513 GN=NAS6 PE=2 SV=1
PtF_24.43	1.68975e-16	2.9742	up	0.498883	-0.250787	normal	--	--	--	2.9246e-26	2.51642	up	Universal stress protein A-like protein OS=Arabidopsis thaliana OX=3702 GN=At3g01520 PE=1 SV=2
PtF_24.42	0.0204165	0.977393	normal	0.0440945	-1.08713	down	0.804564	0.144824	normal	--	--	--	Universal stress protein A-like protein OS=Arabidopsis thaliana OX=3702 GN=At3g01520 PE=1 SV=2
PtO_1547.7	0.00663487	0.784846	normal	0.0237549	-1.17995	down	1.51139e-05	1.17014	up	0.526327	0.366826	normal	Cyclic nucleotide-gated ion channel 2 OS=Arabidopsis thaliana OX=3702 GN=CNGC2 PE=1 SV=1
PtO_2533.21	0.88994	0.144803	normal	0.878445	-0.0875189	normal	0.0482198	-0.677643	normal	4.49871e-05	-1.58244	down	--
PtO_2533.20	0.774401	-0.252267	normal	0.858164	-0.121305	normal	0.709676	-0.248308	normal	0.00607728	-1.24818	down	--
PtF_76.54	9.81607e-09	2.20213	up	0.0837703	0.351004	normal	1.86769e-09	0.849935	normal	0.225652	-0.293271	normal	Ninja-family protein 2 OS=Triticum aestivum OX=4565 GN=AFP-B1 PE=3 SV=1
PtF_257.6	0.831458	0.103214	normal	0.00606764	-1.38732	down	9.27401e-05	0.408972	normal	0.23077	0.669034	normal	Temperature-induced lipocalin-1 OS=Arabidopsis thaliana OX=3702 GN=TIL PE=1 SV=1
PtO_1902.28	0.0108568	-1.0133	down	0.00941237	0.565485	normal	0.0843954	-0.403479	normal	2.33316e-07	0.793808	normal	Phosphoethanolamine N-methyltransferase 1 OS=Arabidopsis thaliana OX=3702 GN=NMT1 PE=1 SV=1
PtF_305.69	--	--	--	0.00601834	-1.243	down	0.00011121	-1.66538	down	1.33398e-32	-2.58361	down	Heavy metal-associated isoprenylated plant protein 47 OS=Arabidopsis thaliana OX=3702 GN=HIPP47 PE=3 SV=1
PtF_305.65	0.966687	-0.0595579	normal	--	--	--	0.00834027	-1.30093	down	--	--	--	--
PtF_305.60	--	--	--	--	--	--	--	--	--	0.0230401	-1.07255	down	Heat shock 70 kDa protein 3 OS=Arabidopsis thaliana OX=3702 GN=HSP70-3 PE=1 SV=1
PtF_34.76	0.697634	0.26224	normal	0.954817	0.0267984	normal	--	--	--	4.52842e-11	-1.33398	down	Probable WRKY transcription factor 41 OS=Arabidopsis thaliana OX=3702 GN=WRKY41 PE=2 SV=2
PtF_34.74	0.728502	-0.223368	normal	0.00633283	-0.843565	normal	0.877007	-0.0501094	normal	2.35484e-11	-1.1725	down	ABC transporter G family member 53 OS=Oryza sativa subsp. japonica OX=39947 GN=ABCG53 PE=2 SV=1
PtF_522.38	0.752746	-0.171748	normal	1.99907e-06	1.09352	up	0.308756	0.244912	normal	0.992655	-0.00507021	normal	Purple acid phosphatase 22 OS=Arabidopsis thaliana OX=3702 GN=PAP22 PE=2 SV=1
PtF_522.33	0.682702	0.21335	normal	0.259784	-0.717192	normal	0.507857	-0.194397	normal	2.049e-05	-1.81453	down	Protein IQ-DOMAIN 1 OS=Arabidopsis thaliana OX=3702 GN=IQD1 PE=1 SV=1
PtO_1956.2	0.996538	-0.0081099	normal	0.348712	-0.27189	normal	0.837697	0.0695377	normal	7.90928e-13	-1.36148	down	Rhodanese-like domain-containing protein 6 OS=Arabidopsis thaliana OX=3702 GN=STR6 PE=2 SV=1
PtF_307.22	0.00113162	1.41733	up	1.27597e-10	1.87534	up	2.84879e-17	1.56462	up	3.78575e-12	1.27993	up	Pyruvate dehydrogenase E1 component subunit alpha-2, mitochondrial OS=Oryza sativa subsp. japonica OX=39947 GN=Os06g0246500 PE=2 SV=1
PtO_836.60	--	--	--	1.37323e-09	2.90592	up	0.00884244	1.20008	up	1.07579e-05	2.01454	up	--
PtF_375.71	0.196031	-0.507732	normal	0.0024583	-1.44275	down	0.00109701	0.524204	normal	0.853212	0.108727	normal	--
PtO_836.63	0.00641482	-0.824155	normal	0.00880939	-0.849442	normal	2.89917e-06	-1.20234	down	2.41255e-15	-1.99956	down	--
PtF_223.15	0.560236	-0.280098	normal	0.0403669	-1.06313	down	0.0465381	-0.300164	normal	0.673288	0.237748	normal	Pentatricopeptide repeat-containing protein At3g62890 OS=Arabidopsis thaliana OX=3702 GN=PCMP-H82 PE=2 SV=1
PtO_1863.2	--	--	--	--	--	--	5.27785e-07	-2.24295	down	--	--	--	Proline-rich protein 4 OS=Arabidopsis thaliana OX=3702 GN=PRP4 PE=2 SV=1
PtF_121.175	--	--	--	0.0112484	-1.01449	down	--	--	--	0.0094778	-0.97449	normal	--
PtF_341.1	--	--	--	0.803098	-0.224887	normal	0.0435393	1.03591	up	0.581117	-0.288162	normal	17.8 kDa class II heat shock protein OS=Zea mays OX=4577 PE=2 SV=1
PtO_2614.34	--	--	--	2.36268e-08	-2.21369	down	--	--	--	--	--	--	Malate synthase, glyoxysomal OS=Zea mays OX=4577 GN=LIP PE=2 SV=1
PtF_318.94	--	--	--	0.00549012	-1.10991	down	--	--	--	0.25067	-0.475504	normal	Probable O-methyltransferase 2 OS=Sorghum bicolor OX=4558 GN=OMT2 PE=2 SV=1
PtF_318.93	--	--	--	4.48495e-08	-1.36469	down	--	--	--	0.231482	-0.402111	normal	Probable O-methyltransferase 2 OS=Sorghum bicolor OX=4558 GN=OMT2 PE=2 SV=1
PtF_143.56	1.16331e-22	3.88066	up	--	--	--	5.55439e-07	2.23917	up	--	--	--	--
PtF_143.53	0.0846264	-0.602967	normal	0.00880528	-1.29955	down	0.960536	-0.0148261	normal	0.894417	-0.0730633	normal	50S ribosomal protein L21, chloroplastic OS=Arabidopsis thaliana OX=3702 GN=RPL21 PE=2 SV=1
PtF_143.51	0.881206	-0.132308	normal	0.00537724	1.02636	up	5.47555e-10	1.50581	up	0.907229	0.0398028	normal	BAG family molecular chaperone regulator 6 OS=Arabidopsis thaliana OX=3702 GN=BAG6 PE=1 SV=1
PtO_2102.18	0.447539	-0.408867	normal	0.921585	0.0801152	normal	0.390801	-0.249355	normal	3.17129e-05	1.21478	up	Galactinol--sucrose galactosyltransferase OS=Oryza sativa subsp. japonica OX=39947 GN=RFS PE=1 SV=1
PtO_2102.10	0.326262	0.45453	normal	0.0171025	-0.409128	normal	0.493668	-0.276493	normal	1.0405e-11	-1.36797	down	Heavy metal-associated isoprenylated plant protein 39 OS=Arabidopsis thaliana OX=3702 GN=HIPP39 PE=2 SV=1
PtO_2102.13	0.833902	0.197048	normal	0.164031	-0.421984	normal	0.11398	-0.543401	normal	2.88537e-15	-1.79858	down	Heavy metal-associated isoprenylated plant protein 39 OS=Arabidopsis thaliana OX=3702 GN=HIPP39 PE=2 SV=1
PtO_1722.52	0.0511669	-0.70346	normal	0.597627	-0.337976	normal	3.0896e-08	-2.03153	down	0.379486	-0.397607	normal	--
Newgene_8934	--	--	--	0.515558	0.241884	normal	--	--	--	2.1636e-06	-1.14362	down	--
PtO_2456.1	0.193338	0.722076	normal	0.921086	0.0429783	normal	0.93404	0.0429522	normal	1.11459e-06	-1.33778	down	Probable protein phosphatase 2C 34 OS=Oryza sativa subsp. japonica OX=39947 GN=BIPP2C2 PE=2 SV=1
PtF_332.27	0.280181	-0.31827	normal	0.0081943	-1.20001	down	0.00755159	-0.613096	normal	0.112915	-0.651159	normal	Subtilisin-like protease SBT5.6 OS=Arabidopsis thaliana OX=3702 GN=SBT5.6 PE=2 SV=1
PtF_127.85	0.295913	0.51388	normal	1.07688e-06	-1.27178	down	0.00022784	-1.05216	down	6.34698e-29	-1.45506	down	--
PtO_1217.8	0.735936	-0.189501	normal	2.79424e-06	-1.16943	down	0.766126	-0.0816042	normal	0.000190049	-0.974902	normal	Patellin-6 OS=Arabidopsis thaliana OX=3702 GN=PATL6 PE=2 SV=1
PtF_337.16	0.660538	-0.27701	normal	0.796211	-0.060248	normal	0.00400245	-1.01194	down	0.650223	0.0857446	normal	2-hydroxyisoflavanone dehydratase OS=Glycyrrhiza echinata OX=46348 GN=HIDM PE=1 SV=1
PtF_337.14	9.4144e-08	-1.77806	down	0.0440673	-1.16779	down	3.8945e-12	-1.93851	down	--	--	--	--
PtO_2011.15	--	--	--	0.000573441	1.23816	up	--	--	--	0.234267	0.456415	normal	Amino acid transporter AVT6A OS=Arabidopsis thaliana OX=3702 GN=AVT6A PE=2 SV=1
PtO_1952.26	0.271901	0.587922	normal	0.961181	-0.0275274	normal	0.0261477	1.05651	up	0.759985	0.11982	normal	Short integuments 2, mitochondrial OS=Arabidopsis thaliana OX=3702 GN=SIN2 PE=1 SV=1
PtO_901.12	--	--	--	--	--	--	0.00047578	-1.59878	down	--	--	--	Anthranilate O-methyltransferase 2 OS=Zea mays OX=4577 GN=AAMT2 PE=1 SV=1
PtO_2576.37	0.103628	-0.513519	normal	0.0389727	-1.16754	down	0.0962874	-0.306887	normal	--	--	--	Chlorophyll a-b binding protein CP24 10B, chloroplastic OS=Solanum lycopersicum OX=4081 GN=CAP10B PE=3 SV=1
PtO_2576.30	0.00239935	1.25658	up	--	--	--	0.904759	0.0552625	normal	--	--	--	--
PtF_233.114	0.254873	-0.532815	normal	--	--	--	1.13808e-10	-1.1605	down	--	--	--	Peroxidase 2 OS=Oryza sativa subsp. japonica OX=39947 GN=PRX112 PE=2 SV=1
PtO_1346.19	0.874013	-0.105144	normal	4.35277e-06	-2.25574	down	0.046381	0.302963	normal	--	--	--	Acetylserotonin O-methyltransferase 1 OS=Oryza sativa subsp. japonica OX=39947 GN=ASMT1 PE=1 SV=1
PtF_233.119	--	--	--	2.96635e-05	1.20931	up	--	--	--	0.00024948	0.687468	normal	--
PtO_654.17	4.49566e-12	1.71076	up	1.75248e-07	1.67343	up	1.73091e-39	2.46739	up	5.08747e-24	1.63966	up	Histone H1 OS=Solanum pennellii OX=28526 PE=2 SV=1
PtF_515.5	0.000107365	1.42199	up	0.894925	0.0687249	normal	0.161218	-0.763871	normal	8.91852e-16	-1.6227	down	Phenylalanine ammonia-lyase OS=Triticum aestivum OX=4565 GN=PAL PE=3 SV=1
PtO_2571.21	--	--	--	0.0302302	1.10218	up	--	--	--	--	--	--	Subtilisin-like protease SBT3.6 OS=Arabidopsis thaliana OX=3702 GN=SBT3.6 PE=2 SV=1
PtF_193.33	0.253525	-0.588679	normal	9.11019e-11	-1.19101	down	0.0143327	-1.09226	down	2.71623e-16	-1.05655	down	Beta-xylosidase/alpha-L-arabinofuranosidase 2 OS=Medicago sativa subsp. varia OX=36902 GN=Xyl2 PE=2 SV=1
PtF_193.35	0.265064	0.625183	normal	0.55727	0.369003	normal	0.000200229	1.04077	up	0.157528	-0.576024	normal	E3 ubiquitin-protein ligase SINA-like 5 OS=Arabidopsis thaliana OX=3702 GN=At1g66660 PE=2 SV=2
PtO_1340.11	0.502352	0.273074	normal	6.64484e-07	-1.04426	down	0.00776158	0.586184	normal	0.768637	-0.108707	normal	Cytochrome P450 78A9 OS=Arabidopsis thaliana OX=3702 GN=CYP78A9 PE=2 SV=1
PtF_509.2	--	--	--	0.0214999	-0.980026	normal	--	--	--	0.000210348	-1.32913	down	Transcription repressor OFP8 OS=Oryza sativa subsp. japonica OX=39947 GN=OFP8 PE=1 SV=1
PtO_576.7	--	--	--	0.0634602	0.831531	normal	--	--	--	0.000106026	1.0675	up	Zinc transporter 5 OS=Oryza sativa subsp. japonica OX=39947 GN=ZIP5 PE=2 SV=1
PtF_94.86	--	--	--	0.896566	-0.091891	normal	--	--	--	2.17617e-26	-2.44165	down	Elicitor-responsive protein 1 OS=Oryza sativa subsp. japonica OX=39947 GN=ERG1 PE=1 SV=1
PtF_83.18	0.869371	0.112389	normal	0.702753	0.198404	normal	0.00171797	1.31094	up	0.47099	0.412909	normal	Pentatricopeptide repeat-containing protein At4g30700 OS=Arabidopsis thaliana OX=3702 GN=DYW9 PE=2 SV=1
PtO_1634.18	0.919138	0.107302	normal	0.862555	-0.0816828	normal	0.00583981	1.14187	up	0.24381	0.344926	normal	Elongator complex protein 1 OS=Arabidopsis thaliana OX=3702 GN=ELP1 PE=1 SV=1
PtO_1634.10	--	--	--	5.0808e-13	2.3438	up	--	--	--	0.92794	-0.0798165	normal	RING-H2 finger protein ATL1 OS=Arabidopsis thaliana OX=3702 GN=ATL1 PE=2 SV=1
PtO_1634.17	0.549514	0.361366	normal	0.121447	0.471065	normal	0.00711145	1.10318	up	0.0484816	0.445679	normal	Elongator complex protein 1 OS=Arabidopsis thaliana OX=3702 GN=ELP1 PE=1 SV=1
PtF_87.14	--	--	--	0.000182145	1.53938	up	--	--	--	--	--	--	Protein MIZU-KUSSEI 1 OS=Arabidopsis thaliana OX=3702 GN=MIZ1 PE=1 SV=1
PtO_1527.3	--	--	--	0.933848	-0.0563699	normal	--	--	--	3.88449e-36	-2.77054	down	--
PtO_1713.27	--	--	--	0.170805	-0.796276	normal	--	--	--	0.000199724	-1.66028	down	Probable LRR receptor-like serine/threonine-protein kinase At3g47570 OS=Arabidopsis thaliana OX=3702 GN=At3g47570 PE=2 SV=1
PtF_338.27	0.00275589	-1.10167	down	0.430383	-0.189639	normal	9.68716e-10	-1.22975	down	0.458161	0.15676	normal	Transcription factor bHLH62 OS=Arabidopsis thaliana OX=3702 GN=BHLH62 PE=2 SV=1
PtO_1788.15	0.432401	-0.51489	normal	0.322349	-0.546497	normal	0.00324199	-0.594904	normal	1.98614e-11	-2.13618	down	Galactoside 2-alpha-L-fucosyltransferase OS=Arabidopsis thaliana OX=3702 GN=FUT1 PE=1 SV=2
PtO_1788.14	0.766652	-0.172923	normal	0.0846693	-0.52544	normal	0.00343017	-0.504309	normal	9.1861e-15	-1.80245	down	Galactoside 2-alpha-L-fucosyltransferase OS=Arabidopsis thaliana OX=3702 GN=FUT1 PE=1 SV=2
PtO_856.15	0.940179	-0.100986	normal	0.861611	0.0853332	normal	0.496037	0.328062	normal	2.24028e-06	-1.10412	down	Putative glucuronosyltransferase PGSIP7 OS=Arabidopsis thaliana OX=3702 GN=PGSIP7 PE=3 SV=1
PtO_2137.15	0.983381	0.0325232	normal	4.75369e-07	1.03519	up	--	--	--	2.14539e-11	0.753522	normal	--
PtO_2137.17	0.36314	-0.547134	normal	0.205589	-0.312914	normal	1.16675e-07	-0.76677	normal	2.84586e-08	-1.79515	down	Probable lysophospholipase BODYGUARD 4 OS=Arabidopsis thaliana OX=3702 GN=BDG4 PE=2 SV=1
PtF_226.47	--	--	--	0.00936059	0.90073	normal	--	--	--	0.00775296	-1.11699	down	--
PtF_82.99	0.126415	-0.411548	normal	0.000240615	-1.40192	down	6.11302e-06	-0.716583	normal	6.09218e-13	-2.18259	down	--
PtF_345.5	0.777642	0.26284	normal	0.934077	-0.0581342	normal	0.00534915	-1.26141	down	0.00116073	-1.22096	down	Cysteine-rich repeat secretory protein 55 OS=Arabidopsis thaliana OX=3702 GN=CRRSP55 PE=2 SV=1
Newgene_9657	0.00506416	1.22201	up	1.14443e-51	-4.03639	down	0.00538213	-1.00755	down	5.64479e-20	-2.77242	down	--
PtF_233.85	0.0881401	-0.582357	normal	3.07577e-15	-2.89131	down	0.14332	-0.449046	normal	1.57807e-12	-2.73082	down	Probable LRR receptor-like serine/threonine-protein kinase At1g07650 OS=Arabidopsis thaliana OX=3702 GN=At1g07650 PE=1 SV=1
PtO_1680.52	0.594666	-0.220145	normal	0.0274983	-0.881163	normal	8.17678e-13	1.53954	up	0.147299	0.357967	normal	GTP-binding protein BRASSINAZOLE INSENSITIVE PALE GREEN 2, chloroplastic OS=Arabidopsis thaliana OX=3702 GN=BPG2 PE=1 SV=1
PtO_1680.53	--	--	--	0.641291	0.353259	normal	--	--	--	0.0152682	1.12922	up	Probable glycosyltransferase 4 OS=Oryza sativa subsp. japonica OX=39947 GN=GT4 PE=2 SV=1
PtF_495.20	0.0634997	0.990931	normal	0.0406391	1.11699	up	0.00198104	0.559202	normal	--	--	--	UDP-glycosyltransferase 73C5 OS=Arabidopsis thaliana OX=3702 GN=UGT73C5 PE=2 SV=1
PtO_1215.66	0.200239	-0.759103	normal	0.0921602	-0.751277	normal	5.8533e-10	-2.02521	down	0.61452	-0.356279	normal	Protein WVD2-like 3 OS=Arabidopsis thaliana OX=3702 GN=WDL3 PE=1 SV=1
Newgene_14554	0.305799	0.706116	normal	0.998709	0.00109317	normal	2.02643e-06	1.69762	up	0.472676	0.517543	normal	Retrovirus-related Pol polyprotein from transposon RE1 OS=Arabidopsis thaliana OX=3702 GN=RE1 PE=2 SV=1
PtF_301.57	0.293615	0.669962	normal	0.969393	-0.0213095	normal	--	--	--	5.18753e-10	-1.22431	down	Probable calcium-binding protein CML25 OS=Arabidopsis thaliana OX=3702 GN=CML25 PE=2 SV=1
PtO_1741.9	--	--	--	0.00925616	-1.00451	down	--	--	--	7.34341e-16	-1.48504	down	Aspartyl protease family protein At5g10770 OS=Arabidopsis thaliana OX=3702 GN=At5g10770 PE=2 SV=1
PtO_1741.2	0.535824	0.281689	normal	0.0808472	0.386312	normal	0.401558	0.165361	normal	2.12129e-24	-1.65912	down	--
PtO_1741.3	0.906755	0.0706693	normal	0.589376	0.185134	normal	7.86027e-07	1.01192	up	0.824505	0.049257	normal	60S ribosomal protein L28-1 OS=Arabidopsis thaliana OX=3702 GN=RPL28A PE=1 SV=1
PtO_1741.6	--	--	--	0.00399772	0.597324	normal	--	--	--	6.27811e-21	-1.45309	down	Peroxidase 54 OS=Arabidopsis thaliana OX=3702 GN=PER54 PE=2 SV=1
Newgene_13019	0.00912	-1.26684	down	--	--	--	--	--	--	--	--	--	--
Newgene_16024	0.346101	-0.488949	normal	--	--	--	5.95249e-05	-1.04925	down	--	--	--	Ent-cassadiene C2-hydroxylase OS=Oryza sativa subsp. japonica OX=39947 GN=CYP71Z7 PE=1 SV=1
PtF_246.29	--	--	--	1.16803e-06	2.03685	up	--	--	--	0.00475334	0.980278	normal	Protein JINGUBANG OS=Arabidopsis thaliana OX=3702 GN=JGB PE=1 SV=1
PtF_368.16	0.84905	-0.219083	normal	0.702054	0.207478	normal	5.69264e-05	1.52397	up	0.133033	0.508306	normal	Putative disease resistance protein At1g58400 OS=Arabidopsis thaliana OX=3702 GN=At1g58400 PE=3 SV=1
PtO_991.50	--	--	--	0.0117644	1.22222	up	--	--	--	0.0658782	1.0761	normal	Tuliposide A-converting enzyme 1, chloroplastic OS=Tulipa gesneriana OX=13306 GN=TCEA1 PE=1 SV=1
PtF_261.27	--	--	--	0.0432278	-1.07398	down	--	--	--	0.703239	0.274781	normal	Mediator of RNA polymerase II transcription subunit 36a OS=Arabidopsis thaliana OX=3702 GN=MED36A PE=1 SV=2
PtF_261.26	--	--	--	0.0956414	-1.02588	normal	--	--	--	5.07769e-18	-3.52323	down	Peroxidase 57 OS=Arabidopsis thaliana OX=3702 GN=PER57 PE=1 SV=1
PtF_261.29	--	--	--	0.308132	0.561776	normal	--	--	--	2.7813e-06	1.29416	up	Protein DETOXIFICATION 34 OS=Arabidopsis thaliana OX=3702 GN=DTX34 PE=2 SV=1
Newgene_490	0.286354	0.53533	normal	0.988977	-0.00718788	normal	0.4622	0.252868	normal	0.00308157	1.22455	up	Retrovirus-related Pol polyprotein from transposon TNT 1-94 OS=Nicotiana tabacum OX=4097 PE=2 SV=1
PtF_433.4	1.87958e-05	1.86219	up	0.0360565	-0.330931	normal	0.25988	0.657368	normal	0.186276	-0.21798	normal	Heavy metal-associated isoprenylated plant protein 36 OS=Arabidopsis thaliana OX=3702 GN=HIPP36 PE=2 SV=1
PtO_2035.28	0.951786	0.0494069	normal	0.018861	-0.631312	normal	0.699322	0.145499	normal	0.00192308	1.08947	up	--
PtF_523.398	0.00196019	-0.849073	normal	0.00150369	1.03828	up	0.0286419	-0.550872	normal	0.00280231	0.678383	normal	NAC domain-containing protein 41 OS=Arabidopsis thaliana OX=3702 GN=NAC041 PE=2 SV=1
PtO_1850.95	0.978545	-0.0261778	normal	0.876427	0.0788286	normal	0.00853352	1.01015	up	0.121973	0.341606	normal	--
PtF_190.2	--	--	--	1.85688e-06	-1.54084	down	--	--	--	4.53893e-41	-2.13092	down	Probable nucleoredoxin 1-2 OS=Oryza sativa subsp. japonica OX=39947 GN=Os03g0405900 PE=2 SV=1
PtO_1014.1	0.553107	-0.485718	normal	0.763225	-0.265555	normal	2.43841e-11	-1.34534	down	0.61009	-0.319642	normal	Cytochrome P450 716B1 OS=Picea sitchensis OX=3332 GN=CYP716B1 PE=2 SV=1
PtF_475.31	--	--	--	--	--	--	0.0137037	-1.01911	down	--	--	--	High molecular mass early light-inducible protein HV58, chloroplastic OS=Hordeum vulgare OX=4513 PE=2 SV=1
PtF_475.37	0.820197	0.124199	normal	0.740626	0.116316	normal	0.973447	0.0110411	normal	1.03531e-13	-1.39478	down	Protein LIFEGUARD 4 OS=Arabidopsis thaliana OX=3702 GN=LFG4 PE=2 SV=1
PtF_162.26	0.16633	0.39911	normal	0.221533	0.320468	normal	6.38844e-08	1.01515	up	0.481192	0.140969	normal	Serine/threonine-protein kinase SAPK10 OS=Oryza sativa subsp. japonica OX=39947 GN=SAPK10 PE=2 SV=1
PtF_326.54	0.00256514	1.03107	up	1.37085e-05	0.543678	normal	0.682896	-0.0963849	normal	0.00231508	-0.51338	normal	Scarecrow-like protein 8 OS=Arabidopsis thaliana OX=3702 GN=SCL8 PE=2 SV=1
PtF_288.42	--	--	--	0.000322565	1.26709	up	--	--	--	0.0445865	0.540899	normal	Ethylene-responsive transcription factor ERF012 OS=Arabidopsis thaliana OX=3702 GN=ERF012 PE=2 SV=1
PtF_288.46	0.163184	-0.72597	normal	5.99898e-05	-1.00875	down	--	--	--	3.83183e-06	-1.09459	down	Subtilisin-chymotrypsin inhibitor-2A OS=Hordeum vulgare OX=4513 PE=1 SV=2
PtO_1179.26	0.736686	0.324525	normal	0.370172	0.362255	normal	--	--	--	1.18132e-09	-1.38068	down	Probable inactive receptor kinase At1g48480 OS=Arabidopsis thaliana OX=3702 GN=RKL1 PE=2 SV=1
PtO_1179.29	0.470094	0.510106	normal	0.318612	0.341278	normal	0.632517	0.209904	normal	6.66584e-16	-1.52697	down	Inactive leucine-rich repeat receptor-like serine/threonine-protein kinase At5g24100 OS=Arabidopsis thaliana OX=3702 GN=At5g24100 PE=2 SV=1
PtF_339.65	0.481405	-0.434125	normal	0.971559	-0.0337965	normal	7.71505e-05	-1.14063	down	--	--	--	UDP-glycosyltransferase 73D1 OS=Arabidopsis thaliana OX=3702 GN=UGT73D1 PE=3 SV=1
PtF_339.66	0.826639	-0.231506	normal	--	--	--	1.49774e-05	-1.2614	down	--	--	--	Probable 2-oxoglutarate-dependent dioxygenase AOP1 OS=Arabidopsis thaliana OX=3702 GN=AOP1 PE=2 SV=1
PtF_63.51	1.26084e-11	2.89831	up	3.5642e-09	2.86152	up	3.83015e-82	4.61986	up	1.56902e-09	2.13759	up	--
PtF_63.53	8.21898e-05	1.47666	up	0.000318072	1.35158	up	3.02794e-19	2.19179	up	1.5919e-06	1.26701	up	--
PtF_63.52	--	--	--	3.39427e-10	2.79292	up	--	--	--	0.000765371	1.64131	up	--
PtF_55.51	0.00221304	-1.12969	down	0.49323	-0.233135	normal	0.000859974	-1.29121	down	0.103411	-0.346022	normal	Protein NRT1/ PTR FAMILY 8.3 OS=Arabidopsis thaliana OX=3702 GN=NPF8.3 PE=1 SV=1
PtO_1236.27	0.264372	0.418962	normal	0.936109	-0.0390463	normal	0.000118843	1.50847	up	0.93765	-0.0175339	normal	Adenylyltransferase and sulfurtransferase MOCS3-2 OS=Zea mays OX=4577 GN=MOCS3-2 PE=2 SV=1
PtO_2488.12	0.773391	-0.288766	normal	--	--	--	0.00344692	-1.40658	down	--	--	--	MDIS1-interacting receptor like kinase 2 OS=Arabidopsis thaliana OX=3702 GN=MIK2 PE=1 SV=3
PtF_390.7	0.0102073	1.3175	up	0.475889	0.403125	normal	0.00955651	1.01747	up	0.0561083	0.707974	normal	--
PtO_1749.39	--	--	--	0.757652	0.25876	normal	--	--	--	9.62761e-07	-1.99343	down	Uclacyanin 1 OS=Arabidopsis thaliana OX=3702 GN=UCC1 PE=1 SV=1
PtO_1318.80	0.00587425	1.26382	up	5.10183e-11	1.26813	up	0.114879	0.657992	normal	0.475731	0.173829	normal	Transcription factor HEC2 OS=Arabidopsis thaliana OX=3702 GN=HEC2 PE=1 SV=1
PtF_177.73	--	--	--	0.0148486	1.10212	up	--	--	--	--	--	--	--
PtF_177.71	0.00714071	1.14628	up	2.55977e-05	0.851973	normal	0.669775	0.151048	normal	5.85152e-18	0.926327	normal	Protein ENHANCED PSEUDOMONAS SUSCEPTIBILTY 1 OS=Arabidopsis thaliana OX=3702 GN=EPS1 PE=2 SV=1
PtF_362.12	--	--	--	3.51563e-10	-1.44814	down	--	--	--	3.08108e-06	-1.34782	down	Purple acid phosphatase 2 OS=Ipomoea batatas OX=4120 GN=PAP2 PE=1 SV=1
PtO_2041.16	0.963751	-0.0434713	normal	2.36193e-05	-1.83684	down	0.0702672	0.374058	normal	0.366163	0.45307	normal	Protein LHCP TRANSLOCATION DEFECT OS=Oryza sativa subsp. japonica OX=39947 GN=LTD PE=2 SV=1
PtO_1081.14	0.00340195	1.0122	up	2.03514e-06	1.54096	up	0.323592	-0.292245	normal	0.524672	-0.170778	normal	AP2-like ethylene-responsive transcription factor At1g16060 OS=Arabidopsis thaliana OX=3702 GN=At1g16060 PE=2 SV=1
PtF_428.24	0.419727	0.499679	normal	8.63467e-05	1.81872	up	0.0145178	0.42609	normal	3.85787e-09	1.98006	up	Potassium channel KAT1 OS=Oryza sativa subsp. japonica OX=39947 GN=Os02g0245800 PE=2 SV=1
PtO_2183.2	0.00965551	1.17012	up	0.00345492	-0.440684	normal	0.022109	0.661581	normal	0.409897	-0.166694	normal	--
PtO_844.16	0.00737069	-0.767632	normal	0.705106	0.316357	normal	0.426395	0.158813	normal	2.03005e-10	-2.07695	down	Late embryogenesis abundant protein 19 OS=Oryza sativa subsp. indica OX=39946 GN=LEA19 PE=1 SV=1
PtF_92.55	--	--	--	0.0152234	-0.824387	normal	--	--	--	5.71498e-56	-2.53843	down	U-box domain-containing protein 70 OS=Oryza sativa subsp. japonica OX=39947 GN=PUB70 PE=1 SV=1
PtF_92.57	--	--	--	0.275914	-0.676803	normal	--	--	--	1.06152e-05	-2.00493	down	U-box domain-containing protein 36 OS=Arabidopsis thaliana OX=3702 GN=PUB36 PE=2 SV=2
PtF_92.56	--	--	--	0.0507032	-0.916914	normal	--	--	--	2.17544e-14	-2.38485	down	U-box domain-containing protein 70 OS=Oryza sativa subsp. japonica OX=39947 GN=PUB70 PE=1 SV=1
PtF_92.58	--	--	--	0.106586	-0.720554	normal	--	--	--	5.09021e-22	-2.35719	down	U-box domain-containing protein 70 OS=Oryza sativa subsp. japonica OX=39947 GN=PUB70 PE=1 SV=1
PtF_148.107	0.39502	-0.296286	normal	0.000145789	-1.6682	down	0.36983	-0.209581	normal	0.029918	-0.65382	normal	Protease Do-like 2, chloroplastic OS=Arabidopsis thaliana OX=3702 GN=DEGP2 PE=1 SV=2
PtO_1394.35	--	--	--	1.13547e-16	2.41229	up	--	--	--	0.897544	0.0828293	normal	Myb-related protein 305 OS=Antirrhinum majus OX=4151 GN=MYB305 PE=2 SV=1
PtF_343.19	0.33117	-0.61681	normal	0.350962	-0.476406	normal	0.000507818	-1.0643	down	0.319632	-0.43369	normal	Disease resistance protein RGA2 OS=Solanum bulbocastanum OX=147425 GN=RGA2 PE=1 SV=1
PtF_12.52	8.92687e-06	-2.03107	down	2.20263e-07	-2.34475	down	--	--	--	5.70266e-07	-2.60728	down	Alpha-amylase isozyme 3C OS=Oryza sativa subsp. japonica OX=39947 GN=AMY1.7 PE=2 SV=2
PtO_2456.27	--	--	--	2.60352e-05	1.51417	up	0.0127714	1.17417	up	0.0156918	0.855171	normal	--
PtF_476.1	0.333532	0.512969	normal	0.0635216	0.457866	normal	0.8093	0.0793468	normal	2.17679e-19	-1.1692	down	--
PtO_1059.28	--	--	--	0.511149	-0.334142	normal	--	--	--	4.40256e-06	-1.63824	down	Disease resistance protein RPS2 OS=Arabidopsis thaliana OX=3702 GN=RPS2 PE=1 SV=1
PtF_127.112	--	--	--	5.0768e-09	1.50643	up	--	--	--	1.53067e-06	1.00167	up	--
PtF_362.4	--	--	--	1.75109e-06	-1.29494	down	--	--	--	5.70839e-11	-1.50222	down	Purple acid phosphatase 2 OS=Ipomoea batatas OX=4120 GN=PAP2 PE=1 SV=1
Newgene_17986	0.951842	0.0672763	normal	0.473137	0.454641	normal	0.632557	-0.254656	normal	0.0151539	-1.05021	down	Dynamin-2A OS=Arabidopsis thaliana OX=3702 GN=DRP2A PE=1 SV=2
PtO_2552.23	0.566758	0.375195	normal	2.35395e-05	1.58342	up	0.97092	0.022982	normal	0.00324226	0.797207	normal	Transcription factor MYB20 OS=Arabidopsis thaliana OX=3702 GN=MYB20 PE=2 SV=1
PtF_219.27	0.879793	-0.179526	normal	0.194451	0.513447	normal	0.0322182	-0.84923	normal	0.000158955	-1.02065	down	Auxin-responsive protein IAA9 OS=Oryza sativa subsp. japonica OX=39947 GN=IAA9 PE=2 SV=1
PtF_478.37	--	--	--	0.386487	-0.527563	normal	--	--	--	1.20947e-07	-2.50589	down	--
PtO_921.17	1.20844e-08	2.49503	up	4.08686e-58	3.74025	up	4.94141e-07	2.15158	up	0.024316	1.14271	up	Late embryogenesis abundant protein 31 OS=Arabidopsis thaliana OX=3702 GN=RAB28 PE=1 SV=1
PtF_403.51	0.618893	0.27292	normal	0.00872822	-1.09281	down	0.447682	-0.30283	normal	0.00426786	-0.805932	normal	Ketol-acid reductoisomerase, chloroplastic OS=Pisum sativum OX=3888 GN=PGAAIR PE=2 SV=1
PtO_1584.90	--	--	--	1.65031e-06	1.11708	up	--	--	--	0.906816	0.0497147	normal	--
PtF_2.90_PtF_2.87	0.592313	0.473683	normal	2.72947e-09	2.42075	up	1.20095e-06	1.96934	up	2.07789e-10	1.84685	up	--
PtF_336.34	1.98035e-11	-1.86308	down	0.363512	-0.336685	normal	7.75036e-13	-2.29609	down	2.13663e-07	-0.717114	normal	Thaumatin-like protein 1 OS=Arabidopsis thaliana OX=3702 GN=TLP1 PE=2 SV=1
PtF_336.32	0.000140266	1.30484	up	0.056739	0.845936	normal	0.0035308	0.693426	normal	4.48262e-19	1.18322	up	--
PtO_2012.11	0.0060993	1.22853	up	0.000122332	1.32632	up	2.83341e-09	1.17102	up	0.00248084	0.821191	normal	SNF1-related protein kinase regulatory subunit gamma-1-like OS=Arabidopsis thaliana OX=3702 GN=CBSCBS2 PE=1 SV=1
Newgene_5181	0.322799	-0.58293	normal	--	--	--	0.0110893	-1.09164	down	--	--	--	--
PtO_2359.12	--	--	--	0.00466086	-1.4458	down	--	--	--	3.97995e-07	-2.11198	down	60 kDa jasmonate-induced protein OS=Hordeum vulgare OX=4513 PE=2 SV=1
PtO_2359.11	--	--	--	0.00414485	-1.53471	down	--	--	--	--	--	--	--
PtF_346.64	0.00515386	-0.759881	normal	0.00268112	-0.877709	normal	1.50997e-08	-1.01818	down	0.156105	-0.405145	normal	Tryptophan aminotransferase-related protein 4 OS=Arabidopsis thaliana OX=3702 GN=TAR4 PE=2 SV=2
PtO_2062.11	0.0139795	1.16999	up	0.172172	0.390614	normal	0.110412	0.519584	normal	0.128974	-0.502744	normal	NAC domain-containing protein 48 OS=Oryza sativa subsp. japonica OX=39947 GN=NAC048 PE=1 SV=1
PtF_164.27	--	--	--	1.28964e-06	2.24547	up	2.87729e-10	1.90764	up	2.85172e-07	1.8008	up	--
PtF_21.12	0.998877	-0.00258461	normal	0.977116	-0.0144357	normal	1.45534e-06	-1.1558	down	6.11823e-05	-0.665409	normal	--
PtF_21.10	0.845141	0.225609	normal	8.4137e-19	1.75621	up	0.899566	0.0950447	normal	2.19223e-06	0.977932	normal	Actin-related protein 2/3 complex subunit 2B OS=Arabidopsis thaliana OX=3702 GN=ARPC2B PE=2 SV=1
PtO_1091.4	--	--	--	0.596794	0.222218	normal	--	--	--	0.0229729	1.41219	up	Phytosulfokine receptor 2 OS=Arabidopsis thaliana OX=3702 GN=PSKR2 PE=2 SV=1
PtF_271.183	--	--	--	0.583624	0.356578	normal	--	--	--	1.93284e-12	-2.34691	down	Mitochondrial phosphate carrier protein 2, mitochondrial OS=Arabidopsis thaliana OX=3702 GN=MPT2 PE=2 SV=1
PtF_326.1	--	--	--	0.957194	-0.0464787	normal	--	--	--	0.000793219	-1.20624	down	--
PtF_326.6	--	--	--	0.261572	-0.568537	normal	--	--	--	8.42288e-07	-1.4335	down	--
Newgene_23565	--	--	--	0.318512	0.58004	normal	--	--	--	0.00027887	-1.6326	down	--
PtF_152.38	0.0047207	1.25955	up	1.38391e-09	1.58509	up	2.44212e-05	1.00012	up	0.103358	-0.55351	normal	Beta-carotene 3-hydroxylase, chloroplastic OS=Gentiana lutea OX=38851 GN=BHY PE=2 SV=1
PtF_236.89	--	--	--	1.61885e-10	-1.08806	down	--	--	--	0.0110793	-0.442043	normal	Peroxidase 22 OS=Arabidopsis thaliana OX=3702 GN=PER22 PE=1 SV=2
PtF_475.72	--	--	--	0.768808	0.222206	normal	--	--	--	0.00399541	1.12474	up	--
PtF_318.5	0.511783	-0.332011	normal	0.508243	0.172049	normal	0.817872	-0.0902146	normal	1.21147e-09	-1.0093	down	Elicitor-responsive protein 1 OS=Oryza sativa subsp. japonica OX=39947 GN=ERG1 PE=1 SV=1
PtF_82.35	0.229898	-0.408068	normal	0.000463665	-1.54865	down	0.946467	0.0357815	normal	--	--	--	--
PtO_1387.5	0.232568	0.703695	normal	0.000140158	-1.07473	down	0.314706	-0.500565	normal	2.34509e-16	-2.16641	down	WRKY transcription factor WRKY76 OS=Oryza sativa subsp. indica OX=39946 GN=WRKY76 PE=2 SV=1
PtO_2406.3	--	--	--	7.5235e-06	1.55517	up	--	--	--	0.00877893	1.03459	up	Probable carboxylesterase Os04g0669500 OS=Oryza sativa subsp. japonica OX=39947 GN=Os04g0669500 PE=3 SV=1
PtO_1731.11	1.08824e-05	1.78693	up	0.946896	0.0403984	normal	5.65142e-05	1.11346	up	0.00179076	0.681332	normal	Protein ECERIFERUM 1 OS=Arabidopsis thaliana OX=3702 GN=CER1 PE=1 SV=1
PtO_2587.5	0.0301677	-0.675883	normal	0.00165831	-1.01959	down	1.50211e-12	-1.61439	down	2.13618e-08	-1.03214	down	Probable metal-nicotianamine transporter YSL12 OS=Oryza sativa subsp. japonica OX=39947 GN=YSL12 PE=2 SV=2
PtF_165.129	0.374191	0.253368	normal	0.0124547	-1.14054	down	0.342592	-0.180434	normal	0.661946	-0.355324	normal	CBS domain-containing protein CBSX1, chloroplastic OS=Arabidopsis thaliana OX=3702 GN=CBSX1 PE=1 SV=2
PtF_165.123	--	--	--	7.76794e-90	-2.04549	down	--	--	--	0.00289377	-0.464188	normal	Nicotianamine synthase 8 OS=Hordeum vulgare OX=4513 GN=NAS8 PE=1 SV=1
PtF_418.49	--	--	--	5.03204e-11	1.08241	up	--	--	--	1.04999e-23	1.51155	up	Germin-like protein 4-1 OS=Oryza sativa subsp. japonica OX=39947 GN=Os04g0617900 PE=2 SV=2
PtO_2239.2	--	--	--	0.679533	0.147194	normal	--	--	--	4.84047e-14	-1.56957	down	Probable 4-coumarate--CoA ligase 5 OS=Oryza sativa subsp. japonica OX=39947 GN=4CL5 PE=2 SV=1
PtO_1092.27	0.0392903	-1.08535	down	0.60121	-0.24056	normal	0.0326017	-0.936515	normal	0.674057	-0.131056	normal	ABSCISIC ACID-INSENSITIVE 5-like protein 3 OS=Arabidopsis thaliana OX=3702 GN=DPBF4 PE=1 SV=1
PtF_182.65	--	--	--	0.641886	0.152207	normal	--	--	--	5.86272e-08	-1.11054	down	--
PtO_916.8	0.856508	-0.144788	normal	0.777417	-0.11241	normal	0.0475851	-0.494772	normal	4.6321e-06	-1.07268	down	Serine/threonine-protein kinase HT1 OS=Arabidopsis thaliana OX=3702 GN=HT1 PE=1 SV=1
PtF_264.44	0.00114391	1.1849	up	0.0162089	0.272484	normal	0.123477	0.470972	normal	0.158938	0.204321	normal	Cytochrome P450 98A1 OS=Sorghum bicolor OX=4558 GN=CYP98A1 PE=2 SV=1
PtO_1529.45	--	--	--	0.00191694	1.25398	up	--	--	--	0.152305	0.473479	normal	Putative cyclin-F2-1 OS=Oryza sativa subsp. japonica OX=39947 GN=CycF2-1 PE=3 SV=2
PtO_2369.37	0.615813	-0.40587	normal	7.46702e-14	-1.82161	down	0.740795	-0.222965	normal	0.0835418	-0.816906	normal	Probable LRR receptor-like serine/threonine-protein kinase At3g47570 OS=Arabidopsis thaliana OX=3702 GN=At3g47570 PE=2 SV=1
PtF_172.91	--	--	--	0.0810642	0.624343	normal	--	--	--	1.70441e-06	1.1201	up	Actin-depolymerizing factor 10 OS=Oryza sativa subsp. japonica OX=39947 GN=ADF10 PE=2 SV=1
PtF_172.90	--	--	--	4.43037e-08	1.55824	up	--	--	--	1.22714e-09	1.06958	up	Probable trehalase OS=Oryza sativa subsp. japonica OX=39947 GN=Os10g0521000 PE=2 SV=1
PtO_688.28	--	--	--	0.00304422	1.22781	up	--	--	--	0.0872584	0.551177	normal	Rho GDP-dissociation inhibitor 1 OS=Arabidopsis thaliana OX=3702 GN=GDI1 PE=1 SV=1
PtO_688.23	--	--	--	3.60292e-08	1.29825	up	--	--	--	7.28098e-10	1.16944	up	--
PtF_469.47	0.00184051	-1.18469	down	0.000320633	-1.32855	down	0.574892	-0.22032	normal	0.00127569	-1.20089	down	--
PtF_134.173	--	--	--	2.49712e-11	1.80441	up	--	--	--	0.497776	0.28876	normal	--
PtO_932.7	0.100876	-0.582666	normal	0.00350575	-1.44954	down	0.00183699	-0.429658	normal	0.0639828	-0.601471	normal	Ribosome-recycling factor, chloroplastic OS=Oryza sativa subsp. japonica OX=39947 GN=Os07g0570700 PE=2 SV=2
PtF_67.120	--	--	--	0.000769245	-1.5636	down	--	--	--	--	--	--	Protein transport protein Sec61 subunit alpha OS=Pyrenomonas salina OX=3034 PE=2 SV=1
PtO_2232.19	--	--	--	2.33561e-17	-2.12757	down	--	--	--	0.0060845	0.640661	normal	S-adenosylmethionine synthase 2 OS=Hordeum vulgare OX=4513 GN=SAM2 PE=2 SV=1
PtO_2331.1	0.320792	0.702093	normal	0.0281216	0.487685	normal	0.000745929	1.57612	up	0.00180306	-0.814469	normal	Probable galacturonosyltransferase-like 9 OS=Arabidopsis thaliana OX=3702 GN=GATL9 PE=2 SV=1
PtF_60.45	0.163597	0.688326	normal	0.186494	-0.572974	normal	3.5963e-05	1.00309	up	0.401816	-0.340404	normal	Probable E3 ubiquitin-protein ligase ATL44 OS=Arabidopsis thaliana OX=3702 GN=ATL44 PE=2 SV=1
PtO_2139.5	--	--	--	0.264804	-0.494722	normal	--	--	--	5.02908e-06	-1.11672	down	Peroxidase 64 OS=Arabidopsis thaliana OX=3702 GN=PER64 PE=1 SV=1
PtO_1267.18	0.0139752	-1.02551	down	0.00453382	-0.795347	normal	0.0100847	-0.929156	normal	0.701659	0.164255	normal	UDP-glycosyltransferase 73C5 OS=Arabidopsis thaliana OX=3702 GN=UGT73C5 PE=2 SV=1
PtO_1267.15	--	--	--	0.024788	0.700456	normal	0.0136627	1.0226	up	0.323545	-0.321892	normal	bZIP transcription factor 46 OS=Oryza sativa subsp. japonica OX=39947 GN=BZIP46 PE=1 SV=1
PtF_497.3	--	--	--	0.0101703	-0.682573	normal	--	--	--	5.58893e-19	-1.02922	down	Transcription factor TGAL5 OS=Oryza sativa subsp. japonica OX=39947 GN=TGAL5 PE=1 SV=1
PtO_1723.9	--	--	--	0.268574	0.317436	normal	--	--	--	0.00207741	-1.00767	down	--
Newgene_21456	0.0105539	-0.889561	normal	0.731776	-0.140947	normal	8.52188e-08	-1.17269	down	0.000368844	-0.454629	normal	Peroxidase 50 OS=Arabidopsis thaliana OX=3702 GN=PER50 PE=1 SV=1
PtO_2632.22	0.826275	0.244924	normal	0.105432	-0.978505	normal	0.901007	-0.103869	normal	0.0326239	-1.0872	down	Gibberellin 2-beta-dioxygenase OS=Phaseolus coccineus OX=3886 GN=GA2OX1 PE=2 SV=1
PtF_102.10	--	--	--	0.610706	-0.254336	normal	--	--	--	3.44305e-08	1.78917	up	Dehydration-responsive element-binding protein 1A OS=Oryza sativa subsp. japonica OX=39947 GN=DREB1A PE=2 SV=1
PtO_1454.69	0.895241	-0.142701	normal	0.0830441	0.52985	normal	0.00111397	1.15301	up	0.993146	-0.00243974	normal	Chaperonin CPN60-like 2, mitochondrial OS=Arabidopsis thaliana OX=3702 GN=At3g13860 PE=1 SV=2
PtF_156.48	--	--	--	0.000714351	-1.26216	down	--	--	--	7.32289e-27	-2.50139	down	--
PtF_142.51	0.0254962	1.11533	up	0.278827	0.369652	normal	0.0830412	0.717656	normal	0.95618	-0.0251491	normal	--
PtO_1454.65	0.71531	-0.210325	normal	0.877833	0.0585488	normal	0.0642886	-0.492723	normal	6.22462e-17	-1.57172	down	Glycosyltransferase family protein 64 protein C5 OS=Arabidopsis thaliana OX=3702 GN=At5g04500 PE=2 SV=1
Newgene_8938	--	--	--	0.980737	0.0235983	normal	--	--	--	0.0048928	-1.28311	down	--
PtO_1167.38	0.0713202	-0.852182	normal	3.96078e-20	-1.36904	down	0.707745	-0.169201	normal	8.31409e-08	-1.28661	down	G-type lectin S-receptor-like serine/threonine-protein kinase At2g19130 OS=Arabidopsis thaliana OX=3702 GN=At2g19130 PE=2 SV=1
PtF_536.80	--	--	--	0.00685539	0.690676	normal	--	--	--	5.69694e-14	1.40382	up	Probable inorganic phosphate transporter 1-8 OS=Oryza sativa subsp. japonica OX=39947 GN=PHT1-8 PE=2 SV=1
PtF_534.86	0.0103393	-0.844082	normal	0.0131633	-1.39898	down	0.0869428	-0.701563	normal	0.30393	-0.458159	normal	Putative UDP-rhamnose:rhamnosyltransferase 1 OS=Fragaria ananassa OX=3747 GN=GT4 PE=2 SV=1
PtO_1376.14	0.83614	-0.162116	normal	0.853908	0.100484	normal	0.00366502	1.09027	up	0.596651	0.223069	normal	DEAD-box ATP-dependent RNA helicase 32 OS=Oryza sativa subsp. japonica OX=39947 GN=Os07g0517000 PE=2 SV=2
PtO_617.41	--	--	--	1.16411e-66	-1.96221	down	--	--	--	0.0825539	-0.335864	normal	Probable nicotianamine synthase 6 OS=Hordeum vulgare OX=4513 GN=NAS6 PE=2 SV=1
PtO_2607.3	2.28306e-06	-0.932752	normal	0.0330765	-0.447216	normal	5.42255e-13	-0.930405	normal	2.16168e-27	-1.05663	down	Serine/threonine-protein kinase SAPK2 OS=Oryza sativa subsp. indica OX=39946 GN=SAPK2 PE=2 SV=2
PtO_2180.4	0.000240433	1.10972	up	2.89035e-10	0.811333	normal	0.338399	-0.297185	normal	0.446052	0.153469	normal	Abscisic acid 8&apos;-hydroxylase 1 OS=Oryza sativa subsp. japonica OX=39947 GN=CYP707A5 PE=2 SV=1
PtO_1518.37	0.103161	-0.50725	normal	0.00306446	-1.5895	down	0.162213	-0.297911	normal	--	--	--	Ferredoxin--NADP reductase, leaf isozyme 1, chloroplastic OS=Oryza sativa subsp. indica OX=39946 GN=OsI_21320 PE=3 SV=1
PtF_82.110	5.52343e-05	1.02617	up	0.00214146	0.559956	normal	2.41376e-06	0.574169	normal	0.828445	0.0519766	normal	Probable protein phosphatase 2C 38 OS=Oryza sativa subsp. japonica OX=39947 GN=Os04g0321800 PE=2 SV=2
PtF_82.114	--	--	--	9.37183e-17	-2.34102	down	--	--	--	2.23629e-05	-1.83468	down	Disease resistance protein RPM1 OS=Arabidopsis thaliana OX=3702 GN=RPM1 PE=1 SV=1
Newgene_15388	--	--	--	0.832693	-0.192231	normal	--	--	--	0.0112487	-1.54091	down	Peroxidase 2 OS=Oryza sativa subsp. japonica OX=39947 GN=PRX112 PE=2 SV=1
PtO_1378.16	--	--	--	8.66074e-38	3.03601	up	--	--	--	0.251739	0.610391	normal	Pathogenesis-related protein 5 OS=Arabidopsis thaliana OX=3702 GN=At1g75040 PE=1 SV=1
PtO_1378.17	--	--	--	0.81805	0.0745197	normal	--	--	--	5.20418e-22	-1.86214	down	Calcium uniporter protein 2, mitochondrial OS=Arabidopsis thaliana OX=3702 GN=At2g23790 PE=2 SV=1
PtO_1427.1	6.7548e-07	1.80137	up	1.07639e-05	1.10676	up	0.218743	0.446511	normal	0.518732	0.189112	normal	Polygalacturonase At1g48100 OS=Arabidopsis thaliana OX=3702 GN=At1g48100 PE=2 SV=1
PtF_255.39	0.990899	-0.015207	normal	0.0112878	0.413093	normal	0.00388606	-1.03913	down	0.978826	0.0124668	normal	Rac-like GTP-binding protein 6 OS=Oryza sativa subsp. japonica OX=39947 GN=RAC6 PE=2 SV=1
PtO_1576.9	--	--	--	0.898452	-0.0942932	normal	--	--	--	5.10256e-25	-2.44982	down	Protein TIFY 11e OS=Oryza sativa subsp. japonica OX=39947 GN=TIFY11E PE=2 SV=1
PtO_1576.5	0.846165	0.223139	normal	0.776614	0.100827	normal	0.772309	-0.174121	normal	1.22531e-15	-1.42634	down	Protein TIFY 11d OS=Oryza sativa subsp. indica OX=39946 GN=TI11D PE=3 SV=1
PtO_1703.46	0.33117	0.69987	normal	0.00189082	1.05299	up	0.767626	-0.214969	normal	0.998572	-0.00145758	normal	Pathogenesis-related protein 1 OS=Asparagus officinalis OX=4686 GN=PR1 PE=2 SV=1
PtO_2617.6	--	--	--	7.98829e-09	1.04724	up	--	--	--	0.693505	-0.126607	normal	Transcription repressor OFP8 OS=Oryza sativa subsp. japonica OX=39947 GN=OFP8 PE=1 SV=1
PtO_1504.5	0.958413	-0.0399329	normal	0.000258125	-1.09757	down	0.330267	-0.22361	normal	0.0138782	-0.564437	normal	Auxin response factor 14 OS=Oryza sativa subsp. japonica OX=39947 GN=ARF14 PE=2 SV=2
PtF_322.5	--	--	--	--	--	--	0.0234182	-1.0634	down	--	--	--	Receptor-like protein EIX2 OS=Solanum lycopersicum OX=4081 GN=EIX2 PE=1 SV=2
PtF_270.50	--	--	--	3.5683e-12	-1.16955	down	--	--	--	0.119276	-0.318468	normal	Peroxidase 15 OS=Ipomoea batatas OX=4120 GN=pod PE=1 SV=1
PtF_434.25	0.684891	0.31785	normal	1.52487e-07	-1.05526	down	0.151324	-0.616239	normal	0.0047651	-0.732759	normal	Butyrate--CoA ligase AAE11, peroxisomal OS=Arabidopsis thaliana OX=3702 GN=AAE11 PE=1 SV=1
Newgene_7944	0.953992	-0.0815311	normal	0.196007	-0.726076	normal	1.30433e-08	-1.95166	down	0.26809	-0.565161	normal	--
PtO_768.41	--	--	--	0.016905	-1.35951	down	--	--	--	0.759528	-0.0878251	normal	Xyloglucan endotransglucosylase/hydrolase protein 9 OS=Arabidopsis thaliana OX=3702 GN=XTH9 PE=2 SV=2
PtO_1294.2	--	--	--	0.795767	0.197655	normal	--	--	--	0.00371193	1.203	up	Putative receptor protein kinase ZmPK1 OS=Zea mays OX=4577 GN=PK1 PE=2 SV=2
PtF_382.206	--	--	--	3.28191e-17	1.38183	up	--	--	--	1.86453e-18	1.18428	up	Rosmarinate synthase OS=Melissa officinalis OX=39338 GN=RAS PE=1 SV=1
PtF_382.200	0.978711	0.0219303	normal	0.0214452	-1.01285	down	0.942045	0.041368	normal	0.153817	-0.466277	normal	Glucan endo-1,3-beta-glucosidase 13 OS=Arabidopsis thaliana OX=3702 GN=At5g56590 PE=1 SV=1
PtF_382.209	--	--	--	5.24355e-10	1.48125	up	--	--	--	4.9847e-13	1.60371	up	Hydroxycinnamoyltransferase 2 OS=Oryza sativa subsp. japonica OX=39947 GN=HCT2 PE=2 SV=1
PtF_251.35	0.381804	0.308608	normal	2.00334e-12	-1.34782	down	3.65042e-11	-1.08802	down	4.6452e-67	-3.08189	down	Tonoplast dicarboxylate transporter OS=Arabidopsis thaliana OX=3702 GN=TDT PE=2 SV=2
PtO_1898.6	4.02434e-06	2.09056	up	1.72434e-07	2.59632	up	3.55253e-12	2.97235	up	6.98616e-19	2.63444	up	Outer envelope pore protein 16-2, chloroplastic OS=Arabidopsis thaliana OX=3702 GN=OEP162 PE=2 SV=1
PtF_204.50	--	--	--	0.391227	0.509966	normal	--	--	--	0.0178213	-1.15648	down	--
PtO_985.7	--	--	--	4.4697e-10	1.52966	up	--	--	--	0.00201649	0.83963	normal	--
PtO_1897.47	0.892028	-0.0572072	normal	0.00694512	-1.4251	down	0.337137	-0.281559	normal	--	--	--	LRR receptor-like serine/threonine-protein kinase ERL1 OS=Arabidopsis thaliana OX=3702 GN=ERL1 PE=1 SV=1
PtF_318.21	--	--	--	0.212884	-0.610351	normal	--	--	--	0.00639313	-1.0047	down	--
PtF_318.22	--	--	--	0.000775975	-1.16457	down	--	--	--	1.16997e-05	-1.44672	down	--
Newgene_6192	0.874089	-0.169024	normal	0.801032	0.200907	normal	--	--	--	0.0356594	1.06552	up	--
PtO_2248.115	0.844809	0.0919705	normal	0.175447	-0.303303	normal	1.17218e-08	1.03058	up	0.993858	-0.00357851	normal	F-box protein FBW2 OS=Arabidopsis thaliana OX=3702 GN=FBW2 PE=1 SV=1
PtF_263.9	0.960661	-0.0555367	normal	0.793739	0.0935168	normal	0.661611	0.268523	normal	1.5274e-12	-1.22963	down	Serine/threonine-protein kinase RIPK OS=Arabidopsis thaliana OX=3702 GN=RIPK PE=1 SV=1
PtO_1170.50	0.720246	0.337462	normal	0.555643	0.222203	normal	0.69322	-0.233	normal	4.21686e-07	-1.111	down	VQ motif-containing protein 22 OS=Arabidopsis thaliana OX=3702 GN=VQ22 PE=2 SV=1
PtO_2249.2	0.00131671	-1.21088	down	0.824665	-0.131481	normal	0.701097	0.265623	normal	0.846215	0.111562	normal	--
PtF_80.27	--	--	--	0.00320022	0.584174	normal	--	--	--	7.91427e-33	-1.44372	down	Peroxidase 15 OS=Ipomoea batatas OX=4120 GN=pod PE=1 SV=1
PtO_659.26	0.844809	-0.171124	normal	0.437757	-0.236875	normal	7.46568e-05	-1.30112	down	0.388264	0.408716	normal	Uncharacterized acetyltransferase At3g50280 OS=Arabidopsis thaliana OX=3702 GN=At3g50280 PE=3 SV=1
PtF_232.165	--	--	--	0.674788	0.265294	normal	2.00654e-06	1.99753	up	--	--	--	(S)-beta-bisabolene synthase OS=Zingiber officinale OX=94328 GN=TPS1 PE=1 SV=1
PtF_365.39	--	--	--	--	--	--	0.0180656	-1.19104	down	--	--	--	Ankyrin repeat-containing protein At2g01680 OS=Arabidopsis thaliana OX=3702 GN=At2g01680 PE=2 SV=1
PtF_365.38	--	--	--	--	--	--	0.0395115	-1.06249	down	--	--	--	Protein ACCELERATED CELL DEATH 6 OS=Arabidopsis thaliana OX=3702 GN=ACD6 PE=1 SV=1
PtO_1969.46	--	--	--	--	--	--	--	--	--	0.00231853	1.59898	up	--
Newgene_25756	0.844371	0.166921	normal	0.63969	-0.359174	normal	0.958711	-0.0326724	normal	0.0156571	1.14015	up	--
PtO_2369.26	0.603165	0.45998	normal	0.0557273	-0.378955	normal	0.223818	0.635164	normal	1.47819e-13	-1.2449	down	--
PtO_1484.91	1.05763e-05	-1.30905	down	0.632908	0.114212	normal	0.850526	-0.113597	normal	0.397996	0.1592	normal	Glycerophosphodiester phosphodiesterase GDPDL3 OS=Arabidopsis thaliana OX=3702 GN=GDPDL3 PE=1 SV=3
PtF_391.44	0.92724	0.116574	normal	0.000525758	1.22966	up	0.0358851	0.959272	normal	0.495881	0.369967	normal	Stem-specific protein TSJT1 OS=Nicotiana tabacum OX=4097 GN=TSJT1 PE=2 SV=1
PtO_1988.62	--	--	--	1.9519e-06	1.59102	up	--	--	--	2.71138e-08	1.05685	up	Protein FLOWERING LOCUS T OS=Arabidopsis thaliana OX=3702 GN=FT PE=1 SV=2
PtO_2526.1	0.000760382	-1.25598	down	5.88418e-05	-1.7041	down	2.29592e-16	-2.00663	down	0.115171	-0.878946	normal	Aspartyl protease family protein At5g10770 OS=Arabidopsis thaliana OX=3702 GN=At5g10770 PE=2 SV=1
PtO_2488.55	--	--	--	0.000230127	-1.36157	down	--	--	--	4.2706e-07	-1.73721	down	Putative expansin-A30 OS=Oryza sativa subsp. japonica OX=39947 GN=EXPA30 PE=3 SV=1
PtF_427.148	0.000139465	-1.45498	down	--	--	--	1.16221e-12	-1.39068	down	--	--	--	11S globulin seed storage protein 2 OS=Sesamum indicum OX=4182 PE=2 SV=1
PtF_386.84	0.498517	-0.505612	normal	0.0294149	0.619425	normal	0.360149	0.499458	normal	2.77863e-20	-2.16233	down	Cytochrome P450 94C1 OS=Arabidopsis thaliana OX=3702 GN=CYP94C1 PE=1 SV=1
PtO_2235.2	0.00296496	1.06968	up	--	--	--	0.735696	0.104185	normal	4.80781e-07	-1.92941	down	--
PtF_100.12	5.29989e-05	-1.80148	down	--	--	--	--	--	--	--	--	--	BTB/POZ and MATH domain-containing protein 2 OS=Arabidopsis thaliana OX=3702 GN=BPM2 PE=1 SV=1
PtO_737.7	--	--	--	--	--	--	0.995966	-0.00442056	normal	0.0022218	-1.28417	down	LRR receptor-like serine/threonine-protein kinase RPK2 OS=Arabidopsis thaliana OX=3702 GN=RPK2 PE=2 SV=1
PtO_911.10	--	--	--	0.643177	-0.286849	normal	--	--	--	0.0360217	-1.27313	down	Tyrosine N-monooxygenase OS=Sorghum bicolor OX=4558 GN=CYP79A1 PE=1 SV=3
PtF_78.131	0.154783	0.812347	normal	0.803562	0.12923	normal	0.627453	-0.318602	normal	1.94755e-06	-1.53596	down	E3 ubiquitin-protein ligase RHF2A OS=Arabidopsis thaliana OX=3702 GN=RHF2A PE=2 SV=1
PtF_168.44	2.23587e-05	-1.13878	down	--	--	--	0.000278726	-0.972876	normal	--	--	--	Disease resistance protein RGA2 OS=Solanum bulbocastanum OX=147425 GN=RGA2 PE=1 SV=1
PtF_7.51	0.000999186	-0.930434	normal	1.22058e-08	-1.3298	down	2.0251e-11	-1.53714	down	2.13417e-59	-2.60787	down	--
PtO_1914.1	--	--	--	0.758299	0.214754	normal	--	--	--	2.87528e-06	1.14665	up	Beta-galactosidase 4 OS=Oryza sativa subsp. indica OX=39946 GN=OsI_006270 PE=3 SV=1
PtF_5.51	0.979362	0.0344569	normal	0.877026	0.119569	normal	0.147701	-0.803976	normal	0.00163463	1.00273	up	--
PtF_56.12	--	--	--	0.00030323	1.00428	up	--	--	--	0.724547	0.152132	normal	Probable WRKY transcription factor 56 OS=Arabidopsis thaliana OX=3702 GN=WRKY56 PE=2 SV=1
PtF_5.57	--	--	--	0.00130384	-1.40794	down	--	--	--	--	--	--	Cyclin-B1-3 OS=Oryza sativa subsp. japonica OX=39947 GN=CYCB1-3 PE=2 SV=2
PtF_170.80	0.168773	0.877181	normal	9.23237e-06	1.39888	up	0.871785	0.0416589	normal	0.00328554	0.542607	normal	Heat shock cognate 70 kDa protein OS=Petunia hybrida OX=4102 GN=HSP70 PE=2 SV=1
PtO_1834.25	--	--	--	1.53574e-07	1.56243	up	--	--	--	0.00287936	0.955829	normal	--
PtO_1534.191	0.0442338	1.06107	up	--	--	--	0.870705	0.119273	normal	--	--	--	Probable LRR receptor-like serine/threonine-protein kinase At3g47570 OS=Arabidopsis thaliana OX=3702 GN=At3g47570 PE=2 SV=1
PtF_61.10	4.61963e-06	-1.11035	down	2.34726e-09	1.18778	up	1.64946e-07	-0.930738	normal	6.36308e-11	1.10854	up	Glutamine synthetase cytosolic isozyme 1-2 OS=Oryza sativa subsp. japonica OX=39947 GN=GLN1-2 PE=1 SV=1
PtF_139.8	3.81335e-15	-1.91352	down	0.575201	0.189059	normal	3.82373e-40	-1.74455	down	0.885384	0.0500395	normal	Laccase-7 OS=Oryza sativa subsp. japonica OX=39947 GN=LAC7 PE=2 SV=1
PtO_1954.8	0.641202	-0.307905	normal	3.51165e-06	-1.10791	down	0.71266	0.200335	normal	4.68202e-66	-1.95135	down	--
PtF_65.48	0.0063872	-1.11948	down	--	--	--	0.0330518	-0.642134	normal	--	--	--	Fatty acyl-CoA reductase 1 OS=Arabidopsis thaliana OX=3702 GN=FAR1 PE=1 SV=1
Newgene_8572	0.0185152	-1.21175	down	--	--	--	--	--	--	--	--	--	--
PtO_2112.10	0.396712	-0.588716	normal	0.246965	-0.379289	normal	4.83568e-10	-1.9394	down	0.000292967	-0.992745	normal	LRR receptor-like serine/threonine-protein kinase FLS2 OS=Oryza sativa subsp. japonica OX=39947 GN=FLS2 PE=1 SV=1
PtO_2112.14	--	--	--	1.89056e-15	2.01997	up	3.33744e-07	1.66141	up	2.04805e-06	0.862723	normal	Homeobox-leucine zipper protein HOX7 OS=Oryza sativa subsp. indica OX=39946 GN=HOX7 PE=1 SV=2
PtF_523.57	--	--	--	0.0415512	0.642433	normal	--	--	--	1.60474e-07	-1.52584	down	Transcription factor MYB2 OS=Oryza sativa subsp. japonica OX=39947 GN=MYB2 PE=2 SV=1
PtF_523.463	--	--	--	0.00258539	1.09827	up	--	--	--	0.040078	0.793335	normal	Protein DMP5 OS=Arabidopsis thaliana OX=3702 GN=DMP5 PE=2 SV=1
PtO_1386.28_PtO_1386.29	0.974298	-0.0199719	normal	0.872938	0.0573885	normal	0.576576	0.13254	normal	1.02949e-12	-1.05216	down	Patellin-6 OS=Arabidopsis thaliana OX=3702 GN=PATL6 PE=2 SV=1
PtF_227.22	0.550345	-0.263938	normal	0.0102264	-1.39952	down	0.0124168	-0.433422	normal	--	--	--	Photosystem I reaction center subunit VI, chloroplastic OS=Hordeum vulgare OX=4513 GN=PSAH PE=1 SV=1
PtF_227.27	0.000298736	-0.72437	normal	5.38473e-08	1.25664	up	0.0363723	-0.464551	normal	6.17625e-08	1.01519	up	Beta-glucuronosyltransferase GlcAT14B OS=Arabidopsis thaliana OX=3702 GN=GLCAT14B PE=2 SV=1
PtF_227.26	0.000432233	1.68164	up	3.65142e-07	1.71584	up	0.000748242	1.50938	up	6.01582e-06	1.73926	up	--
PtO_1588.1	0.409983	0.627056	normal	0.142709	0.657508	normal	5.20727e-11	2.35508	up	0.000331846	-1.13088	down	Serine/threonine-protein kinase RIPK OS=Arabidopsis thaliana OX=3702 GN=RIPK PE=1 SV=1
PtO_2236.2	0.0529609	1.04201	normal	8.56446e-08	-2.32486	down	0.893156	0.110957	normal	--	--	--	Pathogenesis-related protein 1 OS=Hordeum vulgare OX=4513 PE=2 SV=1
PtO_2236.4	0.979949	-0.0342121	normal	0.00966198	1.37676	up	0.936266	0.0673376	normal	--	--	--	Wall-associated receptor kinase 4 OS=Arabidopsis thaliana OX=3702 GN=WAK4 PE=2 SV=1
PtO_2527.36	2.17481e-05	-1.29986	down	0.121216	0.530258	normal	0.0509977	-0.589949	normal	2.33578e-10	-1.68645	down	--
PtF_67.119	1.23635e-11	-1.47029	down	0.151407	-0.365117	normal	9.86472e-08	-1.27566	down	0.0627246	-0.369462	normal	Probable ADP-ribosylation factor GTPase-activating protein AGD14 OS=Arabidopsis thaliana OX=3702 GN=AGD14 PE=1 SV=2
PtF_67.118	0.0696708	-0.838984	normal	0.157635	-0.58479	normal	6.37144e-15	-1.62111	down	5.05941e-10	-1.97301	down	Chaperone protein dnaJ 20, chloroplastic OS=Arabidopsis thaliana OX=3702 GN=ATJ20 PE=1 SV=2
[truncated: 2,198 more rows]
