# Supplementary material for: Comparative Genomics and Transcriptomics of the Extreme Halophyte Puccinellia tenuiflora Provides Insights Into Salinity Tolerance Differentiation Between Halophytes and Glycophytes
Source: Front Plant Sci. 2021 Apr 22;12:649001. doi: 10.3389/fpls.2021.649001 (PMC8100201; doi:10.3389/fpls.2021.649001)
Supplement: Supplementary Table 5 — Differentially expressed salinity-tolerant genes in P. tenuiflora under salinity stress. The 15-day-old seedlings were exposed to 300 mM NaCl for 12 and 48 h. Each treatment had three biological replicates. [file Table_5.XLSX]

## Sheet: Table S5
	12 h Leaf				12 h Root				48 h Leaf				48 h Root
#ID	FDR	log2Fold change			FDR	log2Fold change			FDR	log2Fold change			FDR	log2Fold change		Gene name
PtF_517.39	0.011809	1.24668	up		4.89783e-07	0.793718	normal		0.0522055	0.812131	normal		0.13415	0.256513	normal	Flavonoid 3',5'-hydroxylase
PtO_820.20	0.000451274	1.44851	up		0.0845013	0.540213	normal		0.0332508	0.7382	normal		0.0560195	0.341498	normal	Flavonoid 3',5'-hydroxylase
PtO_647.1	0.725518	-0.308077	normal		0.000176743	1.01697	up		0.790845	-0.145913	normal		0.23245	0.395004	normal	Glucose-6-phosphate dehydrogenase
PtO_1407.1	0.000684822	1.30233	up		0.00276049	1.51682	up		1.16081e-37	1.82566	up		2.62724e-10	1.29615	up	Sucrose synthase
PtO_1927.24	0.551024	0.293317	normal		3.02216e-07	1.14581	up		0.278064	0.193719	normal		7.24457e-33	1.73454	up	Sucrose synthase
PtO_999.27	0.228106	0.730236	normal		4.23489e-06	1.41784	up		0.0863017	0.825795	normal		1.53276e-40	2.40942	up	Sucrose synthase
PtF_46.10	0.00949637	1.32717	up		1.79392e-15	2.76552	up		3.52588e-17	2.9921	up		0.0790475	-0.612348	normal	9-cis-epoxycarotenoid dioxygenase (NCED)
PtO_1584.52	0.487404	0.518451	normal		0.0146049	1.15622	up		0.800392	-0.138375	normal		0.00857304	-0.797105	normal	9-cis-epoxycarotenoid dioxygenase (NCED)
PtO_1267.15	--	--	--		0.024788	0.700456	normal		0.0136627	1.0226	up		0.323545	-0.321892	normal	ABA responsive element binding protein (ABF)
PtO_2121.7	1.15219e-07	1.68342	up		4.62257e-14	1.79679	up		1.60311e-19	1.77768	up		0.900226	-0.0652772	normal	ABA responsive element binding protein (ABF)
PtO_2121.7	1.15219e-07	1.68342	up		4.62257e-14	1.79679	up		1.60311e-19	1.77768	up		0.900226	-0.0652772	normal	ABA responsive element binding protein (ABF)
PtO_2159.2	1.32565e-08	2.07537	up		2.37344e-09	1.37197	up		5.79209e-20	1.15166	up		0.794084	0.106881	normal	ABA responsive element binding protein (ABF)
PtO_2159.2	1.32565e-08	2.07537	up		2.37344e-09	1.37197	up		5.79209e-20	1.15166	up		0.794084	0.106881	normal	ABA responsive element binding protein (ABF)
PtF_382.96	0.0961387	-0.511141	normal		0.295463	-0.294186	normal		1.41366e-05	-1.08592	down		4.61923e-10	-0.839059	normal	Calcium-activated outward-rectifying potassium channel
PtF_382.92	0.669863	-0.273488	normal		0.866047	0.0631715	normal		0.904562	-0.0498079	normal		6.29856e-09	-1.22519	down	Calcium-activated outward-rectifying potassium channel
PtF_273.7	0.984129	-0.0297124	normal		0.743521	-0.250069	normal		--	--	--		0.0012716	-1.27202	down	HAK
PtF_473.89	0.892829	-0.162768	normal		0.117391	-0.843274	normal		--	--	--		5.60012e-06	-1.55737	down	HAK
PtO_1614.12	0.402369	0.539368	normal		4.87411e-06	0.974974	normal		0.000181627	1.12227	up		3.0298e-07	0.714908	normal	HAK
PtO_2103.26	0.951297	-0.041028	normal		0.500877	0.264628	normal		0.078495	-0.223971	normal		2.62347e-14	1.13764	up	HAK
PtO_1129.21	0.337528	-0.542832	normal		0.347546	0.49195	normal		0.000626052	-0.821611	normal		1.73583e-08	1.75081	up	HKT1:3
PtO_1129.5	--	--	--		7.9042e-12	-2.41484	down		--	--	--		2.23185e-06	-1.61516	down	HKT1;4
PtF_428.24	0.419727	0.499679	normal		8.63467e-05	1.81872	up		0.0145178	0.42609	normal		3.85787e-09	1.98006	up	Voltage-gated potassium channel
PtO_1129.2	0.228106	0.51005	normal		4.0723e-14	2.53266	up		0.000133626	0.826889	normal		1.70804e-52	2.81685	up	voltage-gated potassium channel
PtF_161.56	0.889473	0.171645	normal		0.00181931	1.07585	up		0.386773	0.538193	normal		0.853994	0.109511	normal	NHX
PtF_480.27	--	--	--		0.000197687	1.90908	up		--	--	--		2.21131e-05	2.10834	up	NHX
PtO_661.44	0.757952	0.302647	normal		0.524332	-0.241536	normal		--	--	--		2.23402e-15	-1.12586	down	NHX
PtF_285.12	--	--	--		7.65962e-12	2.5825	up		--	--	--		0.000179526	1.77271	up	V-H+- ATPase
PtF_102.49	0.880329	-0.159993	normal		0.0931289	-0.356698	normal		0.264902	-0.472815	normal		4.80384e-23	-1.14088	down	LEA
PtF_12.11	0.00385681	1.13977	up		0.0553176	0.461453	normal		0.0201835	0.966334	normal		2.00591e-16	-1.08202	down	LEA
PtF_138.55	0.857933	0.182862	normal		0.978983	-0.0103237	normal		0.00230068	-1.27513	down		0.973284	-0.00727244	normal	LEA
PtF_168.71	0.452218	0.595914	normal		6.45532e-05	1.43427	up		4.19501e-06	1.61336	up		0.346532	0.38972	normal	LEA
PtF_168.72	0.0602058	1.08482	normal		0.0024101	1.06314	up		0.00728328	1.21343	up		0.249763	-0.449406	normal	LEA
PtF_193.40	--	--	--		2.86615e-08	2.68709	up		--	--	--		0.000684344	1.64076	up	LEA
PtF_194.25	--	--	--		3.78783e-20	1.68702	up		--	--	--		0.997066	0.00233897	normal	LEA
PtF_2.90_PtF_2.87	0.592313	0.473683	normal		2.72947e-09	2.42075	up		1.20095e-06	1.96934	up		2.07789e-10	1.84685	up	LEA
PtF_2.91	0.938895	0.0662522	normal		3.67195e-05	1.05394	up		4.38931e-11	2.06879	up		0.010319	0.99912	normal	LEA
PtF_227.11	--	--	--		8.87446e-22	2.59296	up		--	--	--		1.5899e-22	2.09639	up	LEA
PtF_248.45	--	--	--		0.407874	-0.235489	normal		--	--	--		1.25481e-09	-1.09346	down	LEA
PtF_309.14	5.1038e-09	2.5303	up		1.58048e-17	3.2723	up		1.3774e-09	2.28089	up		5.28505e-06	1.35461	up	LEA
PtF_309.18	0.930575	0.1028	normal		0.00790622	0.989914	normal		0.000119175	1.43271	up		1.19875e-05	1.24129	up	LEA
PtF_379.20	--	--	--		7.12922e-10	2.98878	up		0.21303	0.520263	normal		5.77794e-10	2.83702	up	LEA
PtF_472.11	--	--	--		8.07112e-08	2.5034	up		--	--	--		0.00896337	1.34483	up	LEA
PtF_533.30	0.980075	0.033896	normal		3.32677e-06	-1.01016	down		--	--	--		1.41334e-14	-0.963871	normal	LEA
PtF_66.83	0.00431933	1.17951	up		0.10106	0.369357	normal		0.0278367	0.91706	normal		1.28717e-05	-0.986477	normal	LEA
PtF_97.42	0.13155	0.715817	normal		0.000186418	1.12072	up		0.443571	0.330832	normal		0.000260473	1.06543	up	LEA
PtO_1080.78	--	--	--		5.96258e-05	-1.4407	down		--	--	--		0.274897	-0.61158	normal	LEA
PtO_1196.42	--	--	--		0.904341	-0.0613699	normal		--	--	--		3.7639e-23	-2.18627	down	LEA
PtO_1286.5	0.0324075	1.02501	up		0.00475393	0.499276	normal		0.00297909	1.32331	up		2.94548e-07	-1.09712	down	LEA
PtO_2032.66	0.511986	0.529994	normal		0.00415678	1.57168	up		0.00573556	1.27901	up		0.418599	0.615655	normal	LEA
PtO_2149.35	--	--	--		3.71351e-16	2.97214	up		--	--	--		0.0161326	0.801848	normal	LEA
PtO_2214.1	--	--	--		0.0790749	-0.765954	normal		--	--	--		2.78619e-05	-1.26316	down	LEA
PtO_2294.75	--	--	--		0.00236299	1.58944	up		1.55108e-13	2.89825	up		4.61324e-10	3.00213	up	LEA
PtO_2418.28	0.000684822	1.60023	up		3.17903e-06	2.30522	up		1.71519e-08	1.93211	up		1.34903e-05	1.59399	up	LEA
PtO_2527.56	--	--	--		3.7911e-17	3.41054	up		--	--	--		0.0224927	0.922696	normal	LEA
PtO_2527.58	--	--	--		3.67413e-10	2.90556	up		--	--	--		0.0076094	1.46358	up	LEA
PtO_661.32	--	--	--		0.138613	0.378679	normal		--	--	--		3.04425e-06	-1.08807	down	LEA
PtO_701.3	0.157269	0.894027	normal		0.204613	0.546986	normal		0.0198588	1.11631	up		0.0293695	-0.83836	normal	LEA
PtO_701.4	0.84825	0.224331	normal		1.99907e-06	1.45906	up		0.0539847	0.941215	normal		0.890046	0.0836051	normal	LEA
PtO_824.26	--	--	--		0.0932852	0.891039	normal		--	--	--		1.7801e-07	2.82222	up	LEA
PtO_836.60	--	--	--		1.37323e-09	2.90592	up		0.00884244	1.20008	up		1.07579e-05	2.01454	up	LEA
PtO_844.16	0.00737069	-0.767632	normal		0.705106	0.316357	normal		0.426395	0.158813	normal		2.03005e-10	-2.07695	down	LEA
PtO_892.18	--	--	--		0.0328445	0.859418	normal		--	--	--		1.7843e-05	1.37267	up	LEA
PtO_921.17	1.20844e-08	2.49503	up		4.08686e-58	3.74025	up		4.94141e-07	2.15158	up		0.024316	1.14271	up	LEA
newGene_25565	--	--	--		0.000150519	1.27543	up		0.0311184	1.06306	up		0.543213	-0.36722	normal	LEA
newGene_3080	--	--	--		0.205587	0.752132	normal		--	--	--		2.39248e-08	2.32872	up	LEA
PtF_129.6	0.00408	1.41964	up		1.49384e-19	4.11641	up		0.063851	0.904462	normal		6.12325e-11	2.80094	up	Dehydrin
PtF_161.34	--	--	--		1.36818e-10	3.10676	up		7.45062e-56	5.53075	up		1.40032e-06	2.41923	up	Dehydrin
PtF_213.113	--	--	--		0.000318893	1.8783	up		0.274569	0.609864	normal		3.99198e-32	2.50606	up	Dehydrin
PtF_219.42	0.57338	0.460834	normal		2.05997e-06	2.37235	up		0.00528697	0.928361	normal		2.11243e-06	2.0181	up	Dehydrin
PtF_219.43	0.0400811	1.01046	up		0.000641024	1.7763	up		7.89209e-35	4.7804	up		4.31451e-09	2.90419	up	Dehydrin
PtF_219.46	0.000119791	1.70234	up		8.97004e-06	2.24587	up		0.000459599	1.64896	up		4.91846e-15	3.44409	up	Dehydrin
PtO_1049.18	0.144694	0.893679	normal		1.3631e-10	3.02803	up		3.45632e-12	2.96438	up		0.00160631	1.64768	up	Dehydrin
PtO_1336.4	0.188679	0.66768	normal		1.91594e-06	2.39086	up		1.01758e-59	5.63735	up		5.28174e-06	2.30772	up	Dehydrin
PtO_1446.17	0.0292541	1.20151	up		1.34727e-14	2.20955	up		0.0986441	0.859358	normal		0.000284591	1.09804	up	Dehydrin
PtO_1850.55	1.08005e-05	2.02812	up		2.00334e-12	3.36502	up		0.299425	0.439124	normal		1.28617e-09	2.73254	up	Dehydrin
newGene_952	--	--	--		0.00119962	1.71009	up		--	--	--		--	--	--	Dehydrin
newGene_974	--	--	--		5.56296e-06	2.29957	up		--	--	--		--	--	--	Dehydrin
PtF_144.58	0.0306176	1.08864	up		0.0012669	1.65836	up		0.29698	0.590583	normal		1.50615e-11	2.49183	up	Glutathione S-transferase
PtF_30.90	0.21431	-0.753003	normal		0.75276	-0.20638	normal		1.40247e-06	-1.50626	down		1.68294e-05	-1.63467	down	Glutathione S-transferase
PtF_304.68	--	--	--		0.80662	0.197146	normal		--	--	--		2.96852e-09	-1.4542	down	Glutathione S-transferase
PtF_334.11	--	--	--		0.0104442	1.29788	up		--	--	--		0.884932	-0.137027	normal	Glutathione S-transferase
PtF_347.43	1.70581e-05	-1.27257	down		6.49802e-06	-1.42189	down		5.32855e-12	-1.6687	down		0.000216056	-1.06844	down	Glutathione S-transferase
PtF_73.2	0.0176308	-1.19185	down		0.767357	0.180199	normal		0.000928641	-1.30375	down		0.00734821	-1.22016	down	Glutathione S-transferase
PtO_1539.26	0.42642	-0.579994	normal		5.13455e-11	1.11239	up		1.75492e-05	-0.727373	normal		0.000142765	0.598065	normal	Glutathione S-transferase
PtO_1558.23	0.314207	-0.335278	normal		0.260757	0.217154	normal		0.140983	-0.373202	normal		1.80026e-08	-1.35944	down	Glutathione S-transferase
PtO_1673.5	0.747127	-0.206343	normal		0.0190008	-0.679802	normal		0.0187483	-0.430828	normal		3.6353e-115	-1.9845	down	Glutathione S-transferase
PtO_1784.23	--	--	--		0.0482502	-1.03276	down		--	--	--		4.33342e-05	-1.60453	down	Glutathione S-transferase
PtO_2298.22	--	--	--		4.87099e-21	-2.17593	down		--	--	--		0.150313	-0.459326	normal	Glutathione S-transferase
PtO_612.22	--	--	--		0.00706277	1.41194	up		--	--	--		0.143893	-0.913988	normal	Glutathione S-transferase
newGene_15497	0.786648	-0.242046	normal		0.000105689	-1.81493	down		0.725449	-0.217068	normal		--	--	--	Glutathione S-transferase
PtF_287.38	0.467192	0.271918	normal		0.0544173	-1.01349	normal		2.07502e-07	1.2592	up		0.158486	0.436275	normal	Superoxide dismutase
PtO_576.16	0.986227	-0.0135997	normal		0.0391396	-1.12147	down		6.02305e-05	0.783638	normal		0.863754	-0.104047	normal	Superoxide dismutase
