# Supplementary material for: Comparative Genomics and Transcriptomics of the Extreme Halophyte Puccinellia tenuiflora Provides Insights Into Salinity Tolerance Differentiation Between Halophytes and Glycophytes
Source: Front Plant Sci. 2021 Apr 22;12:649001. doi: 10.3389/fpls.2021.649001 (PMC8100201; doi:10.3389/fpls.2021.649001)
Supplement: Supplementary Table 6 — Comparative fold changes (stress/control) of qRT-PCR and RNA-seq in P. tenuiflora roots at 48 h. Each treatment had three biological replicates, and each biological replicate comprised a pool of 10 plants. The gene-specific primers were displayed. [file Table_6.XLSX]

## Sheet: Table S6
	qRT-PCR			RNA-seq
Gene ID	Fold change	P value （t test）		Fold Change	FDR		Forward sequence (5'-3')	Reverse sequence (5'-3')	Function
PtF_184.50	1.74095	0.23119		5.42986	1.03e-09		CTCTTCTTATCGGCGGCTCTACTT	CACGGCGTCCTGGATGATGT	Cationic peroxidase 1 OS=Arachis hypogaea OX=3818 GN=PNC1 PE=1 SV=2
PtF_213.113	4.1888	0.0107258		5.68068	3.99e-32	Agree	AGGAGACGAACAATGTGGAGGAGTA	TACCAGCGGCACCAGAAGCA	Dehydrin DHN2 OS=Hordeum vulgare OX=4513 GN=DHN2 PE=2 SV=1
PtF_227.11	5.21449	0.0128975		4.27638	1.59e-22	Agree	TTCTGGGAACCGCTGCCTGT	ACGACCGTGACGAGGATGCT	NDR1/HIN1-like protein 10 OS=Arabidopsis thaliana OX=3702 GN=NHL10 PE=2 SV=1
PtF_24.43	0.940342	0.885107		5.7216	2.92e-26		ACGGTGTGATAGAGGTGATGGAAG	ACAGTAGTCGCTCACGCTCC	Universal stress protein A-like protein OS=Arabidopsis thaliana OX=3702 GN=At3g01520 PE=1 SV=2
PtF_408.39	8.30639	0.00326238		6.71159	5.21e-29	Agree	TTCGCCGCAGAGGAAGGATT	ATCAACGCAGCCAATGTAGTAGG	Cinnamoyl-CoA reductase 1 OS=Oryza sativa subsp. japonica OX=39947 GN=CCR1 PE=1 SV=1
PtF_480.27	4.0027	0.078094		4.31194	2.21e-05	Agree	TTCATCTCCGTCGCTATCGTCTC	CCTTGGTGTCTCATCTTGGCTTATG	Sodium/hydrogen exchanger 4 OS=Arabidopsis thaliana OX=3702 GN=NHX4 PE=2 SV=2
PtO_1626.54	8.07831	7.37824e-05		7.80138	1.06e-32	Agree	CCATCTGCTTGCTTACCTATCACCAT	GCCGTAGTCCAATGTAGAACTCATCAT	NADP-dependent malic enzyme chloroplastic OS=Flaveria pringlei OX=4226 GN=MODA PE=2 SV=1
PtO_1850.54	3.0234	0.029927		4.63438	1.4e-61	Agree	CGTTCACCTTCTTGGCTCTCG	GCTCCACAGTAGGCGTCAGT	Chitinase 5 OS=Oryza sativa subsp. japonica OX=39947 GN=Cht5 PE=2 SV=1
PtO_1969.37	5.32913	0.0204329		5.44911	1.64e-15	Agree	CAACTGGCTCTACACATACGATTCA	TTGAGGCAGAAGGCGATGACT	UDP-galactose transporter 1 OS=Arabidopsis thaliana OX=3702 GN=UDP-GALT1 PE=2 SV=1
PtO_2149.15	0.928619	0.767588		5.97909	1.05e-06		TGCCATTGAATCCTTGCCACAGA	GCTTTGCTTGCCAGTTTGGTCAT	Putative disease resistance protein RGA4 OS=Solanum bulbocastanum OX=147425 GN=RGA4 PE=2 SV=1
PtO_2540.23	4.39509	0.0110344		4.79483	9.24e-18	Agree	AATGCCGAGTCAGTTCAGGTTCT	ACCACCACGCTTCAGGTTGTT	Probable prolyl 4-hydroxylase 7 OS=Arabidopsis thaliana OX=3702 GN=P4H7 PE=2 SV=1
Actin	--	--		--	--		GGTATTGTGTTGGATTCTGGTGATGGT	CGGCAGTGGTGGTGAAGGAGTA
GAPDH	--	--		--	--		CTGTTCATTCCATCACTGCCACTCA	ACCTGCTGTCTCCAACGAAGTCA
