# Supplementary material for: Comparative Genomics and Transcriptomics of the Extreme Halophyte Puccinellia tenuiflora Provides Insights Into Salinity Tolerance Differentiation Between Halophytes and Glycophytes
Source: Front Plant Sci. 2021 Apr 22;12:649001. doi: 10.3389/fpls.2021.649001 (PMC8100201; doi:10.3389/fpls.2021.649001)
Supplement: Supplementary Table 7 — Number of HKT, AKT, and NHX families in P. tenuiflora, rice, D. glomerata, and Arabidopsis. [file Table_7.XLSX]

## Sheet: Table S7
	Rice	Arabidopsis	P. tenuiflora	D. glomerata
AKT	3	3	6#	5#
NHX	5	6	8#	6#
HKT	9	1	5#	3#
#The genes were Identified by Blastn.
